# Supplementary material for: Suppression of Cell Tumorigenicity by Non-neural Pro-differentiation Factors via Inhibition of Neural Property in Tumorigenic Cells
Source: Front Cell Dev Biol. 2021 Sep 14;9:714383. doi: 10.3389/fcell.2021.714383 (PMC8476888; doi:10.3389/fcell.2021.714383)
Supplement: Supplementary file 2 [file Table_2.xlsx]

## Sheet: Sheet1
PeakID (cmd=annotatePeaks.pl ENCFF492CBJ_ENCFF807WOU_FOXA3.bed hg38)	Chr	Start	End	Distance to TSS	Gene Name	Gene Description	length	abs_summit	pileup	-log10(pvalue)	fold_enrichment	-log10(qvalue)
ENCFF492CBJ_ENCFF807WOU_sort-macs2_peak_34227	chr15	69591656	69592377	-184	PCAT29	prostate cancer associated transcript 29	723	69592102	224	299.376	45.0038	292.721
ENCFF492CBJ_ENCFF807WOU_sort-macs2_peak_93629	chr7	27662101	27663486	90	HIBADH	3-hydroxyisobutyrate dehydrogenase	1387	27663149	219	276.683	38.9908	270.596
ENCFF492CBJ_ENCFF807WOU_sort-macs2_peak_101532	chr8	125429048	125430675	-497	TRIB1	tribbles pseudokinase 1	1629	125430251	232	264.749	30.8921	258.92
ENCFF492CBJ_ENCFF807WOU_sort-macs2_peak_102119	chr8	141228302	141228905	-29	SLC45A4	solute carrier family 45 member 4	605	141228641	249	261.114	25.7118	255.347
ENCFF492CBJ_ENCFF807WOU_sort-macs2_peak_82180	chr5	72954966	72956366	-375	FCHO2	FCH domain only 2	1402	72956044	192	250.463	40.9428	244.893
ENCFF492CBJ_ENCFF807WOU_sort-macs2_peak_24424	chr12	95995883	95996793	6	HAL	histidine ammonia-lyase	912	95996406	216	248.115	31.0125	242.588
ENCFF492CBJ_ENCFF807WOU_sort-macs2_peak_69522	chr3	15601233	15602317	30	BTD	biotinidase	1086	15601659	219	247.399	29.9057	241.887
ENCFF492CBJ_ENCFF807WOU_sort-macs2_peak_57393	chr2	120465556	120467098	22	LINC01101	long intergenic non-protein coding RNA 1101	1544	120466234	232	246.797	26.3089	241.295
ENCFF492CBJ_ENCFF807WOU_sort-macs2_peak_74715	chr3	172750175	172751191	-2	ECT2	epithelial cell transforming 2	1018	172750486	190	239.573	37.6652	234.205
ENCFF492CBJ_ENCFF807WOU_sort-macs2_peak_41432	chr17	28335097	28336001	-60	IFT20	intraflagellar transport 20	906	28335473	201	238.074	32.8867	232.731
ENCFF492CBJ_ENCFF807WOU_sort-macs2_peak_76343	chr4	6692977	6694636	-72	S100P	S100 calcium binding protein P	1661	6693840	222	235.624	26.0191	230.323
ENCFF492CBJ_ENCFF807WOU_sort-macs2_peak_7298	chr1	161223152	161225096	-496	APOA2	apolipoprotein A2	1946	161223676	227	235.621	24.8421	230.321
ENCFF492CBJ_ENCFF807WOU_sort-macs2_peak_90856	chr6	132734501	132735212	-91	VNN3	vanin 3	713	132734872	235	234.894	22.9832	229.604
ENCFF492CBJ_ENCFF807WOU_sort-macs2_peak_41803	chr17	32927101	32927757	-481	TMEM98	transmembrane protein 98	658	32927367	188	230.698	35.2508	225.483
ENCFF492CBJ_ENCFF807WOU_sort-macs2_peak_70256	chr3	39051585	39052250	27	SCN11A	sodium voltage-gated channel alpha subunit 11	667	39052005	237	221.621	19.9933	216.564
ENCFF492CBJ_ENCFF807WOU_sort-macs2_peak_30180	chr14	58287327	58288003	-368	LINC00216	long intergenic non-protein coding RNA 216	678	58287727	175	218.787	36.2384	213.774
ENCFF492CBJ_ENCFF807WOU_sort-macs2_peak_78711	chr4	103424839	103425248	1	LINC02428	long intergenic non-protein coding RNA 2428	411	103425001	181	218.122	33.5292	213.117
ENCFF492CBJ_ENCFF807WOU_sort-macs2_peak_1357	chr1	16003646	16004428	-199	SRARP	steroid receptor associated and regulated protein	784	16004103	190	216.296	29.7138	211.318
ENCFF492CBJ_ENCFF807WOU_sort-macs2_peak_7393	chr1	162560404	162562197	-140	UAP1	UDP-N-acetylglucosamine pyrophosphorylase 1	1795	162560726	209	215.96	24.3259	210.987
ENCFF492CBJ_ENCFF807WOU_sort-macs2_peak_43261	chr17	57084634	57086779	-11	AKAP1	A-kinase anchoring protein 1	2147	57085872	201	215.362	26.1876	210.4
ENCFF492CBJ_ENCFF807WOU_sort-macs2_peak_56178	chr2	88127562	88129035	-236	FABP1	fatty acid binding protein 1	1475	88128570	224	213.103	20.5902	208.171
ENCFF492CBJ_ENCFF807WOU_sort-macs2_peak_102512	chr9	4839336	4839925	-139	RCL1	RNA terminal phosphate cyclase like 1	591	4839644	197	213.077	26.6563	208.148
ENCFF492CBJ_ENCFF807WOU_sort-macs2_peak_59167	chr2	178193410	178194071	-741	OSBPL6	oxysterol binding protein like 6	663	178193663	207	210.572	23.4861	205.68
ENCFF492CBJ_ENCFF807WOU_sort-macs2_peak_8983	chr1	207088659	207089803	-8	C4BPB	complement component 4 binding protein beta	1146	207089142	199	207.86	24.7293	203.009
ENCFF492CBJ_ENCFF807WOU_sort-macs2_peak_106510	chr9	131545262	131545686	-49	PRRT1B	proline rich transmembrane protein 1B	426	131545471	174	206.875	32.2396	202.039
ENCFF492CBJ_ENCFF807WOU_sort-macs2_peak_60224	chr2	210548884	210549445	39	CPS1	carbamoyl-phosphate synthase 1	563	210549241	199	205.559	24.1402	200.744
ENCFF492CBJ_ENCFF807WOU_sort-macs2_peak_99549	chr8	51898817	51899941	-193	PCMTD1	protein-L-isoaspartate (D-aspartate) O-methyltransferase domain containing 1	1126	51899164	182	203.648	28.3634	198.861
ENCFF492CBJ_ENCFF807WOU_sort-macs2_peak_76135	chr4	2962864	2963955	-3	NOP14	NOP14 nucleolar protein	1093	2963460	190	201.288	25.3236	196.535
ENCFF492CBJ_ENCFF807WOU_sort-macs2_peak_81393	chr5	42811186	42812512	43	SELENOP	selenoprotein P	1328	42811948	185	200.777	26.5821	196.031
ENCFF492CBJ_ENCFF807WOU_sort-macs2_peak_92624	chr7	1504057	1504738	-8	INTS1	integrator complex subunit 1	683	1504434	180	200.599	28.0534	195.857
ENCFF492CBJ_ENCFF807WOU_sort-macs2_peak_51951	chr19	53864137	53866558	-281	MYADM	myeloid associated differentiation marker	2423	53864594	204	197.366	21.0837	192.672
ENCFF492CBJ_ENCFF807WOU_sort-macs2_peak_92116	chr6	159692959	159694692	-497	SOD2	superoxide dismutase 2	1735	159694492	199	195.901	21.7913	191.229
ENCFF492CBJ_ENCFF807WOU_sort-macs2_peak_67713	chr22	36028529	36029451	-166	RBFOX2	RNA binding fox-1 homolog 2	924	36028847	166	195.239	31.1475	190.575
ENCFF492CBJ_ENCFF807WOU_sort-macs2_peak_74020	chr3	151769773	151770656	-242	AADACP1	arylacetamide deacetylase pseudogene 1	885	151770401	162	194.777	32.5563	190.12
ENCFF492CBJ_ENCFF807WOU_sort-macs2_peak_35806	chr16	1078418	1079220	-7	SSTR5	somatostatin receptor 5	804	1078720	171	194.631	29.1191	189.975
ENCFF492CBJ_ENCFF807WOU_sort-macs2_peak_459	chr1	3624051	3625132	-424	TPRG1L	tumor protein p63 regulated 1 like	1083	3624794	163	194.075	31.8916	189.427
ENCFF492CBJ_ENCFF807WOU_sort-macs2_peak_6969	chr1	155125802	155128371	-790	EFNA1	ephrin A1	2571	155127361	201	193.258	20.7751	188.622
ENCFF492CBJ_ENCFF807WOU_sort-macs2_peak_79478	chr4	140427352	140428443	-236	CLGN	calmegin	1093	140428256	174	191.508	27.1234	186.896
ENCFF492CBJ_ENCFF807WOU_sort-macs2_peak_11040	chr10	5968792	5969226	-81	IL15RA	interleukin 15 receptor subunit alpha	436	5969077	183	191.078	24.3955	186.471
ENCFF492CBJ_ENCFF807WOU_sort-macs2_peak_13970	chr10	90921050	90921647	-73	ANKRD1	ankyrin repeat domain 1	599	90921357	168	190.736	28.8562	186.133
ENCFF492CBJ_ENCFF807WOU_sort-macs2_peak_2222	chr1	26913354	26914943	-173	NR0B2	nuclear receptor subfamily 0 group B member 2	1591	26914428	199	190.531	20.5694	185.931
ENCFF492CBJ_ENCFF807WOU_sort-macs2_peak_25689	chr12	120978208	120979090	81	HNF1A	HNF1 homeobox A	884	120978523	181	188.182	24.1303	183.614
ENCFF492CBJ_ENCFF807WOU_sort-macs2_peak_97746	chr7	151341541	151342103	10	NUB1	negative regulator of ubiquitin like proteins 1	564	151341777	156	186.477	31.8578	181.93
ENCFF492CBJ_ENCFF807WOU_sort-macs2_peak_22920	chr12	52949594	52950373	-123	KRT8	keratin 8	781	52949942	173	185.664	25.6444	181.127
ENCFF492CBJ_ENCFF807WOU_sort-macs2_peak_10343	chr1	234963220	234964851	-36	LOC101927851	uncharacterized LOC101927851	1633	234963644	190	183.484	20.8107	178.977
ENCFF492CBJ_ENCFF807WOU_sort-macs2_peak_24093	chr12	89351439	89355160	-798	DUSP6	dual specificity phosphatase 6	3723	89352681	163	181.348	27.4337	176.866
ENCFF492CBJ_ENCFF807WOU_sort-macs2_peak_74168	chr3	156812479	156812915	-676	PA2G4P4	proliferation-associated 2G4 pseudogene 4	438	156812717	176	180.984	23.4674	176.507
ENCFF492CBJ_ENCFF807WOU_sort-macs2_peak_106439	chr9	130693277	130694147	-48	EXOSC2	exosome component 2	872	130693641	177	179.709	22.8645	175.246
ENCFF492CBJ_ENCFF807WOU_sort-macs2_peak_72095	chr3	98593439	98594277	-247	CPOX	coproporphyrinogen oxidase	840	98593849	156	179.602	29.3092	175.14
ENCFF492CBJ_ENCFF807WOU_sort-macs2_peak_3980	chr1	54886823	54888851	-642	DHCR24	24-dehydrocholesterol reductase	2030	54888560	187	179.386	20.4838	174.928
ENCFF492CBJ_ENCFF807WOU_sort-macs2_peak_57802	chr2	137928597	137929189	-961	LOC101928273	uncharacterized LOC101928273	594	137929027	189	179.076	20.0019	174.623
ENCFF492CBJ_ENCFF807WOU_sort-macs2_peak_52607	chr2	10368464	10369054	-5	HPCAL1	hippocalcin like 1	592	10368664	214	178.956	15.8794	174.503
ENCFF492CBJ_ENCFF807WOU_sort-macs2_peak_53299	chr2	25878210	25879521	-378	ASXL2	ASXL transcriptional regulator 2	1313	25879235	180	178.608	21.8469	174.159
ENCFF492CBJ_ENCFF807WOU_sort-macs2_peak_107091	chrX	9462822	9463467	-151	TBL1X	transducin beta like 1 X-linked	647	9463138	165	178.04	25.7285	173.597
ENCFF492CBJ_ENCFF807WOU_sort-macs2_peak_57814	chr2	137963396	137964934	-308	HNMT	histamine N-methyltransferase	1540	137964277	193	176.773	18.7328	172.345
ENCFF492CBJ_ENCFF807WOU_sort-macs2_peak_65913	chr21	37082624	37083456	93	TTC3	tetratricopeptide repeat domain 3	834	37083037	181	176.469	21.0825	172.046
ENCFF492CBJ_ENCFF807WOU_sort-macs2_peak_55670	chr2	73779625	73780588	51	DUSP11	dual specificity phosphatase 11	965	73780176	220	175.343	14.5633	170.932
ENCFF492CBJ_ENCFF807WOU_sort-macs2_peak_82549	chr5	78985443	78986341	66	ARSB	arylsulfatase B	900	78985941	172	175.27	22.9371	170.86
ENCFF492CBJ_ENCFF807WOU_sort-macs2_peak_97201	chr7	135147251	135148829	-32	TMEM140	transmembrane protein 140	1580	135148043	172	175.27	22.9371	170.86
ENCFF492CBJ_ENCFF807WOU_sort-macs2_peak_57137	chr2	113126773	113127778	-323	IL1RN	interleukin 1 receptor antagonist	1007	113127060	186	175.035	19.6861	170.63
ENCFF492CBJ_ENCFF807WOU_sort-macs2_peak_4065	chr1	56414658	56415254	-7	LINC01767	long intergenic non-protein coding RNA 1767	598	56414899	167	173.438	23.7598	169.052
ENCFF492CBJ_ENCFF807WOU_sort-macs2_peak_14929	chr10	104253024	104253716	-824	GSTO1	glutathione S-transferase omega 1	694	104253357	164	173.309	24.5767	168.925
ENCFF492CBJ_ENCFF807WOU_sort-macs2_peak_43384	chr17	58351863	58352868	-164	SUPT4H1	SPT4 homolog, DSIF elongation factor subunit	1007	58352202	181	172.921	20.2241	168.54
ENCFF492CBJ_ENCFF807WOU_sort-macs2_peak_31638	chr14	94452647	94453080	-63	SERPINA11	serpin family A member 11	435	94452829	156	171.731	26.5796	167.364
ENCFF492CBJ_ENCFF807WOU_sort-macs2_peak_48220	chr19	2427359	2428205	-196	TIMM13	translocase of inner mitochondrial membrane 13	848	2428020	169	171.479	22.6688	167.115
ENCFF492CBJ_ENCFF807WOU_sort-macs2_peak_86219	chr6	2876301	2877147	-214	SERPINB9P1	serpin family B member 9 pseudogene 1	848	2876735	195	171.181	17.2554	166.82
ENCFF492CBJ_ENCFF807WOU_sort-macs2_peak_66713	chr22	20773676	20774703	76	SERPIND1	serpin family D member 1	1029	20774042	168	170.842	22.7521	166.486
ENCFF492CBJ_ENCFF807WOU_sort-macs2_peak_45766	chr18	3448813	3449718	-148	TGIF1	TGFB induced factor homeobox 1	907	3449188	145	170.795	30.3132	166.44
ENCFF492CBJ_ENCFF807WOU_sort-macs2_peak_18917	chr11	73271930	73272405	25	P2RY6	pyrimidinergic receptor P2Y6	477	73272149	197	169.566	16.6331	165.225
ENCFF492CBJ_ENCFF807WOU_sort-macs2_peak_53072	chr2	20593113	20593914	-965	HS1BP3-IT1	HS1BP3 intronic transcript 1	803	20593619	197	167.815	16.3075	163.493
ENCFF492CBJ_ENCFF807WOU_sort-macs2_peak_63335	chr20	33562058	33562547	-63	CBFA2T2	CBFA2/RUNX1 partner transcriptional co-repressor 2	491	33562287	198	166.847	15.985	162.537
ENCFF492CBJ_ENCFF807WOU_sort-macs2_peak_31383	chr14	88023610	88025158	-166	LINC01146	long intergenic non-protein coding RNA 1146	1550	88024525	166	166.773	22.1416	162.464
ENCFF492CBJ_ENCFF807WOU_sort-macs2_peak_1413	chr1	16366886	16367796	99	SZRD1	SUZ RNA binding domain containing 1	912	16367109	191	166.086	16.9032	161.784
ENCFF492CBJ_ENCFF807WOU_sort-macs2_peak_96389	chr7	107742806	107744582	-3	CBLL1	Cbl proto-oncogene like 1	1778	107743638	156	165.945	24.6989	161.644
ENCFF492CBJ_ENCFF807WOU_sort-macs2_peak_29323	chr14	34539208	34540026	84	EAPP	E2F associated phosphoprotein	820	34539681	238	165.723	11.5867	161.425
ENCFF492CBJ_ENCFF807WOU_sort-macs2_peak_89143	chr6	63635196	63636419	5	PHF3	PHD finger protein 3	1225	63635795	167	165.631	21.58	161.335
ENCFF492CBJ_ENCFF807WOU_sort-macs2_peak_17231	chr11	35662060	35663311	-90	TRIM44	tripartite motif containing 44	1253	35662352	169	165.336	21.0199	161.044
ENCFF492CBJ_ENCFF807WOU_sort-macs2_peak_41952	chr17	39738937	39740190	-404	GRB7	growth factor receptor bound protein 7	1255	39739684	186	163.923	17.2931	159.648
ENCFF492CBJ_ENCFF807WOU_sort-macs2_peak_91183	chr6	139375197	139376009	-955	CITED2	Cbp/p300 interacting transactivator with Glu/Asp rich carboxy-terminal domain 2	814	139375533	179	163.748	18.5125	159.474
ENCFF492CBJ_ENCFF807WOU_sort-macs2_peak_76785	chr4	23880722	23882211	-174	PPARGC1A	PPARG coactivator 1 alpha	1491	23881329	178	162.434	18.4096	158.174
ENCFF492CBJ_ENCFF807WOU_sort-macs2_peak_28777	chr14	20687419	20688225	-942	ANG	angiogenin	808	20687654	183	161.99	17.4071	157.734
ENCFF492CBJ_ENCFF807WOU_sort-macs2_peak_58770	chr2	170714329	170716127	-109	SP5	Sp5 transcription factor	1800	170715183	158	161.024	22.624	156.78
ENCFF492CBJ_ENCFF807WOU_sort-macs2_peak_72919	chr3	125375983	125376341	-808	ZNF148	zinc finger protein 148	360	125376152	160	160.306	21.8855	156.068
ENCFF492CBJ_ENCFF807WOU_sort-macs2_peak_61188	chr2	233013046	233013599	-66	NGEF	neuronal guanine nucleotide exchange factor	555	233013313	206	158.823	13.6407	154.601
ENCFF492CBJ_ENCFF807WOU_sort-macs2_peak_40144	chr17	1455860	1457259	-327	CRK	CRK proto-oncogene, adaptor protein	1401	1457023	185	158.511	16.375	154.292
ENCFF492CBJ_ENCFF807WOU_sort-macs2_peak_49355	chr19	12791007	12792078	56	JUNB	JunB proto-oncogene, AP-1 transcription factor subunit	1073	12791339	171	157.885	18.7405	153.673
ENCFF492CBJ_ENCFF807WOU_sort-macs2_peak_95951	chr7	100100335	100101031	97	MCM7	minichromosome maintenance complex component 7	698	100100735	141	156.482	26.4847	152.285
ENCFF492CBJ_ENCFF807WOU_sort-macs2_peak_96088	chr7	101126073	101127354	-376	SERPINE1	serpin family E member 1	1283	101126401	162	155.73	20.1544	151.54
ENCFF492CBJ_ENCFF807WOU_sort-macs2_peak_95900	chr7	99826900	99828355	-386	CYP3A43	cytochrome P450 family 3 subfamily A member 43	1457	99827415	154	155.686	22.1518	151.497
ENCFF492CBJ_ENCFF807WOU_sort-macs2_peak_73316	chr3	133745975	133746801	-5	TF	transferrin	828	133746318	159	155.258	20.7427	151.074
ENCFF492CBJ_ENCFF807WOU_sort-macs2_peak_21594	chr12	12611525	12612367	70	CREBL2	cAMP responsive element binding protein like 2	844	12611907	150	154.705	22.9803	150.526
ENCFF492CBJ_ENCFF807WOU_sort-macs2_peak_43579	chr17	60677162	60678273	-134	BCAS3	BCAS3 microtubule associated cell migration factor	1113	60677345	169	154.329	18.3094	150.154
ENCFF492CBJ_ENCFF807WOU_sort-macs2_peak_54208	chr2	43225196	43228188	-86	ZFP36L2	ZFP36 ring finger protein like 2	2994	43227289	175	154.106	17.14	149.934
ENCFF492CBJ_ENCFF807WOU_sort-macs2_peak_28943	chr14	22976170	22978405	-445	AJUBA	ajuba LIM protein	2237	22976879	217	152.912	11.7396	148.751
ENCFF492CBJ_ENCFF807WOU_sort-macs2_peak_22144	chr12	31589624	31590410	94	DENND5B-AS1	DENND5B antisense RNA 1	788	31590037	134	152.847	27.7556	148.688
ENCFF492CBJ_ENCFF807WOU_sort-macs2_peak_7569	chr1	168495301	168496077	-45	LOC101928565	uncharacterized LOC101928565	778	168495743	156	152.822	20.8157	148.663
ENCFF492CBJ_ENCFF807WOU_sort-macs2_peak_49885	chr19	18385421	18386481	-207	GDF15	growth differentiation factor 15	1062	18386080	154	152.654	21.2765	148.497
ENCFF492CBJ_ENCFF807WOU_sort-macs2_peak_58388	chr2	161159497	161161482	61	TANK	TRAF family member associated NFKB activator	1987	161160980	186	152.111	15.0211	147.958
ENCFF492CBJ_ENCFF807WOU_sort-macs2_peak_22205	chr12	32533908	32534503	-88	FGD4	FYVE, RhoGEF and PH domain containing 4	597	32534215	163	152.051	18.9974	147.899
ENCFF492CBJ_ENCFF807WOU_sort-macs2_peak_49225	chr19	11559057	11559708	-146	ELOF1	elongation factor 1 homolog	653	11559361	173	151.551	16.9452	147.404
ENCFF492CBJ_ENCFF807WOU_sort-macs2_peak_86563	chr6	7540998	7542094	-125	DSP	desmoplakin	1098	7541268	155	151.441	20.6831	147.296
ENCFF492CBJ_ENCFF807WOU_sort-macs2_peak_59576	chr2	191020151	191021489	-706	LOC105373805	uncharacterized LOC105373805	1340	191020360	168	149.422	17.3812	145.297
ENCFF492CBJ_ENCFF807WOU_sort-macs2_peak_99764	chr8	60282000	60282318	-759	CA8	carbonic anhydrase 8	320	60282165	136	148.949	25.5522	144.829
ENCFF492CBJ_ENCFF807WOU_sort-macs2_peak_55464	chr2	70248032	70249909	-177	TIA1	TIA1 cytotoxic granule associated RNA binding protein	1879	70249063	155	148.4	19.8564	144.288
ENCFF492CBJ_ENCFF807WOU_sort-macs2_peak_31506	chr14	89955636	89956178	-20	TDP1	tyrosyl-DNA phosphodiesterase 1	544	89955825	140	147.992	23.8709	143.882
ENCFF492CBJ_ENCFF807WOU_sort-macs2_peak_92978	chr7	6448257	6448727	-480	DAGLB	diacylglycerol lipase beta	472	6448547	152	147.317	20.2854	143.215
ENCFF492CBJ_ENCFF807WOU_sort-macs2_peak_60575	chr2	219001824	219002340	-133	LOC100129175	uncharacterized LOC100129175	518	219002085	162	146.07	17.7599	141.979
ENCFF492CBJ_ENCFF807WOU_sort-macs2_peak_80458	chr4	186227182	186227700	-66	KLKB1	kallikrein B1	520	186227472	151	145.948	20.1528	141.86
ENCFF492CBJ_ENCFF807WOU_sort-macs2_peak_39152	chr16	74997852	74999067	-565	ZNRF1	zinc and ring finger 1	1217	74998274	148	145.052	20.6554	140.972
ENCFF492CBJ_ENCFF807WOU_sort-macs2_peak_25306	chr12	114683906	114685161	-358	TBX3	T-box transcription factor 3	1257	114684400	142	144.61	22.1637	140.534
ENCFF492CBJ_ENCFF807WOU_sort-macs2_peak_17925	chr11	62640614	62641203	-690	GANAB	glucosidase II alpha subunit	591	62640894	142	144.61	22.1637	140.534
ENCFF492CBJ_ENCFF807WOU_sort-macs2_peak_59686	chr2	196799288	196799896	91	GTF3C3	general transcription factor IIIC subunit 3	610	196799725	150	144.582	20.0202	140.507
ENCFF492CBJ_ENCFF807WOU_sort-macs2_peak_39015	chr16	72062598	72063236	-309	HPR	haptoglobin-related protein	640	72063100	142	144.559	22.148	140.485
ENCFF492CBJ_ENCFF807WOU_sort-macs2_peak_61710	chr20	325026	325888	-114	SOX12	SRY-box transcription factor 12	864	325438	159	144.529	17.9937	140.455
ENCFF492CBJ_ENCFF807WOU_sort-macs2_peak_77616	chr4	69095327	69096853	-384	UGT2B7	UDP glucuronosyltransferase family 2 member B7	1528	69095596	157	144.098	18.3023	140.027
ENCFF492CBJ_ENCFF807WOU_sort-macs2_peak_97840	chr7	155069910	155070280	-229	HTR5A	5-hydroxytryptamine receptor 5A	372	155070139	137	143.625	23.363	139.559
ENCFF492CBJ_ENCFF807WOU_sort-macs2_peak_36250	chr16	4957509	4958148	-502	SEC14L5	SEC14 like lipid binding 5	641	4957933	141	143.191	22.0087	139.129
ENCFF492CBJ_ENCFF807WOU_sort-macs2_peak_54408	chr2	46394496	46395170	-666	LINC01820	long intergenic non-protein coding RNA 1820	676	46394890	152	142.234	18.9179	138.182
ENCFF492CBJ_ENCFF807WOU_sort-macs2_peak_70719	chr3	48429586	48430518	34	PLXNB1	plexin B1	934	48430179	140	141.957	21.911	137.908
ENCFF492CBJ_ENCFF807WOU_sort-macs2_peak_42423	chr17	43530221	43532247	-799	ETV4	ETS variant 4	2028	43530993	180	141.445	13.9291	137.402
ENCFF492CBJ_ENCFF807WOU_sort-macs2_peak_6416	chr1	145996411	145997611	-432	TXNIP	thioredoxin interacting protein	1202	145996694	165	141.432	16.1661	137.389
ENCFF492CBJ_ENCFF807WOU_sort-macs2_peak_98265	chr8	17895808	17896840	-786	FGL1	fibrinogen like 1	1034	17896222	147	140.5	19.6225	136.464
ENCFF492CBJ_ENCFF807WOU_sort-macs2_peak_64564	chr20	50192284	50192646	-396	CEBPB-AS1	CEBPB antisense RNA 1	364	50192432	159	140.197	16.9713	136.165
ENCFF492CBJ_ENCFF807WOU_sort-macs2_peak_54635	chr2	53786325	53787400	-69	ERLEC1	endoplasmic reticulum lectin 1	1077	53786994	155	140.197	17.7578	136.165
ENCFF492CBJ_ENCFF807WOU_sort-macs2_peak_87366	chr6	25930321	25931005	28	SLC17A2	solute carrier family 17 member 2	686	25930821	158	140.037	17.1247	136.007
ENCFF492CBJ_ENCFF807WOU_sort-macs2_peak_64585	chr20	50292380	50293259	99	LINC01270	long intergenic non-protein coding RNA 1270	881	50292696	187	140.033	12.8504	136.002
ENCFF492CBJ_ENCFF807WOU_sort-macs2_peak_37319	chr16	29805113	29805945	-595	MAZ	MYC associated zinc finger protein	834	29805511	150	139.568	18.6706	135.542
ENCFF492CBJ_ENCFF807WOU_sort-macs2_peak_41998	chr17	40100319	40101742	-441	NR1D1	nuclear receptor subfamily 1 group D member 1	1425	40101309	164	139.027	15.8234	135.006
ENCFF492CBJ_ENCFF807WOU_sort-macs2_peak_79419	chr4	139665439	139666400	100	MGST2	microsomal glutathione S-transferase 2	963	139665948	145	138.864	19.6557	134.845
ENCFF492CBJ_ENCFF807WOU_sort-macs2_peak_76243	chr4	4461810	4462321	-93	STX18	syntaxin 18	513	4462086	149	138.239	18.547	134.226
ENCFF492CBJ_ENCFF807WOU_sort-macs2_peak_8480	chr1	198156734	198157167	-48	NEK7	NIMA related kinase 7	435	198156974	127	137.993	24.7535	133.981
ENCFF492CBJ_ENCFF807WOU_sort-macs2_peak_46627	chr18	31591369	31592074	-46	TTR	transthyretin	707	31591792	145	137.794	19.3573	133.784
ENCFF492CBJ_ENCFF807WOU_sort-macs2_peak_48667	chr19	5870874	5871628	-711	FUT5	fucosyltransferase 5	756	5871194	171	137.572	14.449	133.564
ENCFF492CBJ_ENCFF807WOU_sort-macs2_peak_39932	chr16	88650478	88651898	-135	CYBA	cytochrome b-245 alpha chain	1422	88651630	170	136.374	14.365	132.379
ENCFF492CBJ_ENCFF807WOU_sort-macs2_peak_53653	chr2	32062069	32063874	-640	SPAST	spastin	1807	32063495	147	136.359	18.5017	132.364
ENCFF492CBJ_ENCFF807WOU_sort-macs2_peak_61314	chr2	235505019	235505690	-397	AGAP1-IT1	AGAP1 intronic transcript 1	673	235505404	164	136.318	15.2586	132.323
ENCFF492CBJ_ENCFF807WOU_sort-macs2_peak_92437	chr6	168017690	168018035	-11	KIF25	kinesin family member 25	347	168017845	132	136.171	22.4357	132.179
ENCFF492CBJ_ENCFF807WOU_sort-macs2_peak_72456	chr3	111732234	111732880	61	PHLDB2	pleckstrin homology like domain family B member 2	648	111732457	136	136.142	21.2338	132.151
ENCFF492CBJ_ENCFF807WOU_sort-macs2_peak_2899	chr1	37479392	37480074	-497	MIR6732	microRNA 6732	684	37479845	134	135.862	21.7261	131.872
ENCFF492CBJ_ENCFF807WOU_sort-macs2_peak_81785	chr5	57650342	57650987	4	LOC101928505	uncharacterized LOC101928505	647	57650609	147	135.737	18.338	131.748
ENCFF492CBJ_ENCFF807WOU_sort-macs2_peak_93718	chr7	29483157	29483833	-321	CHN2	chimerin 2	678	29483446	126	135.421	24.1597	131.435
ENCFF492CBJ_ENCFF807WOU_sort-macs2_peak_34222	chr15	69561251	69561841	-174	DRAIC	downregulated RNA in cancer, inhibitor of cell invasion and migration	592	69561472	132	135.37	22.1686	131.385
ENCFF492CBJ_ENCFF807WOU_sort-macs2_peak_88334	chr6	42879047	42880274	44	RPL7L1	ribosomal protein L7 like 1	1229	42879871	172	135.342	13.8965	131.357
ENCFF492CBJ_ENCFF807WOU_sort-macs2_peak_64390	chr20	48919935	48922345	-571	ARFGEF2	ADP ribosylation factor guanine nucleotide exchange factor 2	2412	48920416	172	135.342	13.8965	131.357
ENCFF492CBJ_ENCFF807WOU_sort-macs2_peak_5710	chr1	109090256	109091195	-39	TMEM167B	transmembrane protein 167B	941	109090680	143	135.1	19.0921	131.116
ENCFF492CBJ_ENCFF807WOU_sort-macs2_peak_23755	chr12	71438792	71440211	-297	LGR5	leucine rich repeat containing G protein-coupled receptor 5	1421	71439158	128	134.526	23.1559	130.549
ENCFF492CBJ_ENCFF807WOU_sort-macs2_peak_14539	chr10	99781630	99782952	-349	ABCC2	ATP binding cassette subfamily C member 2	1324	99782629	146	134.271	18.176	130.296
ENCFF492CBJ_ENCFF807WOU_sort-macs2_peak_67845	chr22	37199215	37200208	-288	C1QTNF6	C1q and TNF related 6	995	37200032	136	133.466	20.4061	129.499
ENCFF492CBJ_ENCFF807WOU_sort-macs2_peak_41833	chr17	35063521	35064205	-156	RFFL	ring finger and FYVE like domain containing E3 ubiquitin protein ligase	686	35063759	138	133.434	19.8651	129.467
ENCFF492CBJ_ENCFF807WOU_sort-macs2_peak_62786	chr20	21125216	21126664	-35	KIZ	kizuna centrosomal protein	1450	21126026	173	133.244	13.3904	129.28
ENCFF492CBJ_ENCFF807WOU_sort-macs2_peak_86111	chr6	1310753	1313315	-64	FOXQ1	forkhead box Q1	2564	1311920	173	133.244	13.3904	129.28
ENCFF492CBJ_ENCFF807WOU_sort-macs2_peak_75266	chr3	187745211	187746221	-248	BCL6	BCL6 transcription repressor	1012	187745448	124	133.005	23.9747	129.043
ENCFF492CBJ_ENCFF807WOU_sort-macs2_peak_69220	chr3	10292709	10293128	29	GHRL	ghrelin and obestatin prepropeptide	421	10292897	130	132.523	21.8353	128.566
ENCFF492CBJ_ENCFF807WOU_sort-macs2_peak_8674	chr1	202810550	202811108	-117	PCAT6	prostate cancer associated transcript 6	560	202810805	124	132.211	23.6827	128.256
ENCFF492CBJ_ENCFF807WOU_sort-macs2_peak_12932	chr10	67837924	67838329	53	DNAJC12	DnaJ heat shock protein family (Hsp40) member C12	407	67838189	124	132.124	23.6507	128.169
ENCFF492CBJ_ENCFF807WOU_sort-macs2_peak_108142	chrX	54044994	54046131	-426	PHF8	PHD finger protein 8	1139	54045675	112	131.709	28.2429	127.759
ENCFF492CBJ_ENCFF807WOU_sort-macs2_peak_42216	chr17	42388236	42389318	-282	STAT3	signal transducer and activator of transcription 3	1084	42388807	166	131.607	14.0289	127.659
ENCFF492CBJ_ENCFF807WOU_sort-macs2_peak_8986	chr1	207103739	207104506	-111	C4BPA	complement component 4 binding protein alpha	769	207104155	147	131.063	17.144	127.119
ENCFF492CBJ_ENCFF807WOU_sort-macs2_peak_97610	chr7	149195284	149195822	7	ZNF282	zinc finger protein 282	540	149195602	146	129.775	17.0281	125.842
ENCFF492CBJ_ENCFF807WOU_sort-macs2_peak_63478	chr20	34703010	34704948	-365	TP53INP2	tumor protein p53 inducible nuclear protein 2	1940	34703668	166	129.713	13.6738	125.782
ENCFF492CBJ_ENCFF807WOU_sort-macs2_peak_12557	chr10	52771435	52772071	-53	MBL2	mannose binding lectin 2	638	52771758	144	129.412	17.352	125.483
ENCFF492CBJ_ENCFF807WOU_sort-macs2_peak_95135	chr7	76108483	76109410	-184	GTF2IP7	general transcription factor IIi pseudogene 7	929	76108689	149	129.387	16.3435	125.459
ENCFF492CBJ_ENCFF807WOU_sort-macs2_peak_87506	chr6	26568608	26569058	-491	LOC105374988	uncharacterized LOC105374988	452	26568809	155	129.02	15.1923	125.096
ENCFF492CBJ_ENCFF807WOU_sort-macs2_peak_6060	chr1	113928835	113929705	-12	HIPK1-AS1	HIPK1 antisense RNA 1	872	113929049	133	128.643	19.7492	124.722
ENCFF492CBJ_ENCFF807WOU_sort-macs2_peak_105346	chr9	114078022	114079043	-232	AMBP	alpha-1-microglobulin/bikunin precursor	1023	114078377	148	128.124	16.2345	124.207
ENCFF492CBJ_ENCFF807WOU_sort-macs2_peak_89159	chr6	63806155	63806886	-316	SCAT8	S-phase cancer associated transcript 8	733	63806486	133	127.96	19.5434	124.045
ENCFF492CBJ_ENCFF807WOU_sort-macs2_peak_49160	chr19	11088548	11089669	-254	LDLR	low density lipoprotein receptor	1123	11088780	126	127.862	21.5007	123.948
ENCFF492CBJ_ENCFF807WOU_sort-macs2_peak_4146	chr1	56965797	56966667	-92	C8B	complement C8 beta chain	872	56966052	141	127.716	17.5578	123.805
ENCFF492CBJ_ENCFF807WOU_sort-macs2_peak_47619	chr18	70334679	70335548	-326	LINC01909	long intergenic non-protein coding RNA 1909	871	70335173	126	127.632	21.4236	123.722
ENCFF492CBJ_ENCFF807WOU_sort-macs2_peak_39560	chr16	84115994	84117815	38	MBTPS1	membrane bound transcription factor peptidase, site 1	1823	84116841	129	127.581	20.5204	123.671
ENCFF492CBJ_ENCFF807WOU_sort-macs2_peak_30212	chr14	59262992	59263408	-241	DAAM1	dishevelled associated activator of morphogenesis 1	418	59263215	144	127.208	16.7965	123.3
ENCFF492CBJ_ENCFF807WOU_sort-macs2_peak_70439	chr3	42732231	42732774	-73	CCDC13-AS1	CCDC13 antisense RNA 1	545	42732474	147	126.863	16.1256	122.958
ENCFF492CBJ_ENCFF807WOU_sort-macs2_peak_51645	chr19	49451389	49452118	61	PIH1D1	PIH1 domain containing 1	731	49451829	153	126.57	14.9975	122.669
ENCFF492CBJ_ENCFF807WOU_sort-macs2_peak_17928	chr11	62653098	62653772	-133	INTS5	integrator complex subunit 5	676	62653449	123	126.502	21.9766	122.602
ENCFF492CBJ_ENCFF807WOU_sort-macs2_peak_56970	chr2	111120150	111121701	11	BCL2L11	BCL2 like 11	1553	111120639	130	125.644	19.6378	121.751
ENCFF492CBJ_ENCFF807WOU_sort-macs2_peak_74556	chr3	171842788	171843487	-212	TMEM212	transmembrane protein 212	701	171842993	132	125.29	19.0077	121.401
ENCFF492CBJ_ENCFF807WOU_sort-macs2_peak_73744	chr3	146160235	146162080	27	PLOD2	procollagen-lysine,2-oxoglutarate 5-dioxygenase 2	1847	146161363	124	125.039	21.1621	121.152
ENCFF492CBJ_ENCFF807WOU_sort-macs2_peak_104845	chr9	105244160	105244696	-177	SLC44A1	solute carrier family 44 member 1	538	105244377	124	125.039	21.1621	121.152
ENCFF492CBJ_ENCFF807WOU_sort-macs2_peak_29182	chr14	31456793	31458915	-348	DTD2	D-aminoacyl-tRNA deacylase 2	2124	31458528	187	125.036	10.6569	121.149
ENCFF492CBJ_ENCFF807WOU_sort-macs2_peak_28664	chr13	113105098	113106211	-134	F7	coagulation factor VII	1115	113105811	181	124.977	11.1893	121.091
ENCFF492CBJ_ENCFF807WOU_sort-macs2_peak_50379	chr19	35248311	35249174	86	LSR	lipolysis stimulated lipoprotein receptor	865	35248733	145	124.35	15.9077	120.47
ENCFF492CBJ_ENCFF807WOU_sort-macs2_peak_33901	chr15	65044176	65045872	-363	SLC51B	solute carrier family 51 beta subunit	1698	65045285	135	124.2	17.9639	120.321
ENCFF492CBJ_ENCFF807WOU_sort-macs2_peak_32173	chr14	103528713	103529347	-166	TRMT61A	tRNA methyltransferase 61A	636	103529030	131	123.944	18.8647	120.067
ENCFF492CBJ_ENCFF807WOU_sort-macs2_peak_40668	chr17	8210581	8211596	-513	AURKB	aurora kinase B	1017	8211321	131	123.944	18.8647	120.067
ENCFF492CBJ_ENCFF807WOU_sort-macs2_peak_18073	chr11	64165614	64166725	-56	MACROD1	mono-ADP ribosylhydrolase 1	1113	64166083	116	123.885	23.402	120.009
ENCFF492CBJ_ENCFF807WOU_sort-macs2_peak_45451	chr17	82229997	82232598	-935	SLC16A3	solute carrier family 16 member 3	2603	82232005	140	123.69	16.7304	119.815
ENCFF492CBJ_ENCFF807WOU_sort-macs2_peak_57220	chr2	113979508	113980776	-158	LOC100499194	uncharacterized LOC100499194	1270	113980418	141	122.821	16.31	118.955
ENCFF492CBJ_ENCFF807WOU_sort-macs2_peak_45354	chr17	81711699	81712237	-268	SLC25A10	solute carrier family 25 member 10	540	81711929	132	122.394	18.1675	118.532
ENCFF492CBJ_ENCFF807WOU_sort-macs2_peak_53660	chr2	32265363	32265909	-16	NLRC4	NLR family CARD domain containing 4	548	32265662	166	122.176	12.3342	118.316
ENCFF492CBJ_ENCFF807WOU_sort-macs2_peak_14401	chr10	97334467	97335354	-181	FRAT2	FRAT regulator of WNT signaling pathway 2	889	97334760	116	122.164	22.752	118.304
ENCFF492CBJ_ENCFF807WOU_sort-macs2_peak_43484	chr17	59565336	59565800	-42	DHX40	DEAH-box helicase 40	466	59565580	171	122.08	11.7567	118.221
ENCFF492CBJ_ENCFF807WOU_sort-macs2_peak_69861	chr3	30605657	30606821	-263	TGFBR2	transforming growth factor beta receptor 2	1166	30606357	139	120.844	16.2173	116.996
ENCFF492CBJ_ENCFF807WOU_sort-macs2_peak_20319	chr11	116837287	116838208	-125	APOA1	apolipoprotein A1	923	116837746	130	120.677	18.1601	116.831
ENCFF492CBJ_ENCFF807WOU_sort-macs2_peak_63285	chr20	33006901	33008067	-220	BPIFB2	BPI fold containing family B member 2	1168	33007588	170	120.564	11.6225	116.72
ENCFF492CBJ_ENCFF807WOU_sort-macs2_peak_61800	chr20	1118128	1118963	-57	PSMF1	proteasome inhibitor subunit 1	837	1118543	157	120.481	13.1679	116.638
ENCFF492CBJ_ENCFF807WOU_sort-macs2_peak_42355	chr17	43169743	43172487	-99	NBR1	NBR1 autophagy cargo receptor	2746	43169959	179	120.318	10.7074	116.476
ENCFF492CBJ_ENCFF807WOU_sort-macs2_peak_42635	chr17	45171217	45173269	-758	LOC105371795	uncharacterized LOC105371795	2054	45171519	159	120.21	12.8523	116.368
ENCFF492CBJ_ENCFF807WOU_sort-macs2_peak_79463	chr4	140153818	140154595	-22	MAML3	mastermind like transcriptional coactivator 3	779	140154213	128	119.926	18.436	116.086
ENCFF492CBJ_ENCFF807WOU_sort-macs2_peak_77654	chr4	69495694	69496215	-49	UGT2B4	UDP glucuronosyltransferase family 2 member B4	523	69496037	115	119.882	22.2485	116.044
ENCFF492CBJ_ENCFF807WOU_sort-macs2_peak_52333	chr2	3574952	3575606	19	RPS7	ribosomal protein S7	656	3575191	142	119.844	15.4015	116.006
ENCFF492CBJ_ENCFF807WOU_sort-macs2_peak_107972	chrX	48003845	48004344	-105	ZNF182	zinc finger protein 182	501	48004087	124	119.554	19.3739	115.718
ENCFF492CBJ_ENCFF807WOU_sort-macs2_peak_48770	chr19	6720388	6721142	-115	C3	complement C3	756	6720842	124	119.554	19.3739	115.718
ENCFF492CBJ_ENCFF807WOU_sort-macs2_peak_78407	chr4	88823000	88823998	-138	FAM13A	family with sequence similarity 13 member A	1000	88823769	124	119.554	19.3739	115.718
ENCFF492CBJ_ENCFF807WOU_sort-macs2_peak_13319	chr10	73591445	73592300	-530	USP54	ubiquitin specific peptidase 54	857	73592093	124	119.554	19.3739	115.718
ENCFF492CBJ_ENCFF807WOU_sort-macs2_peak_80328	chr4	184474321	184475367	-294	IRF2	interferon regulatory factor 2	1048	184474691	114	119.432	22.4253	115.598
ENCFF492CBJ_ENCFF807WOU_sort-macs2_peak_87513	chr6	26596623	26597304	10	ABT1	activator of basal transcription 1	683	26596948	171	119.386	11.3343	115.552
ENCFF492CBJ_ENCFF807WOU_sort-macs2_peak_55663	chr2	73642346	73643136	-319	NAT8	N-acetyltransferase 8 (putative)	792	73642922	171	119.386	11.3343	115.552
ENCFF492CBJ_ENCFF807WOU_sort-macs2_peak_71409	chr3	58433376	58434291	-1	PDHB	pyruvate dehydrogenase E1 beta subunit	917	58434050	132	119.081	17.2423	115.251
ENCFF492CBJ_ENCFF807WOU_sort-macs2_peak_23741	chr12	71158629	71158966	-798	TSPAN8	tetraspanin 8	339	71158828	127	118.593	18.2931	114.766
ENCFF492CBJ_ENCFF807WOU_sort-macs2_peak_15695	chr10	124744566	124745047	-428	FAM53B	family with sequence similarity 53 member B	483	124744883	111	118.386	23.0947	114.561
ENCFF492CBJ_ENCFF807WOU_sort-macs2_peak_103196	chr9	35656969	35659079	-6	RMRP	RNA component of mitochondrial RNA processing endoribonuclease	2112	35657878	123	118.194	19.2189	114.371
ENCFF492CBJ_ENCFF807WOU_sort-macs2_peak_68302	chr22	41446532	41447933	-431	TOB2	transducer of ERBB2, 2	1403	41446854	123	118.194	19.2189	114.371
ENCFF492CBJ_ENCFF807WOU_sort-macs2_peak_99056	chr8	33512975	33513895	-40	SNORD13	small nucleolar RNA, C/D box 13	922	33513566	140	118.121	15.3629	114.299
ENCFF492CBJ_ENCFF807WOU_sort-macs2_peak_69152	chr3	9649155	9649667	-94	MTMR14	myotubularin related protein 14	514	9649432	116	118.116	21.2746	114.294
ENCFF492CBJ_ENCFF807WOU_sort-macs2_peak_36205	chr16	4614655	4615176	-27	UBALD1	UBA like domain containing 1	523	4614900	133	117.387	16.5686	113.572
ENCFF492CBJ_ENCFF807WOU_sort-macs2_peak_49562	chr19	15641046	15641619	20	CYP4F3	cytochrome P450 family 4 subfamily F member 3	575	15641294	126	117.263	18.1502	113.449
ENCFF492CBJ_ENCFF807WOU_sort-macs2_peak_54531	chr2	47402568	47403646	40	MSH2	mutS homolog 2	1080	47402907	151	117.259	13.3817	113.445
ENCFF492CBJ_ENCFF807WOU_sort-macs2_peak_82965	chr5	93582654	93583410	-190	NR2F1	nuclear receptor subfamily 2 group F member 1	758	93582843	145	116.884	14.2184	113.074
ENCFF492CBJ_ENCFF807WOU_sort-macs2_peak_38326	chr16	57810212	57811011	-26	LOC388282	uncharacterized LOC388282	801	57810432	156	116.781	12.6113	112.973
ENCFF492CBJ_ENCFF807WOU_sort-macs2_peak_17420	chr11	46718126	46719521	-343	F2	coagulation factor II, thrombin	1397	46718327	166	116.599	11.4149	112.792
ENCFF492CBJ_ENCFF807WOU_sort-macs2_peak_17996	chr11	63289616	63290090	-50	SLC22A10	solute carrier family 22 member 10	476	63289850	112	116.382	21.9741	112.577
ENCFF492CBJ_ENCFF807WOU_sort-macs2_peak_7351	chr1	161765839	161766828	13	ATF6	activating transcription factor 6	991	161766246	125	115.937	18.0073	112.135
ENCFF492CBJ_ENCFF807WOU_sort-macs2_peak_15119	chr10	112373854	112374394	8	ACSL5	acyl-CoA synthetase long chain family member 5	542	112374072	125	115.937	18.0073	112.135
ENCFF492CBJ_ENCFF807WOU_sort-macs2_peak_74845	chr3	180601662	180602617	-24	TTC14	tetratricopeptide repeat domain 14	957	180602131	125	115.937	18.0073	112.135
ENCFF492CBJ_ENCFF807WOU_sort-macs2_peak_35590	chr15	100350165	100351227	22	SPATA41	spermatogenesis associated 41	1064	100350797	144	115.687	14.121	111.888
ENCFF492CBJ_ENCFF807WOU_sort-macs2_peak_32021	chr14	102139169	102140238	46	HSP90AA1	heat shock protein 90 alpha family class A member 1	1071	102139754	121	115.483	18.9089	111.686
ENCFF492CBJ_ENCFF807WOU_sort-macs2_peak_22890	chr12	52247358	52247752	-107	KRT7-AS	KRT7 antisense RNA 1	396	52247533	113	115.363	21.2624	111.567
ENCFF492CBJ_ENCFF807WOU_sort-macs2_peak_67591	chr22	33006665	33007150	-86	SYN3	synapsin III	487	33006838	128	115.286	17.1034	111.49
ENCFF492CBJ_ENCFF807WOU_sort-macs2_peak_10416	chr1	235650412	235651676	-290	GNG4	G protein subunit gamma 4	1266	235651138	128	115.286	17.1034	111.49
ENCFF492CBJ_ENCFF807WOU_sort-macs2_peak_92877	chr7	5423663	5425401	-986	TNRC18	trinucleotide repeat containing 18	1740	5424030	104	114.919	24.3801	111.127
ENCFF492CBJ_ENCFF807WOU_sort-macs2_peak_18871	chr11	72793350	72794252	-96	STARD10	StAR related lipid transfer domain containing 10	904	72793710	126	114.801	17.433	111.011
ENCFF492CBJ_ENCFF807WOU_sort-macs2_peak_5232	chr1	93078849	93079744	13	MTF2	metal response element binding transcription factor 2	897	93079151	124	114.615	17.8643	110.825
ENCFF492CBJ_ENCFF807WOU_sort-macs2_peak_10844	chr10	3784993	3786999	-715	KLF6	Kruppel like factor 6	2008	3786836	116	114.389	19.9774	110.603
ENCFF492CBJ_ENCFF807WOU_sort-macs2_peak_50956	chr19	44259737	44260177	43	ZNF233	zinc finger protein 233	442	44259883	116	113.888	19.8077	110.106
ENCFF492CBJ_ENCFF807WOU_sort-macs2_peak_105042	chr9	109320970	109321367	-204	EPB41L4B	erythrocyte membrane protein band 4.1 like 4B	399	109321160	116	113.888	19.8077	110.106
ENCFF492CBJ_ENCFF807WOU_sort-macs2_peak_23252	chr12	57087926	57088862	-720	NAB2	NGFI-A binding protein 2	938	57088626	130	113.567	16.1977	109.788
ENCFF492CBJ_ENCFF807WOU_sort-macs2_peak_31206	chr14	77028596	77029249	-214	IRF2BPL	interferon regulatory factor 2 binding protein like	655	77028918	123	113.296	17.7214	109.519
ENCFF492CBJ_ENCFF807WOU_sort-macs2_peak_75869	chr3	197573056	197573829	-119	BDH1	3-hydroxybutyrate dehydrogenase 1	775	197573451	129	112.97	16.2515	109.197
ENCFF492CBJ_ENCFF807WOU_sort-macs2_peak_22731	chr12	50396416	50397064	-131	FAM186A	family with sequence similarity 186 member A	650	50396709	108	112.261	21.8019	108.494
ENCFF492CBJ_ENCFF807WOU_sort-macs2_peak_41919	chr17	39461054	39461952	17	CDK12	cyclin dependent kinase 12	900	39461283	141	112.112	13.8289	108.346
ENCFF492CBJ_ENCFF807WOU_sort-macs2_peak_7314	chr1	161367640	161368136	-5	CFAP126	cilia and flagella associated protein 126	498	161367881	122	111.98	17.5785	108.216
ENCFF492CBJ_ENCFF807WOU_sort-macs2_peak_72692	chr3	120681990	120682726	-119	HGD	homogentisate 1,2-dioxygenase	738	120682287	122	111.98	17.5785	108.216
ENCFF492CBJ_ENCFF807WOU_sort-macs2_peak_106220	chr9	128771788	128772169	-51	ZER1	zyg-11 related cell cycle regulator	383	128771942	120	111.782	18.0229	108.02
ENCFF492CBJ_ENCFF807WOU_sort-macs2_peak_79661	chr4	151099078	151100310	66	RPS3A	ribosomal protein S3A	1234	151099515	131	111.778	15.5309	108.016
ENCFF492CBJ_ENCFF807WOU_sort-macs2_peak_104448	chr9	95064386	95065152	-581	MIR6081	microRNA 6081	768	95064690	116	111.607	19.0482	107.846
ENCFF492CBJ_ENCFF807WOU_sort-macs2_peak_38655	chr16	68235024	68238210	-490	ESRP2	epithelial splicing regulatory protein 2	3188	68237705	130	111.565	15.6767	107.804
ENCFF492CBJ_ENCFF807WOU_sort-macs2_peak_106562	chr9	132582094	132582415	-352	BARHL1	BarH like homeobox 1	323	132582223	106	111.494	22.2158	107.733
ENCFF492CBJ_ENCFF807WOU_sort-macs2_peak_59575	chr2	191013824	191014768	-46	STAT1	signal transducer and activator of transcription 1	946	191014380	134	111.476	14.8833	107.716
ENCFF492CBJ_ENCFF807WOU_sort-macs2_peak_14437	chr10	97640220	97640829	-162	PI4K2A	phosphatidylinositol 4-kinase type 2 alpha	611	97640592	125	111.411	16.7056	107.652
ENCFF492CBJ_ENCFF807WOU_sort-macs2_peak_53447	chr2	27356004	27357413	-216	GTF3C2	general transcription factor IIIC subunit 2	1411	27356857	133	111.23	15.0094	107.472
ENCFF492CBJ_ENCFF807WOU_sort-macs2_peak_1862	chr1	23018917	23019707	-156	KDM1A	lysine demethylase 1A	792	23019350	110	111.123	20.7028	107.366
ENCFF492CBJ_ENCFF807WOU_sort-macs2_peak_10086	chr1	230713648	230714822	-113	AGT	angiotensinogen	1176	230714514	130	111.046	15.5438	107.29
ENCFF492CBJ_ENCFF807WOU_sort-macs2_peak_55237	chr2	65432276	65432991	-34	SPRED2	sprouty related EVH1 domain containing 2	717	65432769	120	110.975	17.7771	107.22
ENCFF492CBJ_ENCFF807WOU_sort-macs2_peak_61126	chr2	231785949	231786930	-6	COPS7B	COP9 signalosome subunit 7B	983	231786381	134	110.747	14.7091	106.995
ENCFF492CBJ_ENCFF807WOU_sort-macs2_peak_102335	chr8	144901209	144902408	-355	ZNF250	zinc finger protein 250	1201	144902185	134	110.747	14.7091	106.995
ENCFF492CBJ_ENCFF807WOU_sort-macs2_peak_64138	chr20	45890737	45891646	96	NEURL2	neuralized E3 ubiquitin protein ligase 2	911	45891275	174	110.462	9.77591	106.712
ENCFF492CBJ_ENCFF807WOU_sort-macs2_peak_11557	chr10	23438590	23439216	-366	OTUD1	OTU deubiquitinase 1	628	23439052	100	110.145	23.9681	106.397
ENCFF492CBJ_ENCFF807WOU_sort-macs2_peak_98381	chr8	21919291	21919661	-186	XPO7	exportin 7	372	21919464	108	110.115	20.9922	106.367
ENCFF492CBJ_ENCFF807WOU_sort-macs2_peak_17956	chr11	62841190	62842677	-124	WDR74	WD repeat domain 74	1489	62841621	155	109.951	11.5218	106.205
ENCFF492CBJ_ENCFF807WOU_sort-macs2_peak_44424	chr17	73261766	73263273	-639	CPSF4L	cleavage and polyadenylation specific factor 4 like	1509	73262099	155	109.951	11.5218	106.205
ENCFF492CBJ_ENCFF807WOU_sort-macs2_peak_75120	chr3	186108898	186109695	-207	ETV5	ETS variant 5	799	186109208	109	109.717	20.5163	105.973
ENCFF492CBJ_ENCFF807WOU_sort-macs2_peak_89511	chr6	85404591	85405996	-491	LINC02535	long intergenic non-protein coding RNA 2535	1407	85405426	117	109.681	18.1555	105.938
ENCFF492CBJ_ENCFF807WOU_sort-macs2_peak_48542	chr19	4670619	4671800	-806	MYDGF	myeloid derived growth factor	1183	4671101	117	109.681	18.1555	105.938
ENCFF492CBJ_ENCFF807WOU_sort-macs2_peak_84493	chr5	140638858	140639637	-180	TMCO6	transmembrane and coiled-coil domains 6	781	140639202	120	109.359	17.2927	105.62
ENCFF492CBJ_ENCFF807WOU_sort-macs2_peak_45146	chr17	79822495	79823184	-613	LINC01977	long intergenic non-protein coding RNA 1977	691	79822699	144	109.153	12.7655	105.415
ENCFF492CBJ_ENCFF807WOU_sort-macs2_peak_67739	chr22	36239374	36239855	-87	APOL2	apolipoprotein L2	483	36239618	135	108.391	13.9872	104.66
ENCFF492CBJ_ENCFF807WOU_sort-macs2_peak_63319	chr20	33401308	33401791	20	CDK5RAP1	CDK5 regulatory subunit associated protein 1	485	33401581	156	108.382	11.1468	104.651
ENCFF492CBJ_ENCFF807WOU_sort-macs2_peak_60600	chr2	219176291	219178639	-291	CNPPD1	cyclin Pas1/PHO80 domain containing 1	2350	219177855	156	108.382	11.1468	104.651
ENCFF492CBJ_ENCFF807WOU_sort-macs2_peak_104619	chr9	97411733	97412358	-51	TDRD7	tudor domain containing 7	627	97411942	109	108.289	20.0018	104.56
ENCFF492CBJ_ENCFF807WOU_sort-macs2_peak_88250	chr6	41747216	41748385	-399	PGC	progastricsin	1171	41747570	145	107.931	12.3891	104.205
ENCFF492CBJ_ENCFF807WOU_sort-macs2_peak_79261	chr4	128287661	128288557	-296	PGRMC2	progesterone receptor membrane component 2	898	128288312	106	107.825	20.8073	104.099
ENCFF492CBJ_ENCFF807WOU_sort-macs2_peak_59111	chr2	177264215	177265616	-188	NFE2L2	nuclear factor, erythroid 2 like 2	1403	177264870	118	107.739	17.3017	104.014
ENCFF492CBJ_ENCFF807WOU_sort-macs2_peak_96792	chr7	123844186	123844800	-676	HYAL4	hyaluronidase 4	616	123844352	102	107.738	22.1865	104.013
ENCFF492CBJ_ENCFF807WOU_sort-macs2_peak_42501	chr17	44070128	44071203	-65	G6PC3	glucose-6-phosphatase catalytic subunit 3	1077	44070685	131	107.103	14.3823	103.385
ENCFF492CBJ_ENCFF807WOU_sort-macs2_peak_11281	chr10	14572009	14572582	80	FAM107B	family with sequence similarity 107 member B	575	14572204	120	107.019	16.6094	103.302
ENCFF492CBJ_ENCFF807WOU_sort-macs2_peak_63096	chr20	31572293	31574708	-237	HM13-AS1	HM13 antisense RNA 1	2417	31572919	142	106.863	12.5894	103.147
ENCFF492CBJ_ENCFF807WOU_sort-macs2_peak_17407	chr11	46593752	46595203	-454	AMBRA1	autophagy and beclin 1 regulator 1	1453	46594091	111	106.837	18.8932	103.121
ENCFF492CBJ_ENCFF807WOU_sort-macs2_peak_271	chr1	1421196	1421715	-11	ANKRD65	ankyrin repeat domain 65	521	1421370	139	106.504	12.9467	102.791
ENCFF492CBJ_ENCFF807WOU_sort-macs2_peak_41439	chr17	28369974	28371481	-420	VTN	vitronectin	1509	28370404	125	106.356	15.3406	102.643
ENCFF492CBJ_ENCFF807WOU_sort-macs2_peak_48691	chr19	5977752	5978558	-15	RANBP3	RAN binding protein 3	808	5978316	121	106.292	16.1753	102.58
ENCFF492CBJ_ENCFF807WOU_sort-macs2_peak_38801	chr16	69565434	69566387	-42	MIR1538	microRNA 1538	955	69565895	116	106.258	17.3533	102.547
ENCFF492CBJ_ENCFF807WOU_sort-macs2_peak_3207	chr1	42334919	42335585	-17	FOXJ3	forkhead box J3	668	42335357	114	106.109	17.824	102.399
ENCFF492CBJ_ENCFF807WOU_sort-macs2_peak_78312	chr4	87391033	87391651	-154	HSD17B11	hydroxysteroid 17-beta dehydrogenase 11	620	87391254	114	106.109	17.824	102.399
ENCFF492CBJ_ENCFF807WOU_sort-macs2_peak_28937	chr14	22929057	22930146	-8	LOC101926933	uncharacterized LOC101926933	1091	22929683	173	105.98	9.26329	102.273
ENCFF492CBJ_ENCFF807WOU_sort-macs2_peak_84069	chr5	134370828	134371753	-243	CDKL3	cyclin dependent kinase like 3	927	134371103	127	105.891	14.8272	102.184
ENCFF492CBJ_ENCFF807WOU_sort-macs2_peak_44498	chr17	74736416	74737161	-32	RAB37	RAB37, member RAS oncogene family	747	74736706	127	105.828	14.8113	102.121
ENCFF492CBJ_ENCFF807WOU_sort-macs2_peak_65016	chr20	57560478	57561464	-139	PCK1	phosphoenolpyruvate carboxykinase 1	988	57560820	143	105.034	12.0968	101.334
ENCFF492CBJ_ENCFF807WOU_sort-macs2_peak_91613	chr6	149648351	149649136	-29	KATNA1	katanin catalytic subunit A1	787	149648666	125	104.847	14.9506	101.149
ENCFF492CBJ_ENCFF807WOU_sort-macs2_peak_50676	chr19	40284526	40286069	48	AKT2	AKT serine/threonine kinase 2	1545	40285667	113	104.785	17.669	101.088
ENCFF492CBJ_ENCFF807WOU_sort-macs2_peak_77829	chr4	73507501	73508126	-990	LINC02499	long intergenic non-protein coding RNA 2499	627	73507772	113	104.785	17.669	101.088
ENCFF492CBJ_ENCFF807WOU_sort-macs2_peak_41981	chr17	39980317	39981075	-111	PSMD3	proteasome 26S subunit, non-ATPase 3	760	39980772	150	104.504	11.1525	100.81
ENCFF492CBJ_ENCFF807WOU_sort-macs2_peak_45991	chr18	9474844	9476240	29	RALBP1	ralA binding protein 1	1398	9475532	114	104.478	17.3134	100.784
ENCFF492CBJ_ENCFF807WOU_sort-macs2_peak_34239	chr15	70094680	70095007	-54	TLE3	TLE family member 3, transcriptional corepressor	329	70094858	109	104.325	18.6227	100.632
ENCFF492CBJ_ENCFF807WOU_sort-macs2_peak_85390	chr5	160467340	160468376	-393	MIR3142HG	MIR3142 host gene	1038	160467610	110	104.164	18.284	100.473
ENCFF492CBJ_ENCFF807WOU_sort-macs2_peak_53797	chr2	37928345	37928693	-240	RMDN2	regulator of microtubule dynamics 2	350	37928553	115	104.006	16.9182	100.316
ENCFF492CBJ_ENCFF807WOU_sort-macs2_peak_43084	chr17	51153140	51154042	32	NME1	NME/NM23 nucleoside diphosphate kinase 1	904	51153538	142	103.913	12.0128	100.224
ENCFF492CBJ_ENCFF807WOU_sort-macs2_peak_63215	chr20	32509631	32510030	-129	LOC101929698	uncharacterized LOC101929698	401	32509891	142	103.913	12.0128	100.224
ENCFF492CBJ_ENCFF807WOU_sort-macs2_peak_42416	chr17	43483421	43484188	-61	DHX8	DEAH-box helicase 8	769	43483782	134	103.879	13.1472	100.191
ENCFF492CBJ_ENCFF807WOU_sort-macs2_peak_81331	chr5	40834858	40835875	-144	RPL37	ribosomal protein L37	1019	40835308	117	103.731	16.3579	100.044
ENCFF492CBJ_ENCFF807WOU_sort-macs2_peak_63064	chr20	28602386	28603270	-163	FRG1CP	FSHD region gene 1 family member C, pseudogene	886	28602847	131	103.638	13.5758	99.9521
ENCFF492CBJ_ENCFF807WOU_sort-macs2_peak_42871	chr17	49677793	49678489	22	SPOP	speckle type BTB/POZ protein	698	49678040	122	103.526	15.2085	99.8401
ENCFF492CBJ_ENCFF807WOU_sort-macs2_peak_36834	chr16	18925990	18927175	-178	SMG1	SMG1 nonsense mediated mRNA decay associated PI3K related kinase	1187	18926736	128	103.489	14.0554	99.8041
ENCFF492CBJ_ENCFF807WOU_sort-macs2_peak_48004	chr19	1075300	1076016	-976	ARHGAP45	Rho GTPase activating protein 45	718	1075620	109	103.471	18.335	99.7861
ENCFF492CBJ_ENCFF807WOU_sort-macs2_peak_2947	chr1	37989883	37990490	-164	SF3A3	splicing factor 3a subunit 3	609	37990122	139	103.452	12.3253	99.7682
ENCFF492CBJ_ENCFF807WOU_sort-macs2_peak_63647	chr20	36605361	36606137	-30	RAB5IF	RAB5 interacting factor	778	36605583	151	103.013	10.7918	99.3324
ENCFF492CBJ_ENCFF807WOU_sort-macs2_peak_39382	chr16	80540613	80541177	-98	DYNLRB2	dynein light chain roadblock-type 2	566	80541010	130	102.458	13.473	98.7832
ENCFF492CBJ_ENCFF807WOU_sort-macs2_peak_99938	chr8	66774673	66775828	45	SGK3	serum/glucocorticoid regulated kinase family member 3	1157	66775037	101	102.297	20.4017	98.6235
ENCFF492CBJ_ENCFF807WOU_sort-macs2_peak_17949	chr11	62787038	62787861	47	TMEM179B	transmembrane protein 179B	825	62787353	111	102.148	17.359	98.4763
ENCFF492CBJ_ENCFF807WOU_sort-macs2_peak_28932	chr14	22870964	22872131	-193	LRP10	LDL receptor related protein 10	1169	22871268	158	101.949	9.93849	98.2796
ENCFF492CBJ_ENCFF807WOU_sort-macs2_peak_39881	chr16	87936238	87937065	-122	CA5A	carbonic anhydrase 5A	829	87936662	129	101.775	13.4828	98.106
ENCFF492CBJ_ENCFF807WOU_sort-macs2_peak_70347	chr3	41198897	41199725	-194	CTNNB1	catenin beta 1	830	41199451	99	101.445	20.7625	97.7799
ENCFF492CBJ_ENCFF807WOU_sort-macs2_peak_77503	chr4	56386863	56387982	69	AASDH	aminoadipate-semialdehyde dehydrogenase	1121	56387179	103	101.366	19.3972	97.7007
ENCFF492CBJ_ENCFF807WOU_sort-macs2_peak_10655	chr1	246565929	246567029	23	CNST	consortin, connexin sorting protein	1102	246566259	129	101.282	13.3701	97.6173
ENCFF492CBJ_ENCFF807WOU_sort-macs2_peak_36635	chr16	11915296	11916989	-186	GSPT1	G1 to S phase transition 1	1695	11916781	129	101.282	13.3701	97.6173
ENCFF492CBJ_ENCFF807WOU_sort-macs2_peak_50530	chr19	37172512	37173168	-99	ZNF585A	zinc finger protein 585A	658	37172818	112	101.276	16.8313	97.6123
ENCFF492CBJ_ENCFF807WOU_sort-macs2_peak_44882	chr17	77088476	77088926	16	SEC14L1	SEC14 like lipid binding 1	452	77088670	123	101.013	14.3639	97.352
ENCFF492CBJ_ENCFF807WOU_sort-macs2_peak_35069	chr15	88638205	88639352	-238	ISG20	interferon stimulated exonuclease gene 20	1149	88638731	114	101.006	16.2641	97.346
ENCFF492CBJ_ENCFF807WOU_sort-macs2_peak_20312	chr11	116828768	116829296	-875	APOC3	apolipoprotein C3	530	116829166	115	100.632	15.923	96.9752
ENCFF492CBJ_ENCFF807WOU_sort-macs2_peak_44034	chr17	67244752	67247542	-951	HELZ	helicase with zinc finger	2792	67247197	137	100.448	12.0012	96.7914
ENCFF492CBJ_ENCFF807WOU_sort-macs2_peak_89274	chr6	73695602	73696366	-101	CD109	CD109 molecule	766	73695872	94	100.35	22.1685	96.6947
ENCFF492CBJ_ENCFF807WOU_sort-macs2_peak_35165	chr15	89893547	89894627	-93	AP3S2	adaptor related protein complex 3 subunit sigma 2	1082	89894057	113	100.301	16.2923	96.6452
ENCFF492CBJ_ENCFF807WOU_sort-macs2_peak_33090	chr15	51313666	51314055	-174	MIR7973-1	microRNA 7973-1	391	51313838	113	100.301	16.2923	96.6452
ENCFF492CBJ_ENCFF807WOU_sort-macs2_peak_71784	chr3	71583047	71584933	-1	FOXP1	forkhead box P1	1888	71584095	96	100.141	21.3205	96.4876
ENCFF492CBJ_ENCFF807WOU_sort-macs2_peak_78253	chr4	85474931	85475287	-41	ARHGAP24	Rho GTPase activating protein 24	358	85475154	106	100.092	18.0498	96.4396
ENCFF492CBJ_ENCFF807WOU_sort-macs2_peak_62189	chr20	5911199	5911892	35	CHGB	chromogranin B	695	5911708	136	100.068	12.0612	96.4151
ENCFF492CBJ_ENCFF807WOU_sort-macs2_peak_106081	chr9	127897149	127897732	-32	ST6GALNAC6	ST6 N-acetylgalactosaminide alpha-2,6-sialyltransferase 6	585	127897341	102	100.036	19.2283	96.3839
ENCFF492CBJ_ENCFF807WOU_sort-macs2_peak_73556	chr3	140941363	140942106	-102	SLC25A36	solute carrier family 25 member 36	745	140941650	102	100.036	19.2283	96.3839
ENCFF492CBJ_ENCFF807WOU_sort-macs2_peak_64044	chr20	44521471	44522520	75	SERINC3	serine incorporator 3	1051	44521690	141	100.021	11.4064	96.3688
ENCFF492CBJ_ENCFF807WOU_sort-macs2_peak_18947	chr11	73648463	73649137	-113	PLEKHB1	pleckstrin homology domain containing B1	676	73648904	111	99.9798	16.6824	96.3285
ENCFF492CBJ_ENCFF807WOU_sort-macs2_peak_93348	chr7	22357351	22358338	-690	RAPGEF5	Rap guanine nucleotide exchange factor 5	989	22357871	116	99.9743	15.5123	96.3231
ENCFF492CBJ_ENCFF807WOU_sort-macs2_peak_27693	chr13	52194176	52194770	-6	MRPS31P5	mitochondrial ribosomal protein S31 pseudogene 5	596	52194460	119	99.8175	14.8376	96.168
ENCFF492CBJ_ENCFF807WOU_sort-macs2_peak_57298	chr2	119366129	119367179	88	C2orf76	chromosome 2 open reading frame 76	1052	119366842	122	99.8018	14.248	96.1529
ENCFF492CBJ_ENCFF807WOU_sort-macs2_peak_109011	chrX	130902873	130903565	98	ENOX2	ecto-NOX disulfide-thiol exchanger 2	694	130903360	91	99.4754	22.9942	95.8293
ENCFF492CBJ_ENCFF807WOU_sort-macs2_peak_108319	chrX	71214101	71214710	-807	GJB1	gap junction protein beta 1	611	71214377	93	99.0595	22.0079	95.4159
ENCFF492CBJ_ENCFF807WOU_sort-macs2_peak_56583	chr2	101252215	101253564	3	CNOT11	CCR4-NOT transcription complex subunit 11	1351	101252856	117	98.9632	15.0196	95.3208
ENCFF492CBJ_ENCFF807WOU_sort-macs2_peak_60770	chr2	223956978	223957806	-71	MRPL44	mitochondrial ribosomal protein L44	830	223957414	124	98.7166	13.6196	95.0772
ENCFF492CBJ_ENCFF807WOU_sort-macs2_peak_29692	chr14	49767473	49768670	-82	KLHDC2	kelch domain containing 2	1199	49768097	100	98.6936	19.3715	95.0547
ENCFF492CBJ_ENCFF807WOU_sort-macs2_peak_51981	chr19	55209424	55210658	-540	PTPRH	protein tyrosine phosphatase receptor type H	1236	55210279	103	98.6685	18.432	95.0298
ENCFF492CBJ_ENCFF807WOU_sort-macs2_peak_32117	chr14	103098601	103099759	-964	EXOC3L4	exocyst complex component 3 like 4	1160	103099273	103	98.6685	18.432	95.0298
ENCFF492CBJ_ENCFF807WOU_sort-macs2_peak_95457	chr7	88226817	88227563	-197	SRI	sorcin	748	88227111	101	98.6146	19.0242	94.9763
ENCFF492CBJ_ENCFF807WOU_sort-macs2_peak_48609	chr19	5340650	5341232	-129	PTPRS	protein tyrosine phosphatase receptor type S	584	5341029	97	98.6128	20.3472	94.9749
ENCFF492CBJ_ENCFF807WOU_sort-macs2_peak_78748	chr4	105708377	105708973	14	INTS12	integrator complex subunit 12	598	105708729	132	98.4883	12.2994	94.8521
ENCFF492CBJ_ENCFF807WOU_sort-macs2_peak_43967	chr17	66229028	66230148	-173	APOH	apolipoprotein H	1122	66229499	122	97.9034	13.7773	94.2715
ENCFF492CBJ_ENCFF807WOU_sort-macs2_peak_12799	chr10	62048804	62049671	-120	ARID5B	AT-rich interaction domain 5B	869	62049290	139	97.8363	11.2457	94.2045
ENCFF492CBJ_ENCFF807WOU_sort-macs2_peak_48499	chr19	4400477	4400875	-129	SH3GL1	SH3 domain containing GRB2 like 1, endophilin A2	400	4400715	104	97.6107	17.7762	93.981
ENCFF492CBJ_ENCFF807WOU_sort-macs2_peak_12551	chr10	52755071	52755749	-6	LOC105378305	uncharacterized LOC105378305	680	52755582	123	97.5321	13.5106	93.9033
ENCFF492CBJ_ENCFF807WOU_sort-macs2_peak_83185	chr5	98928124	98929968	-88	LOC100289230	uncharacterized LOC100289230	1846	98929665	105	97.5016	17.4604	93.8733
ENCFF492CBJ_ENCFF807WOU_sort-macs2_peak_88050	chr6	37168899	37171540	67	PIM1	Pim-1 proto-oncogene, serine/threonine kinase	2643	37169696	106	97.4152	17.1608	93.7883
ENCFF492CBJ_ENCFF807WOU_sort-macs2_peak_27314	chr13	46104726	46105380	-20	CPB2	carboxypeptidase B2	656	46105088	117	97.3634	14.5903	93.7372
ENCFF492CBJ_ENCFF807WOU_sort-macs2_peak_82611	chr5	80083614	80083911	-97	CTD-2201I18.1	uncharacterized LOC101929215	299	80083721	98	97.3596	19.5228	93.7341
ENCFF492CBJ_ENCFF807WOU_sort-macs2_peak_77006	chr4	38365747	38366156	-963	LINC02513	long intergenic non-protein coding RNA 2513	411	38365922	131	97.3561	12.2069	93.7306
ENCFF492CBJ_ENCFF807WOU_sort-macs2_peak_43721	chr17	63600518	63601312	20	TACO1	translational activator of cytochrome c oxidase I	796	63600841	118	97.2542	14.3634	93.6295
ENCFF492CBJ_ENCFF807WOU_sort-macs2_peak_42316	chr17	42900391	42901129	-39	G6PC	glucose-6-phosphatase catalytic subunit	740	42900657	136	97.2508	11.5088	93.6262
ENCFF492CBJ_ENCFF807WOU_sort-macs2_peak_30535	chr14	67442514	67442884	-769	MIR5694	microRNA 5694	372	67442696	136	97.2508	11.5088	93.6262
ENCFF492CBJ_ENCFF807WOU_sort-macs2_peak_91359	chr6	143450165	143451032	97	ADAT2	adenosine deaminase tRNA specific 2	869	143450719	124	97.1913	13.2588	93.5676
ENCFF492CBJ_ENCFF807WOU_sort-macs2_peak_31104	chr14	75293936	75294736	-68	LINC01220	long intergenic non-protein coding RNA 1220	802	75294184	97	96.6961	19.6017	93.0756
ENCFF492CBJ_ENCFF807WOU_sort-macs2_peak_23299	chr12	57454458	57455914	-121	INHBE	inhibin subunit beta E	1458	57454643	106	96.579	16.8899	92.9597
ENCFF492CBJ_ENCFF807WOU_sort-macs2_peak_27077	chr13	40770950	40771737	-153	MRPS31	mitochondrial ribosomal protein S31	789	40771232	110	96.4748	15.8635	92.856
ENCFF492CBJ_ENCFF807WOU_sort-macs2_peak_45340	chr17	81636697	81637670	12	TSPAN10	tetraspanin 10	975	81637125	113	96.2275	15.1146	92.6113
ENCFF492CBJ_ENCFF807WOU_sort-macs2_peak_42334	chr17	42997514	42998969	-32	RPL27	ribosomal protein L27	1457	42998298	149	96.141	9.88458	92.5275
ENCFF492CBJ_ENCFF807WOU_sort-macs2_peak_38317	chr16	57781780	57783111	-76	KIFC3	kinesin family member C3	1333	57782905	117	95.5716	14.121	91.9625
ENCFF492CBJ_ENCFF807WOU_sort-macs2_peak_106993	chr9	137550225	137550581	-1	PNPLA7	patatin like phospholipase domain containing 7	358	137550443	124	95.4478	12.8559	91.8392
ENCFF492CBJ_ENCFF807WOU_sort-macs2_peak_34853	chr15	80842193	80842546	-296	MIR549A	microRNA 549a	355	80842362	124	95.4478	12.8559	91.8392
ENCFF492CBJ_ENCFF807WOU_sort-macs2_peak_100493	chr8	94719413	94720529	71	DPY19L4	dpy-19 like 4	1118	94719841	112	95.2917	15.0681	91.6842
ENCFF492CBJ_ENCFF807WOU_sort-macs2_peak_2696	chr1	32817142	32817738	-2	S100PBP	S100P binding protein	598	32817379	112	94.9861	14.982	91.3821
ENCFF492CBJ_ENCFF807WOU_sort-macs2_peak_52348	chr2	3656932	3657682	-893	ALLC	allantoicase	752	3657134	116	94.8311	14.122	91.2297
ENCFF492CBJ_ENCFF807WOU_sort-macs2_peak_101348	chr8	123396315	123397160	-290	ATAD2	ATPase family AAA domain containing 2	847	123396798	97	94.5671	18.7961	90.9675
ENCFF492CBJ_ENCFF807WOU_sort-macs2_peak_54776	chr2	55419652	55420450	-195	CCDC88A	coiled-coil domain containing 88A	800	55419939	118	94.4846	13.657	90.886
ENCFF492CBJ_ENCFF807WOU_sort-macs2_peak_63598	chr20	36050351	36051495	37	NORAD	non-coding RNA activated by DNA damage	1146	36050972	123	94.2913	12.753	90.6941
ENCFF492CBJ_ENCFF807WOU_sort-macs2_peak_44483	chr17	74430435	74432378	-682	GPRC5C	G protein-coupled receptor class C group 5 member C	1945	74432053	123	94.2913	12.753	90.6941
ENCFF492CBJ_ENCFF807WOU_sort-macs2_peak_44561	chr17	75086576	75087380	-787	SLC16A5	solute carrier family 16 member 5	806	75087049	118	94.039	13.546	90.4434
ENCFF492CBJ_ENCFF807WOU_sort-macs2_peak_10475	chr1	236517264	236517665	-750	LGALS8	galectin 8	403	236517438	108	93.9435	15.5777	90.349
ENCFF492CBJ_ENCFF807WOU_sort-macs2_peak_56369	chr2	97590548	97591120	-869	ANKRD36B	ankyrin repeat domain 36B	574	97590977	108	93.9435	15.5777	90.349
ENCFF492CBJ_ENCFF807WOU_sort-macs2_peak_69017	chr3	4977185	4980781	-454	BHLHE40	basic helix-loop-helix family member e40	3598	4978713	117	93.8002	13.6688	90.2073
ENCFF492CBJ_ENCFF807WOU_sort-macs2_peak_92214	chr6	162727495	162728131	-47	PRKN	parkin RBR E3 ubiquitin protein ligase	638	162727947	114	93.7096	14.2193	90.1183
ENCFF492CBJ_ENCFF807WOU_sort-macs2_peak_32840	chr15	43185082	43185639	-43	CCNDBP1	cyclin D1 binding protein 1	559	43185393	101	93.6314	17.2683	90.0409
ENCFF492CBJ_ENCFF807WOU_sort-macs2_peak_35994	chr16	2682112	2682618	-158	KCTD5	potassium channel tetramerization domain containing 5	508	2682429	101	93.6314	17.2683	90.0409
ENCFF492CBJ_ENCFF807WOU_sort-macs2_peak_44069	chr17	67717464	67718295	46	NOL11	nucleolar protein 11	833	67717794	113	93.5591	14.3797	89.9692
ENCFF492CBJ_ENCFF807WOU_sort-macs2_peak_43329	chr17	57849836	57850966	-357	MRPS23	mitochondrial ribosomal protein S23	1132	57850130	142	93.5297	10.1528	89.9404
ENCFF492CBJ_ENCFF807WOU_sort-macs2_peak_87100	chr6	18122398	18122986	-15	NHLRC1	NHL repeat containing E3 ubiquitin protein ligase 1	590	18122675	124	93.4779	12.4125	89.8892
ENCFF492CBJ_ENCFF807WOU_sort-macs2_peak_102580	chr9	6412862	6413408	-16	UHRF2	ubiquitin like with PHD and ring finger domains 2	548	6413181	97	93.1639	18.2782	89.577
ENCFF492CBJ_ENCFF807WOU_sort-macs2_peak_52743	chr2	11539110	11539768	-380	GREB1	growth regulating estrogen receptor binding 1	660	11539539	122	93.1383	12.6502	89.5518
ENCFF492CBJ_ENCFF807WOU_sort-macs2_peak_16772	chr11	18526315	18527405	82	TSG101	tumor susceptibility 101	1092	18526571	102	92.9577	16.7689	89.3731
ENCFF492CBJ_ENCFF807WOU_sort-macs2_peak_59500	chr2	189661083	189661837	1	ASNSD1	asparagine synthetase domain containing 1	756	189661281	132	92.8723	11.1728	89.2881
ENCFF492CBJ_ENCFF807WOU_sort-macs2_peak_103782	chr9	76393929	76395289	-183	RFK	riboflavin kinase	1362	76395146	107	92.6838	15.4348	89.1012
ENCFF492CBJ_ENCFF807WOU_sort-macs2_peak_48779	chr19	6737167	6738819	-371	GPR108	G protein-coupled receptor 108	1654	6738078	104	92.666	16.1553	89.0842
ENCFF492CBJ_ENCFF807WOU_sort-macs2_peak_23213	chr12	56636032	56637347	-330	BAZ2A	bromodomain adjacent to zinc finger domain 2A	1317	56637111	103	92.5121	16.361	88.9325
ENCFF492CBJ_ENCFF807WOU_sort-macs2_peak_68932	chr22	50600164	50600411	-506	MAPK8IP2	mitogen-activated protein kinase 8 interacting protein 2	249	50600292	89	92.2803	20.6574	88.7032
ENCFF492CBJ_ENCFF807WOU_sort-macs2_peak_86855	chr6	13614554	13615978	-61	NOL7	nucleolar protein 7	1426	13615294	134	92.1974	10.8011	88.6206
ENCFF492CBJ_ENCFF807WOU_sort-macs2_peak_54115	chr2	42792385	42792961	-90	HAAO	3-hydroxyanthranilate 3,4-dioxygenase	578	42792701	121	91.9888	12.5473	88.4131
ENCFF492CBJ_ENCFF807WOU_sort-macs2_peak_95152	chr7	76201756	76202027	-5	SRRM3	serine/arginine repetitive matrix 3	273	76201877	96	91.8121	18.0917	88.2379
ENCFF492CBJ_ENCFF807WOU_sort-macs2_peak_28972	chr14	23237786	23238127	20	RNF212B	ring finger protein 212B	343	23237965	149	91.7834	9.22194	88.2099
ENCFF492CBJ_ENCFF807WOU_sort-macs2_peak_60512	chr2	218293090	218293815	-875	TMBIM1	transmembrane BAX inhibitor motif containing 1	727	218293476	112	91.4489	14.0137	87.8783
ENCFF492CBJ_ENCFF807WOU_sort-macs2_peak_23185	chr12	56362707	56363130	-61	APOF	apolipoprotein F	425	56362876	115	91.425	13.4372	87.855
ENCFF492CBJ_ENCFF807WOU_sort-macs2_peak_59289	chr2	181305500	181306033	-114	MIR4437	microRNA 4437	535	181305704	120	90.8428	12.4445	87.2785
ENCFF492CBJ_ENCFF807WOU_sort-macs2_peak_61881	chr20	2470435	2471203	-30	SNRPB	small nuclear ribonucleoprotein polypeptides B and B1	770	2470839	126	90.792	11.5466	87.2283
ENCFF492CBJ_ENCFF807WOU_sort-macs2_peak_2418	chr1	28647951	28649383	67	RNU11	RNA, U11 small nuclear	1434	28648652	130	90.7025	11.0047	87.1391
ENCFF492CBJ_ENCFF807WOU_sort-macs2_peak_41674	chr17	30906077	30906840	-220	TEFM	transcription elongation factor, mitochondrial	765	30906275	117	90.4992	12.8569	86.9375
ENCFF492CBJ_ENCFF807WOU_sort-macs2_peak_27024	chr13	40181467	40181865	-143	LINC00332	long intergenic non-protein coding RNA 332	400	40181707	95	90.4647	17.9051	86.9045
ENCFF492CBJ_ENCFF807WOU_sort-macs2_peak_26703	chr13	30464109	30464900	-177	HMGB1	high mobility group box 1	793	30464349	87	90.3786	20.6032	86.819
ENCFF492CBJ_ENCFF807WOU_sort-macs2_peak_102655	chr9	12813787	12814878	57	LURAP1L-AS1	LURAP1L antisense RNA 1	1093	12814133	108	90.059	14.4517	86.5033
ENCFF492CBJ_ENCFF807WOU_sort-macs2_peak_9567	chr1	221741719	221743493	-430	DUSP10	dual specificity phosphatase 10	1776	221742383	95	89.8623	17.6857	86.3082
ENCFF492CBJ_ENCFF807WOU_sort-macs2_peak_40531	chr17	7114499	7115545	-211	ASGR2	asialoglycoprotein receptor 2	1048	7114743	100	89.8409	16.273	86.2869
ENCFF492CBJ_ENCFF807WOU_sort-macs2_peak_56534	chr2	101001987	101002511	20	RPL31	ribosomal protein L31	526	101002224	129	89.6225	10.9207	86.0705
ENCFF492CBJ_ENCFF807WOU_sort-macs2_peak_93576	chr7	26363465	26363865	-660	SNX10	sorting nexin 10	402	26363629	97	89.4008	16.9398	85.8498
ENCFF492CBJ_ENCFF807WOU_sort-macs2_peak_53205	chr2	24075839	24076655	79	SF3B6	splicing factor 3b subunit 6	818	24076407	138	89.3925	9.86883	85.8417
ENCFF492CBJ_ENCFF807WOU_sort-macs2_peak_65204	chr20	62805534	62806459	-409	OGFR-AS1	OGFR antisense RNA 1	927	62805994	138	89.3925	9.86883	85.8417
ENCFF492CBJ_ENCFF807WOU_sort-macs2_peak_55643	chr2	73212961	73214969	-280	SMYD5	SMYD family member 5	2010	73213669	116	89.1352	12.6989	85.587
ENCFF492CBJ_ENCFF807WOU_sort-macs2_peak_22038	chr12	27695927	27696874	-47	REP15	RAB15 effector protein	949	27696397	92	89.1099	18.3396	85.5622
ENCFF492CBJ_ENCFF807WOU_sort-macs2_peak_53464	chr2	27495986	27497338	-177	GCKR	glucokinase regulator	1354	27496205	142	89.0286	9.4233	85.4817
ENCFF492CBJ_ENCFF807WOU_sort-macs2_peak_52091	chr19	56313983	56315402	-128	ZSCAN5A	zinc finger and SCAN domain containing 5A	1421	56314131	104	88.9288	15.0061	85.3828
ENCFF492CBJ_ENCFF807WOU_sort-macs2_peak_65060	chr20	58650872	58651782	44	STX16	syntaxin 16	912	58651174	144	88.9043	9.22371	85.3593
ENCFF492CBJ_ENCFF807WOU_sort-macs2_peak_525	chr1	6199309	6200315	-217	RPL22	ribosomal protein L22	1008	6199716	110	88.8907	13.7248	85.3457
ENCFF492CBJ_ENCFF807WOU_sort-macs2_peak_40305	chr17	3846042	3846461	-5	NCBP3	nuclear cap binding subunit 3	421	3846307	89	88.6991	19.1797	85.1563
ENCFF492CBJ_ENCFF807WOU_sort-macs2_peak_37037	chr16	23596075	23596611	-27	NDUFAB1	NADH:ubiquinone oxidoreductase subunit AB1	538	23596368	118	88.5616	12.2388	85.0196
ENCFF492CBJ_ENCFF807WOU_sort-macs2_peak_54895	chr2	61471763	61472236	-912	USP34	ubiquitin specific peptidase 34	475	61472047	120	88.5593	11.9307	85.0177
ENCFF492CBJ_ENCFF807WOU_sort-macs2_peak_17288	chr11	43920681	43921121	43	ALKBH3-AS1	ALKBH3 antisense RNA 1	442	43920948	88	88.5522	19.4704	85.0105
ENCFF492CBJ_ENCFF807WOU_sort-macs2_peak_56890	chr2	108718966	108719871	-64	RANBP2	RAN binding protein 2	907	108719424	123	88.4178	11.4671	84.8771
ENCFF492CBJ_ENCFF807WOU_sort-macs2_peak_55825	chr2	75523376	75524454	-153	LOC101927884	uncharacterized LOC101927884	1080	75523831	123	88.4178	11.4671	84.8771
ENCFF492CBJ_ENCFF807WOU_sort-macs2_peak_77854	chr4	74099641	74100188	-719	CXCL2	C-X-C motif chemokine ligand 2	549	74099919	98	88.3464	16.3073	84.8066
ENCFF492CBJ_ENCFF807WOU_sort-macs2_peak_57267	chr2	118087955	118088701	-90	INSIG2	insulin induced gene 2	748	118088179	116	87.9189	12.4103	84.382
ENCFF492CBJ_ENCFF807WOU_sort-macs2_peak_32033	chr14	102304997	102305527	-98	MOK	MOK protein kinase	532	102305284	120	87.8917	11.7838	84.3553
ENCFF492CBJ_ENCFF807WOU_sort-macs2_peak_48298	chr19	2819597	2820273	67	ZNF554	zinc finger protein 554	678	2819810	93	87.7836	17.5321	84.2484
ENCFF492CBJ_ENCFF807WOU_sort-macs2_peak_74133	chr3	155854206	155854930	-109	SLC33A1	solute carrier family 33 member 1	726	155854542	109	87.6956	13.6011	84.1616
ENCFF492CBJ_ENCFF807WOU_sort-macs2_peak_37219	chr16	28862970	28864140	-202	SH2B1	SH2B adaptor protein 1	1172	28863446	109	87.6956	13.6011	84.1616
ENCFF492CBJ_ENCFF807WOU_sort-macs2_peak_100498	chr8	94894998	94896228	-155	NDUFAF6	NADH:ubiquinone oxidoreductase complex assembly factor 6	1232	94895780	103	87.6853	14.8631	84.1519
ENCFF492CBJ_ENCFF807WOU_sort-macs2_peak_97586	chr7	148983477	148984105	36	RNY3	RNA, Ro60-associated Y3	630	148983760	106	87.6192	14.1865	84.0868
ENCFF492CBJ_ENCFF807WOU_sort-macs2_peak_50671	chr19	40226117	40227254	4	CNTD2	cyclin N-terminal domain containing 2	1139	40227032	106	87.6192	14.1865	84.0868
ENCFF492CBJ_ENCFF807WOU_sort-macs2_peak_98137	chr8	13276009	13277032	1	DLC1	DLC1 Rho GTPase activating protein	1025	13276689	106	87.6192	14.1865	84.0868
ENCFF492CBJ_ENCFF807WOU_sort-macs2_peak_82000	chr5	65623986	65625259	-109	TRAPPC13	trafficking protein particle complex 13	1275	65624282	106	87.6192	14.1865	84.0868
ENCFF492CBJ_ENCFF807WOU_sort-macs2_peak_85101	chr5	151080453	151081634	-9	TNIP1	TNFAIP3 interacting protein 1	1183	151081146	96	87.437	16.5423	83.9064
ENCFF492CBJ_ENCFF807WOU_sort-macs2_peak_35900	chr16	1983381	1984835	-85	GFER	growth factor, augmenter of liver regeneration	1456	1984183	89	87.3467	18.6406	83.8169
ENCFF492CBJ_ENCFF807WOU_sort-macs2_peak_36202	chr16	4538493	4539230	-88	CDIP1	cell death inducing p53 target 1	739	4538929	122	87.3159	11.3746	83.7862
ENCFF492CBJ_ENCFF807WOU_sort-macs2_peak_87493	chr6	26536979	26538518	-618	HMGN4	high mobility group nucleosomal binding domain 4	1541	26537512	122	87.3159	11.3746	83.7862
ENCFF492CBJ_ENCFF807WOU_sort-macs2_peak_34913	chr15	83066796	83067650	29	BTBD1	BTB domain containing 1	856	83067318	87	87.1554	19.2516	83.6267
ENCFF492CBJ_ENCFF807WOU_sort-macs2_peak_42633	chr17	45160399	45162336	-478	HEXIM2	HEXIM P-TEFb complex subunit 2	1939	45161811	117	87.0923	12.0595	83.5639
ENCFF492CBJ_ENCFF807WOU_sort-macs2_peak_77850	chr4	73740444	73740790	48	CXCL8	C-X-C motif chemokine ligand 8	348	73740656	96	87.0845	16.4218	83.5562
ENCFF492CBJ_ENCFF807WOU_sort-macs2_peak_106221	chr9	128786875	128787566	13	TBC1D13	TBC1 domain family member 13	693	128787230	89	87.0683	18.531	83.5405
ENCFF492CBJ_ENCFF807WOU_sort-macs2_peak_27411	chr13	48412828	48413411	-6	LPAR6	lysophosphatidic acid receptor 6	585	48413234	90	87.0654	18.2016	83.5377
ENCFF492CBJ_ENCFF807WOU_sort-macs2_peak_15913	chr10	133307692	133308298	-919	ZNF511	zinc finger protein 511	608	133307929	97	87.0556	16.1426	83.5279
ENCFF492CBJ_ENCFF807WOU_sort-macs2_peak_9603	chr1	222712401	222713600	-321	BROX	BRO1 domain and CAAX motif containing	1201	222713329	100	87.0314	15.371	83.5043
ENCFF492CBJ_ENCFF807WOU_sort-macs2_peak_42937	chr17	50397191	50398127	-136	LRRC59	leucine rich repeat containing 59	938	50397576	148	86.7962	8.58496	83.2702
ENCFF492CBJ_ENCFF807WOU_sort-macs2_peak_54783	chr2	55617322	55618095	-86	PPP4R3B	protein phosphatase 4 regulatory subunit 3B	775	55617677	131	86.7916	10.1583	83.2656
ENCFF492CBJ_ENCFF807WOU_sort-macs2_peak_23001	chr12	53451769	53452133	-151	PCBP2	poly(rC) binding protein 2	366	53451960	99	86.6582	15.4991	83.1339
ENCFF492CBJ_ENCFF807WOU_sort-macs2_peak_33927	chr15	65303661	65305368	-163	RNU5B-1	RNA, U5B small nuclear 1	1709	65304753	99	86.6582	15.4991	83.1339
ENCFF492CBJ_ENCFF807WOU_sort-macs2_peak_43401	chr17	58416785	58418210	37	RNF43	ring finger protein 43	1427	58417612	112	86.5698	12.7593	83.0463
ENCFF492CBJ_ENCFF807WOU_sort-macs2_peak_65191	chr20	62666689	62667630	-538	SLCO4A1-AS1	SLCO4A1 antisense RNA 1	943	62667297	136	86.528	9.59095	83.0046
ENCFF492CBJ_ENCFF807WOU_sort-macs2_peak_5854	chr1	110034179	110034800	-112	STRIP1	striatin interacting protein 1	623	110034469	108	86.5044	13.4775	82.9811
ENCFF492CBJ_ENCFF807WOU_sort-macs2_peak_70985	chr3	51538259	51538925	-127	RAD54L2	RAD54 like 2	668	51538668	108	86.5044	13.4775	82.9811
ENCFF492CBJ_ENCFF807WOU_sort-macs2_peak_49927	chr19	18571423	18572029	-4	UBA52	ubiquitin A-52 residue ribosomal protein fusion product 1	608	18571662	105	86.4052	14.0539	82.8842
ENCFF492CBJ_ENCFF807WOU_sort-macs2_peak_24404	chr12	95802550	95803320	-162	LINC02410	long intergenic non-protein coding RNA 2410	772	95802858	96	86.336	16.1681	82.8161
ENCFF492CBJ_ENCFF807WOU_sort-macs2_peak_57094	chr2	112644125	112644841	-303	FLJ42351	uncharacterized LOC400999	718	112644463	121	86.2175	11.2821	82.6988
ENCFF492CBJ_ENCFF807WOU_sort-macs2_peak_97944	chr7	157138262	157139109	-241	UBE3C	ubiquitin protein ligase E3C	849	157138398	94	86.0693	16.6265	82.5516
ENCFF492CBJ_ENCFF807WOU_sort-macs2_peak_65868	chr21	36479887	36480454	-48	CLDN14	claudin 14	569	36480208	107	85.8674	13.5013	82.3512
ENCFF492CBJ_ENCFF807WOU_sort-macs2_peak_11094	chr10	7702243	7703667	-361	ITIH2	inter-alpha-trypsin inhibitor heavy chain 2	1426	7703209	95	85.7883	16.2525	82.2724
ENCFF492CBJ_ENCFF807WOU_sort-macs2_peak_15268	chr10	114937818	114938604	16	TRUB1	TruB pseudouridine synthase family member 1	788	114938165	96	85.7692	15.9779	82.2538
ENCFF492CBJ_ENCFF807WOU_sort-macs2_peak_88587	chr6	44245008	44247313	-6	HSP90AB1	heat shock protein 90 alpha family class B member 1	2307	44247060	123	85.7409	10.9167	82.2258
ENCFF492CBJ_ENCFF807WOU_sort-macs2_peak_68391	chr22	42614507	42615813	-85	RNU12	RNA, U12 small nuclear	1308	42615363	118	85.6631	11.589	82.1487
ENCFF492CBJ_ENCFF807WOU_sort-macs2_peak_21316	chr12	6662932	6663585	-139	ING4	inhibitor of growth family member 4	655	6663336	95	85.6172	16.1942	82.1032
ENCFF492CBJ_ENCFF807WOU_sort-macs2_peak_90427	chr6	117675079	117675540	-25	LOC101927919	uncharacterized LOC101927919	463	117675354	110	85.5527	12.858	82.0391
ENCFF492CBJ_ENCFF807WOU_sort-macs2_peak_91722	chr6	151451713	151452732	-36	ARMT1	acidic residue methyltransferase 1	1021	151452396	110	85.5527	12.858	82.0391
ENCFF492CBJ_ENCFF807WOU_sort-macs2_peak_33881	chr15	64825543	64826325	-287	PIF1	PIF1 5'-to-3' DNA helicase	784	64826043	104	85.4781	14.0013	81.9652
ENCFF492CBJ_ENCFF807WOU_sort-macs2_peak_17999	chr11	63369104	63370393	-37	SLC22A9	solute carrier family 22 member 9	1291	63369701	100	85.468	14.8856	81.9553
ENCFF492CBJ_ENCFF807WOU_sort-macs2_peak_4133	chr1	56854324	56855232	8	C8A	complement C8 alpha chain	910	56854709	98	85.3945	15.3441	81.882
ENCFF492CBJ_ENCFF807WOU_sort-macs2_peak_56347	chr2	96815984	96816624	36	CNNM3	cyclin and CBS domain divalent metal cation transport mediator 3	642	96816178	107	85.3173	13.3538	81.8058
ENCFF492CBJ_ENCFF807WOU_sort-macs2_peak_85219	chr5	154754782	154755435	-269	LARP1	La ribonucleoprotein domain family member 1	655	154755100	89	85.31	17.8485	81.7992
ENCFF492CBJ_ENCFF807WOU_sort-macs2_peak_29354	chr14	34981922	34983410	-100	SRP54-AS1	SRP54 antisense RNA 1 (head to head)	1490	34982866	150	85.2662	8.22651	81.7556
ENCFF492CBJ_ENCFF807WOU_sort-macs2_peak_10949	chr10	5195698	5196357	-810	AKR1C4	aldo-keto reductase family 1 member C4	661	5196182	89	85.2441	17.8233	81.7337
ENCFF492CBJ_ENCFF807WOU_sort-macs2_peak_92499	chr6	170553707	170554633	-163	TBP	TATA-box binding protein	928	170554298	118	85.2138	11.4908	81.7034
ENCFF492CBJ_ENCFF807WOU_sort-macs2_peak_63364	chr20	33810840	33811567	-104	ZNF341-AS1	ZNF341 antisense RNA 1	729	33811182	114	85.2075	12.0973	81.698
ENCFF492CBJ_ENCFF807WOU_sort-macs2_peak_28676	chr13	113208023	113209224	46	PCID2	PCI domain containing 2	1203	113208701	104	85.1954	13.9213	81.686
ENCFF492CBJ_ENCFF807WOU_sort-macs2_peak_17727	chr11	60841821	60842207	-99	CCDC86	coiled-coil domain containing 86	388	60842073	104	85.1954	13.9213	81.686
ENCFF492CBJ_ENCFF807WOU_sort-macs2_peak_54766	chr2	55268698	55269561	50	MTIF2	mitochondrial translational initiation factor 2	865	55269250	115	85.1672	11.9303	81.6585
ENCFF492CBJ_ENCFF807WOU_sort-macs2_peak_66619	chr22	19432200	19432852	-19	MRPL40	mitochondrial ribosomal protein L40	654	19432486	115	85.1672	11.9303	81.6585
ENCFF492CBJ_ENCFF807WOU_sort-macs2_peak_24277	chr12	93676977	93678176	-141	CRADD	CASP2 and RIPK1 domain containing adaptor with death domain	1201	93677301	115	85.1672	11.9303	81.6585
ENCFF492CBJ_ENCFF807WOU_sort-macs2_peak_72279	chr3	101848291	101848770	-984	NFKBIZ	NFKB inhibitor zeta	481	101848541	91	85.1637	17.1748	81.6554
ENCFF492CBJ_ENCFF807WOU_sort-macs2_peak_83154	chr5	96934315	96936311	-767	LNPEP	leucyl and cystinyl aminopeptidase	1998	96935187	106	85.1247	13.4968	81.6165
ENCFF492CBJ_ENCFF807WOU_sort-macs2_peak_85275	chr5	157058792	157059453	-6	HAVCR1	hepatitis A virus cellular receptor 1	663	157059194	120	85.1227	11.1897	81.6145
ENCFF492CBJ_ENCFF807WOU_sort-macs2_peak_1442	chr1	16644362	16645084	-851	MST1P2	macrophage stimulating 1 pseudogene 2	724	16644705	152	85.0366	8.05622	81.5294
ENCFF492CBJ_ENCFF807WOU_sort-macs2_peak_21634	chr12	12927327	12927942	-92	GPRC5D-AS1	GPRC5D and HEBP1 antisense RNA 1	617	12927490	140	84.9473	8.96927	81.4407
ENCFF492CBJ_ENCFF807WOU_sort-macs2_peak_89467	chr6	82101369	82101998	82	LINC02542	long intergenic non-protein coding RNA 2542	631	82101766	81	84.8285	20.4949	81.3225
ENCFF492CBJ_ENCFF807WOU_sort-macs2_peak_37862	chr16	50547331	50547851	-805	NKD1	NKD inhibitor of WNT signaling pathway 1	522	50547684	112	84.7389	12.3121	81.2334
ENCFF492CBJ_ENCFF807WOU_sort-macs2_peak_33603	chr15	60592165	60593138	-125	RORA	RAR related orphan receptor A	975	60592578	87	84.7213	18.271	81.2163
ENCFF492CBJ_ENCFF807WOU_sort-macs2_peak_39841	chr16	87778786	87779538	-14	LOC102724467	uncharacterized LOC102724467	754	87779275	129	84.7111	10.0043	81.2063
ENCFF492CBJ_ENCFF807WOU_sort-macs2_peak_10539	chr1	241847726	241848320	-168	EXO1	exonuclease 1	596	241847940	96	84.6603	15.6106	81.1561
ENCFF492CBJ_ENCFF807WOU_sort-macs2_peak_1993	chr1	24501795	24502673	-110	RCAN3	RCAN family member 3	880	24502480	88	84.5542	17.8781	81.0504
ENCFF492CBJ_ENCFF807WOU_sort-macs2_peak_58789	chr2	170928104	170930008	-197	GORASP2	golgi reassembly stacking protein 2	1906	170929105	109	84.3898	12.7421	80.8876
ENCFF492CBJ_ENCFF807WOU_sort-macs2_peak_71995	chr3	85726318	85726689	21	CADM2	cell adhesion molecule 2	373	85726559	85	84.3766	18.8141	80.8749
ENCFF492CBJ_ENCFF807WOU_sort-macs2_peak_27665	chr13	52011139	52012730	-440	ATP7B	ATPase copper transporting beta	1593	52011997	100	83.9799	14.4344	80.4826
ENCFF492CBJ_ENCFF807WOU_sort-macs2_peak_23313	chr12	57521653	57522697	-649	MBD6	methyl-CpG binding domain protein 6	1046	57522360	100	83.9799	14.4344	80.4826
ENCFF492CBJ_ENCFF807WOU_sort-macs2_peak_68375	chr22	42519638	42521524	-785	RRP7A	ribosomal RNA processing 7 homolog A	1888	42520809	91	83.9361	16.7287	80.4397
ENCFF492CBJ_ENCFF807WOU_sort-macs2_peak_13053	chr10	70132532	70133073	23	AIFM2	apoptosis inducing factor mitochondria associated 2	543	70132904	95	83.9348	15.6293	80.4386
ENCFF492CBJ_ENCFF807WOU_sort-macs2_peak_41184	chr17	18087348	18088167	-191	DRG2	developmentally regulated GTP binding protein 2	821	18087869	90	83.7965	16.9726	80.3007
ENCFF492CBJ_ENCFF807WOU_sort-macs2_peak_85649	chr5	173329431	173331073	-749	STC2	stanniocalcin 2	1644	173329909	90	83.7965	16.9726	80.3007
ENCFF492CBJ_ENCFF807WOU_sort-macs2_peak_63154	chr20	31879360	31880358	42	TTLL9	tubulin tyrosine ligase like 9	1000	31880155	117	83.75	11.3162	80.255
ENCFF492CBJ_ENCFF807WOU_sort-macs2_peak_106666	chr9	134164365	134165712	-474	RNU6ATAC	RNA, U6atac small nuclear (U12-dependent splicing)	1349	134164916	96	83.583	15.2598	80.0894
ENCFF492CBJ_ENCFF807WOU_sort-macs2_peak_59661	chr2	195656774	195657678	0	SLC39A10	solute carrier family 39 member 10	906	195657318	116	83.4491	11.3942	79.9561
ENCFF492CBJ_ENCFF807WOU_sort-macs2_peak_98491	chr8	22604359	22605046	-55	CCAR2	cell cycle and apoptosis regulator 2	689	22604621	116	83.4491	11.3942	79.9561
ENCFF492CBJ_ENCFF807WOU_sort-macs2_peak_107644	chrX	38803440	38804564	-119	MID1IP1-AS1	MID1IP1 antisense RNA 1	1126	38803686	80	83.3918	20.2449	79.8991
ENCFF492CBJ_ENCFF807WOU_sort-macs2_peak_108902	chrX	123960158	123960582	-190	STAG2	stromal antigen 2	426	123960301	80	83.3918	20.2449	79.8991
ENCFF492CBJ_ENCFF807WOU_sort-macs2_peak_77780	chr4	73403851	73404672	-26	ALB	albumin	823	73404138	95	83.3904	15.4497	79.898
ENCFF492CBJ_ENCFF807WOU_sort-macs2_peak_54691	chr2	54557482	54558488	-409	SPTBN1	spectrin beta, non-erythrocytic 1	1008	54557687	108	83.2308	12.6263	79.7393
ENCFF492CBJ_ENCFF807WOU_sort-macs2_peak_88316	chr6	42726530	42726892	-865	ATP6V0CP3	ATPase H+ transporting V0 subunit c pseudogene 3	364	42726733	108	83.2308	12.6263	79.7393
ENCFF492CBJ_ENCFF807WOU_sort-macs2_peak_91257	chr6	142146866	142147728	34	VTA1	vesicle trafficking 1	864	142147143	123	83.2133	10.4167	79.7225
ENCFF492CBJ_ENCFF807WOU_sort-macs2_peak_91338	chr6	143059590	143061329	-4	AIG1	androgen induced 1	1741	143059854	123	83.2133	10.4167	79.7225
ENCFF492CBJ_ENCFF807WOU_sort-macs2_peak_11970	chr10	32958074	32958942	-278	ITGB1	integrin subunit beta 1	870	32958434	87	83.0734	17.6267	79.5837
ENCFF492CBJ_ENCFF807WOU_sort-macs2_peak_56325	chr2	96638167	96638766	-154	KANSL3	KAT8 regulatory NSL complex subunit 3	601	96638446	136	83.0499	9.02792	79.5605
ENCFF492CBJ_ENCFF807WOU_sort-macs2_peak_96102	chr7	101165333	101165879	-37	VGF	VGF nerve growth factor inducible	548	101165598	84	82.9946	18.5953	79.5055
ENCFF492CBJ_ENCFF807WOU_sort-macs2_peak_68961	chr3	3179366	3179951	59	CRBN	cereblon	587	3179736	105	82.9549	13.1065	79.4661
ENCFF492CBJ_ENCFF807WOU_sort-macs2_peak_63533	chr20	35431980	35432276	-901	GDF5OS	growth differentiation factor 5 opposite strand	298	35432103	118	82.9437	11.0047	79.4557
ENCFF492CBJ_ENCFF807WOU_sort-macs2_peak_36639	chr16	11976208	11977176	-42	SNX29	sorting nexin 29	970	11976629	106	82.9426	12.915	79.4548
ENCFF492CBJ_ENCFF807WOU_sort-macs2_peak_44465	chr17	74203457	74203990	45	RPL38	ribosomal protein L38	535	74203588	113	82.9227	11.7246	79.435
ENCFF492CBJ_ENCFF807WOU_sort-macs2_peak_98246	chr8	17800850	17801941	-171	MTUS1	microtubule associated scaffold protein 1	1093	17801322	86	82.9114	17.887	79.424
ENCFF492CBJ_ENCFF807WOU_sort-macs2_peak_16361	chr11	9572690	9573792	-429	WEE1	WEE1 G2 checkpoint kinase	1104	9572856	95	82.8538	15.2741	79.3674
ENCFF492CBJ_ENCFF807WOU_sort-macs2_peak_2870	chr1	36463751	36464985	16	MRPS15	mitochondrial ribosomal protein S15	1236	36464420	102	82.7881	13.6562	79.3018
ENCFF492CBJ_ENCFF807WOU_sort-macs2_peak_38991	chr16	71894794	71895974	-109	IST1	IST1 factor associated with ESCRT-III	1182	71895398	102	82.7881	13.6562	79.3018
ENCFF492CBJ_ENCFF807WOU_sort-macs2_peak_63575	chr20	35741881	35742971	-90	RBM39	RNA binding motif protein 39	1092	35742313	153	82.5041	7.66858	79.0206
ENCFF492CBJ_ENCFF807WOU_sort-macs2_peak_76718	chr4	18021536	18022699	-242	LCORL	ligand dependent nuclear receptor corepressor like	1165	18022300	89	82.4768	16.7861	78.9935
ENCFF492CBJ_ENCFF807WOU_sort-macs2_peak_78422	chr4	89112064	89112882	-344	TIGD2	tigger transposable element derived 2	820	89112427	115	82.3476	11.2968	78.8655
ENCFF492CBJ_ENCFF807WOU_sort-macs2_peak_100929	chr8	102806132	102807226	-143	GASAL1	growth arrest associated lncRNA 1	1096	102806627	89	82.2755	16.7123	78.7942
ENCFF492CBJ_ENCFF807WOU_sort-macs2_peak_17320	chr11	45147063	45147683	30	PRDM11	PR/SET domain 11	622	45147187	83	82.2529	18.6386	78.7717
ENCFF492CBJ_ENCFF807WOU_sort-macs2_peak_73705	chr3	143000955	143002101	-42	U2SURP	U2 snRNP associated SURP domain containing	1148	143001508	97	82.2522	14.5971	78.7711
ENCFF492CBJ_ENCFF807WOU_sort-macs2_peak_91055	chr6	137866262	137868201	-28	TNFAIP3	TNF alpha induced protein 3	1941	137867213	103	82.1393	13.2738	78.6587
ENCFF492CBJ_ENCFF807WOU_sort-macs2_peak_46476	chr18	24112741	24113468	-223	TTC39C	tetratricopeptide repeat domain 39C	729	24113242	107	82.0757	12.5105	78.5954
ENCFF492CBJ_ENCFF807WOU_sort-macs2_peak_35767	chr16	667801	668460	-2	RHOT2	ras homolog family member T2	661	668008	92	81.9268	15.7446	78.4481
ENCFF492CBJ_ENCFF807WOU_sort-macs2_peak_59721	chr2	197515307	197516790	-18	MOB4	MOB family member 4, phocein	1485	197515989	117	81.8597	10.9122	78.3819
ENCFF492CBJ_ENCFF807WOU_sort-macs2_peak_76256	chr4	4541786	4542511	17	STX18-AS1	STX18 antisense RNA 1 (head to head)	727	4542065	112	81.8062	11.6217	78.329
ENCFF492CBJ_ENCFF807WOU_sort-macs2_peak_68446	chr22	42947165	42947596	-339	PACSIN2	protein kinase C and casein kinase substrate in neurons 2	433	42947376	104	81.7798	12.9829	78.303
ENCFF492CBJ_ENCFF807WOU_sort-macs2_peak_75949	chr4	992543	994088	89	SLC26A1	solute carrier family 26 member 1	1547	992730	126	81.6152	9.77347	78.1404
ENCFF492CBJ_ENCFF807WOU_sort-macs2_peak_20511	chr11	119191305	119191624	-823	SNORD150	small nucleolar RNA, C/D box 150	321	119191497	98	81.5309	14.1486	78.0572
ENCFF492CBJ_ENCFF807WOU_sort-macs2_peak_79179	chr4	123649635	123650500	76	LINC01091	long intergenic non-protein coding RNA 1091	867	123649868	98	81.5162	14.1441	78.0433
ENCFF492CBJ_ENCFF807WOU_sort-macs2_peak_60172	chr2	208265737	208266667	-53	PIKFYVE	phosphoinositide kinase, FYVE-type zinc finger containing	932	208266114	119	81.4484	10.5645	77.9758
ENCFF492CBJ_ENCFF807WOU_sort-macs2_peak_7413	chr1	163321499	163322192	-54	RGS5	regulator of G protein signaling 5	695	163321825	119	81.4484	10.5645	77.9758
ENCFF492CBJ_ENCFF807WOU_sort-macs2_peak_20303	chr11	116792175	116792951	-143	APOA5	apolipoprotein A5	778	116792468	101	81.4113	13.4729	77.9391
ENCFF492CBJ_ENCFF807WOU_sort-macs2_peak_36129	chr16	3500617	3501455	32	CLUAP1	clusterin associated protein 1	840	3500907	114	81.2498	11.1994	77.7787
ENCFF492CBJ_ENCFF807WOU_sort-macs2_peak_53524	chr2	28392258	28393161	-149	FOSL2	FOS like 2, AP-1 transcription factor subunit	905	28392838	132	81.1575	9.09094	77.6872
ENCFF492CBJ_ENCFF807WOU_sort-macs2_peak_44244	chr17	69326441	69327696	65	ABCA5	ATP binding cassette subfamily A member 5	1257	69327093	101	80.9631	13.347	77.4942
ENCFF492CBJ_ENCFF807WOU_sort-macs2_peak_92044	chr6	158322467	158323614	58	SNORA116	small nucleolar RNA, H/ACA box 116	1149	158322898	123	80.8205	9.96051	77.3527
ENCFF492CBJ_ENCFF807WOU_sort-macs2_peak_40380	chr17	4771553	4772204	-8	TM4SF5	transmembrane 4 L six family member 5	653	4771834	116	80.7793	10.8197	77.3118
ENCFF492CBJ_ENCFF807WOU_sort-macs2_peak_87107	chr6	18263857	18265351	-74	DEK	DEK proto-oncogene	1496	18264508	97	80.6812	14.1165	77.2146
ENCFF492CBJ_ENCFF807WOU_sort-macs2_peak_30289	chr14	60734578	60735122	89	MNAT1	MNAT1 component of CDK activating kinase	546	60734725	92	80.6686	15.319	77.2021
ENCFF492CBJ_ENCFF807WOU_sort-macs2_peak_57190	chr2	113603485	113604458	-254	DDX11L2	DEAD/H-box helicase 11 like 2	975	113604247	103	80.6088	12.8592	77.1431
ENCFF492CBJ_ENCFF807WOU_sort-macs2_peak_90077	chr6	109382184	109384786	-673	CD164	CD164 molecule	2604	109384351	88	80.6055	16.3962	77.1405
ENCFF492CBJ_ENCFF807WOU_sort-macs2_peak_91666	chr6	150866030	150866667	15	MTHFD1L	methylenetetrahydrofolate dehydrogenase (NADP+ dependent) 1 like	639	150866364	93	80.6009	15.0413	77.1359
ENCFF492CBJ_ENCFF807WOU_sort-macs2_peak_19829	chr11	102111469	102112349	-539	YAP1	Yes associated protein 1	882	102112032	86	80.4008	16.9181	76.9372
ENCFF492CBJ_ENCFF807WOU_sort-macs2_peak_11191	chr10	12068373	12069261	-137	DHTKD1	dehydrogenase E1 and transketolase domain containing 1	890	12068685	94	80.3838	14.7242	76.9211
ENCFF492CBJ_ENCFF807WOU_sort-macs2_peak_81223	chr5	38147796	38148806	-179	LINC02119	long intergenic non-protein coding RNA 2119	1012	38148220	94	80.3838	14.7242	76.9211
ENCFF492CBJ_ENCFF807WOU_sort-macs2_peak_61701	chr20	297038	297950	-76	ZCCHC3	zinc finger CCHC-type containing 3	914	297290	103	80.3704	12.7956	76.9085
ENCFF492CBJ_ENCFF807WOU_sort-macs2_peak_45453	chr17	82235939	82236663	-367	MIR6787	microRNA 6787	726	82236425	110	80.37	11.5981	76.9081
ENCFF492CBJ_ENCFF807WOU_sort-macs2_peak_78883	chr4	110198480	110199252	-251	ELOVL6	ELOVL fatty acid elongase 6	774	110198731	97	80.313	14.0056	76.8513
ENCFF492CBJ_ENCFF807WOU_sort-macs2_peak_65293	chr20	63653191	63653471	93	STMN3	stathmin 3	282	63653358	108	80.1993	11.8763	76.7388
ENCFF492CBJ_ENCFF807WOU_sort-macs2_peak_23248	chr12	57078386	57079226	-15	NEMP1	nuclear envelope integral membrane protein 1	842	57079030	108	80.1993	11.8763	76.7388
ENCFF492CBJ_ENCFF807WOU_sort-macs2_peak_43746	chr17	63842558	63843593	-390	SMARCD2	SWI/SNF related, matrix associated, actin dependent regulator of chromatin, subfamily d, member 2	1037	63842725	108	80.1993	11.8763	76.7388
ENCFF492CBJ_ENCFF807WOU_sort-macs2_peak_76881	chr4	26583619	26584232	1	TBC1D19	TBC1 domain family member 19	615	26584024	89	80.1588	15.9508	76.699
ENCFF492CBJ_ENCFF807WOU_sort-macs2_peak_823	chr1	8877942	8879760	16	ENO1-AS1	ENO1 antisense RNA 1	1820	8879166	92	80.1344	15.1409	76.6749
ENCFF492CBJ_ENCFF807WOU_sort-macs2_peak_48022	chr19	1205199	1205903	-248	STK11	serine/threonine kinase 11	706	1205784	87	79.852	16.4131	76.394
ENCFF492CBJ_ENCFF807WOU_sort-macs2_peak_10384	chr1	235128393	235129244	19	TOMM20	translocase of outer mitochondrial membrane 20	853	235129034	97	79.8254	13.8598	76.3678
ENCFF492CBJ_ENCFF807WOU_sort-macs2_peak_69500	chr3	15098970	15099471	-63	RBSN	rabenosyn, RAB effector	503	15099194	100	79.7766	13.2162	76.3199
ENCFF492CBJ_ENCFF807WOU_sort-macs2_peak_17653	chr11	58577627	58579000	-74	LPXN	leupaxin	1375	58578299	89	79.5927	15.7514	76.1372
ENCFF492CBJ_ENCFF807WOU_sort-macs2_peak_64979	chr20	56468163	56468836	-86	RTF2	replication termination factor 2	675	56468621	110	79.5846	11.416	76.1291
ENCFF492CBJ_ENCFF807WOU_sort-macs2_peak_71184	chr3	53347355	53348106	-187	DCP1A	decapping mRNA 1A	753	53347681	110	79.5846	11.416	76.1291
ENCFF492CBJ_ENCFF807WOU_sort-macs2_peak_79816	chr4	154612444	154613369	-98	FGG	fibrinogen gamma chain	927	154612944	94	79.5451	14.4578	76.0902
ENCFF492CBJ_ENCFF807WOU_sort-macs2_peak_17918	chr11	62591384	62592476	-407	TUT1	terminal uridylyl transferase 1, U6 snRNA-specific	1094	62591610	102	79.4419	12.7356	75.9874
ENCFF492CBJ_ENCFF807WOU_sort-macs2_peak_74936	chr3	183884221	183885341	99	PARL	presenilin associated rhomboid like	1122	183884932	100	79.3381	13.0938	75.8851
ENCFF492CBJ_ENCFF807WOU_sort-macs2_peak_18360	chr11	65918979	65919617	-128	DRAP1	DR1 associated protein 1	640	65919337	83	79.322	17.4495	75.8693
ENCFF492CBJ_ENCFF807WOU_sort-macs2_peak_8736	chr1	203861190	203862207	99	SNRPE	small nuclear ribonucleoprotein polypeptide E	1019	203861535	93	79.3121	14.6235	75.8594
ENCFF492CBJ_ENCFF807WOU_sort-macs2_peak_56468	chr2	99335942	99336811	-43	TXNDC9	thioredoxin domain containing 9	871	99336501	110	79.2718	11.3442	75.8197
ENCFF492CBJ_ENCFF807WOU_sort-macs2_peak_19294	chr11	78079589	78080223	-44	NDUFC2	NADH:ubiquinone oxidoreductase subunit C2	636	78079901	99	79.2087	13.2584	75.7569
ENCFF492CBJ_ENCFF807WOU_sort-macs2_peak_23429	chr12	62934907	62935535	-71	PPM1H	protein phosphatase, Mg2+/Mn2+ dependent 1H	630	62935241	99	79.2087	13.2584	75.7569
ENCFF492CBJ_ENCFF807WOU_sort-macs2_peak_35872	chr16	1772687	1773757	-6	EME2	essential meiotic structure-specific endonuclease subunit 2	1072	1773157	93	79.1424	14.5692	75.6915
ENCFF492CBJ_ENCFF807WOU_sort-macs2_peak_20520	chr11	119334243	119334689	-61	RNF26	ring finger protein 26	448	119334409	96	79.0994	13.8627	75.6496
ENCFF492CBJ_ENCFF807WOU_sort-macs2_peak_43443	chr17	59209649	59210493	61	SMG8	SMG8 nonsense mediated mRNA decay factor	846	59209988	107	79.0742	11.7673	75.6253
ENCFF492CBJ_ENCFF807WOU_sort-macs2_peak_90590	chr6	125956553	125957032	22	HINT3	histidine triad nucleotide binding protein 3	481	125956720	112	79.0656	11.0047	75.6172
ENCFF492CBJ_ENCFF807WOU_sort-macs2_peak_91609	chr6	149545868	149546734	-258	PPIL4	peptidylprolyl isomerase like 4	868	149546106	104	78.9809	12.2512	75.5334
ENCFF492CBJ_ENCFF807WOU_sort-macs2_peak_48815	chr19	7294178	7294739	-44	INSR	insulin receptor	563	7294415	80	78.8229	18.2624	75.3762
ENCFF492CBJ_ENCFF807WOU_sort-macs2_peak_55272	chr2	66434918	66435521	94	MEIS1	Meis homeobox 1	605	66435081	104	78.6347	12.163	75.1889
ENCFF492CBJ_ENCFF807WOU_sort-macs2_peak_48081	chr19	1438022	1438897	34	RPS15	ribosomal protein S15	877	1438310	104	78.6347	12.163	75.1889
ENCFF492CBJ_ENCFF807WOU_sort-macs2_peak_41328	chr17	21126664	21127170	-11	DHRS7B	dehydrogenase/reductase 7B	508	21126866	104	78.6347	12.163	75.1889
ENCFF492CBJ_ENCFF807WOU_sort-macs2_peak_8945	chr1	206612159	206612879	32	EIF2D	eukaryotic translation initiation factor 2D	722	206612443	96	78.6172	13.7184	75.1721
ENCFF492CBJ_ENCFF807WOU_sort-macs2_peak_108168	chrX	54994149	54994486	-129	PFKFB1	6-phosphofructo-2-kinase/fructose-2,6-biphosphatase 1	339	54994291	86	78.5469	16.2265	75.1024
ENCFF492CBJ_ENCFF807WOU_sort-macs2_peak_105192	chr9	112332749	112333629	-163	PTBP3	polypyrimidine tract binding protein 3	882	112333055	86	78.5469	16.2265	75.1024
ENCFF492CBJ_ENCFF807WOU_sort-macs2_peak_63995	chr20	44209806	44211592	72	OSER1	oxidative stress responsive serine rich 1	1788	44211044	104	78.5439	12.1399	75.0997
ENCFF492CBJ_ENCFF807WOU_sort-macs2_peak_54919	chr2	61888291	61888995	13	CCT4	chaperonin containing TCP1 subunit 4	706	61888683	109	78.4796	11.3132	75.0357
ENCFF492CBJ_ENCFF807WOU_sort-macs2_peak_66800	chr22	21982525	21983098	-24	TOP3B	DNA topoisomerase III beta	575	21982824	84	78.3722	16.762	74.9291
ENCFF492CBJ_ENCFF807WOU_sort-macs2_peak_56923	chr2	109613411	109614478	22	SEPTIN10	septin 10	1069	109614167	101	78.2793	12.6119	74.8367
ENCFF492CBJ_ENCFF807WOU_sort-macs2_peak_90891	chr6	133952839	133953488	-61	TBPL1	TATA-box binding protein like 1	651	133953157	101	78.2793	12.6119	74.8367
ENCFF492CBJ_ENCFF807WOU_sort-macs2_peak_69090	chr3	8651755	8652380	17	SSUH2	ssu-2 homolog	627	8652136	111	78.2453	10.9661	74.8037
ENCFF492CBJ_ENCFF807WOU_sort-macs2_peak_62557	chr20	16573072	16573966	-71	KIF16B	kinesin family member 16B	896	16573480	107	78.1393	11.5431	74.6984
ENCFF492CBJ_ENCFF807WOU_sort-macs2_peak_4783	chr1	77219242	77219631	-6	PIGK	phosphatidylinositol glycan anchor biosynthesis class K	391	77219421	98	78.0241	13.1258	74.5841
ENCFF492CBJ_ENCFF807WOU_sort-macs2_peak_101796	chr8	131916477	131916978	-46	EFR3A	EFR3 homolog A	503	131916695	98	78.0241	13.1258	74.5841
ENCFF492CBJ_ENCFF807WOU_sort-macs2_peak_30752	chr14	69766468	69767441	-188	SRSF5	serine and arginine rich splicing factor 5	975	69767112	98	78.0241	13.1258	74.5841
ENCFF492CBJ_ENCFF807WOU_sort-macs2_peak_35853	chr16	1474850	1475514	-98	CLCN7	chloride voltage-gated channel 7	666	1475040	79	78.0084	18.2723	74.5691
ENCFF492CBJ_ENCFF807WOU_sort-macs2_peak_36502	chr16	10944268	10944799	-31	CLEC16A	C-type lectin domain containing 16A	533	10944510	111	77.9791	10.9073	74.5399
ENCFF492CBJ_ENCFF807WOU_sort-macs2_peak_35347	chr15	92903686	92904665	-224	MIR3175	microRNA 3175	981	92904289	111	77.9791	10.9073	74.5399
ENCFF492CBJ_ENCFF807WOU_sort-macs2_peak_37213	chr16	28822368	28822880	-424	ATXN2L	ataxin 2 like	514	28822638	111	77.9791	10.9073	74.5399
ENCFF492CBJ_ENCFF807WOU_sort-macs2_peak_75521	chr3	193592939	193593527	25	OPA1	OPA1 mitochondrial dynamin like GTPase	590	193593174	118	77.9679	9.99667	74.529
ENCFF492CBJ_ENCFF807WOU_sort-macs2_peak_5274	chr1	93585133	93585674	-241	BCAR3	BCAR3 adaptor protein, NSP family member	543	93585378	95	77.8903	13.7198	74.4532
ENCFF492CBJ_ENCFF807WOU_sort-macs2_peak_22544	chr12	48157338	48158179	-243	ASB8	ankyrin repeat and SOCS box containing 8	843	48157547	95	77.8903	13.7198	74.4532
ENCFF492CBJ_ENCFF807WOU_sort-macs2_peak_17418	chr11	46700213	46701163	-69	ARHGAP1	Rho GTPase activating protein 1	952	46700602	98	77.8504	13.0767	74.4142
ENCFF492CBJ_ENCFF807WOU_sort-macs2_peak_98841	chr8	28889322	28890720	-52	INTS9	integrator complex subunit 9	1400	28890388	91	77.8434	14.6377	74.4072
ENCFF492CBJ_ENCFF807WOU_sort-macs2_peak_18523	chr11	67354094	67354994	-948	POLD4	DNA polymerase delta 4, accessory subunit	902	67354641	120	77.7261	9.71953	74.2905
ENCFF492CBJ_ENCFF807WOU_sort-macs2_peak_108603	chrX	107118475	107118992	89	RBM41	RNA binding motif protein 41	519	107118810	76	77.6987	19.2452	74.2633
ENCFF492CBJ_ENCFF807WOU_sort-macs2_peak_73336	chr3	134030303	134030724	-588	SLCO2A1	solute carrier organic anion transporter family member 2A1	423	134030564	78	77.6924	18.496	74.2573
ENCFF492CBJ_ENCFF807WOU_sort-macs2_peak_24176	chr12	92145643	92146576	24	LOC101928617	uncharacterized LOC101928617	935	92145977	90	77.6239	14.8153	74.189
ENCFF492CBJ_ENCFF807WOU_sort-macs2_peak_61156	chr2	232550142	232551147	-45	EIF4E2	eukaryotic translation initiation factor 4E family member 2	1007	232550659	122	77.5352	9.46565	74.1013
ENCFF492CBJ_ENCFF807WOU_sort-macs2_peak_87628	chr6	27838003	27839237	-42	HIST1H2BN	histone cluster 1 H2B family member n	1236	27838399	106	77.3957	11.5242	73.9631
ENCFF492CBJ_ENCFF807WOU_sort-macs2_peak_79046	chr4	119454308	119455228	-15	LOC645513	septin 7 pseudogene	922	119454682	108	77.3786	11.2103	73.9461
ENCFF492CBJ_ENCFF807WOU_sort-macs2_peak_17924	chr11	62621453	62622634	-57	B3GAT3	beta-1,3-glucuronyltransferase 3	1183	62622145	85	77.2468	16.04	73.8152
ENCFF492CBJ_ENCFF807WOU_sort-macs2_peak_62914	chr20	23361088	23362294	-491	GZF1	GDNF inducible zinc finger protein 1	1208	23361905	115	77.2134	10.2124	73.7824
ENCFF492CBJ_ENCFF807WOU_sort-macs2_peak_29585	chr14	39266286	39268124	81	MIA2	MIA SH3 domain ER export factor 2	1840	39266630	130	77.1847	8.63253	73.7539
ENCFF492CBJ_ENCFF807WOU_sort-macs2_peak_22963	chr12	53180307	53181247	55	ZNF740	zinc finger protein 740	942	53180659	100	77.1209	12.4883	73.6904
ENCFF492CBJ_ENCFF807WOU_sort-macs2_peak_14922	chr10	104232090	104232583	41	CFAP43	cilia and flagella associated protein 43	495	104232363	100	77.1209	12.4883	73.6904
ENCFF492CBJ_ENCFF807WOU_sort-macs2_peak_33839	chr15	64387497	64388077	-49	TRIP4	thyroid hormone receptor interactor 4	582	64387764	100	77.1209	12.4883	73.6904
ENCFF492CBJ_ENCFF807WOU_sort-macs2_peak_74045	chr3	152298365	152299272	-196	MBNL1	muscleblind like splicing regulator 1	909	152298745	90	77.1094	14.645	73.6796
ENCFF492CBJ_ENCFF807WOU_sort-macs2_peak_57246	chr2	117814357	117815071	23	DDX18	DEAD-box helicase 18	716	117814638	108	77.0719	11.1397	73.6424
ENCFF492CBJ_ENCFF807WOU_sort-macs2_peak_47312	chr18	58045818	58046924	-855	NEDD4L	NEDD4 like E3 ubiquitin protein ligase	1108	58046658	117	76.9295	9.91267	73.5006
ENCFF492CBJ_ENCFF807WOU_sort-macs2_peak_65298	chr20	63707383	63708217	53	ARFRP1	ADP ribosylation factor related protein 1	836	63707949	110	76.8966	10.8099	73.4678
ENCFF492CBJ_ENCFF807WOU_sort-macs2_peak_93780	chr7	30594371	30595432	23	GARS	glycyl-tRNA synthetase	1063	30594791	89	76.8917	14.8248	73.4633
ENCFF492CBJ_ENCFF807WOU_sort-macs2_peak_39564	chr16	84144993	84145540	-42	DNAAF1	dynein axonemal assembly factor 1	549	84145300	89	76.8917	14.8248	73.4633
ENCFF492CBJ_ENCFF807WOU_sort-macs2_peak_8943	chr1	206556151	206556654	-762	RASSF5	Ras association domain family member 5	505	206556372	86	76.8653	15.6167	73.437
ENCFF492CBJ_ENCFF807WOU_sort-macs2_peak_262	chr1	1375037	1375676	-149	AURKAIP1	aurora kinase A interacting protein 1	641	1375271	97	76.8439	12.9932	73.4158
ENCFF492CBJ_ENCFF807WOU_sort-macs2_peak_106057	chr9	127706830	127707102	-22	CFAP157	cilia and flagella associated protein 157	274	127706959	88	76.8434	15.0674	73.4158
ENCFF492CBJ_ENCFF807WOU_sort-macs2_peak_80352	chr4	184733908	184734597	-156	CENPU	centromere protein U	691	184734294	105	76.836	11.5494	73.4092
ENCFF492CBJ_ENCFF807WOU_sort-macs2_peak_27541	chr13	50125185	50126749	-426	DLEU2	deleted in lymphocytic leukemia 2	1566	50126511	119	76.7017	9.6392	73.2757
ENCFF492CBJ_ENCFF807WOU_sort-macs2_peak_77930	chr4	76148199	76148749	41	NUP54	nucleoporin 54	552	76148478	94	76.6857	13.5769	73.2598
ENCFF492CBJ_ENCFF807WOU_sort-macs2_peak_83019	chr5	95730689	95731516	-234	RHOBTB3	Rho related BTB domain containing 3	829	95730872	94	76.6857	13.5769	73.2598
ENCFF492CBJ_ENCFF807WOU_sort-macs2_peak_96694	chr7	120950374	120951331	75	ING3	inhibitor of growth family member 3	959	120950545	91	76.6733	14.2592	73.2483
ENCFF492CBJ_ENCFF807WOU_sort-macs2_peak_100060	chr8	73419898	73420325	37	STAU2-AS1	STAU2 antisense RNA 1	429	73420139	91	76.6733	14.2592	73.2483
ENCFF492CBJ_ENCFF807WOU_sort-macs2_peak_48845	chr19	7629256	7629897	-31	XAB2	XPA binding protein 2	643	7629653	91	76.6733	14.2592	73.2483
ENCFF492CBJ_ENCFF807WOU_sort-macs2_peak_8027	chr1	179953967	179955213	-220	CEP350	centrosomal protein 350	1248	179954696	93	76.3941	13.7096	72.9714
ENCFF492CBJ_ENCFF807WOU_sort-macs2_peak_6692	chr1	151165458	151166294	26	LYSMD1	LysM domain containing 1	838	151166014	91	76.3476	14.1551	72.9258
ENCFF492CBJ_ENCFF807WOU_sort-macs2_peak_109212	chrX	147911617	147912011	3	FMR1-AS1	FMR1 antisense RNA 1	396	147911890	75	76.2892	18.9952	72.868
ENCFF492CBJ_ENCFF807WOU_sort-macs2_peak_2266	chr1	27154894	27155812	-228	SLC9A1	solute carrier family 9 member A1	920	27155156	84	75.9911	15.868	72.5721
ENCFF492CBJ_ENCFF807WOU_sort-macs2_peak_48066	chr19	1383193	1384047	-287	NDUFS7	NADH:ubiquinone oxidoreductase core subunit S7	856	1383840	99	75.9667	12.3646	72.5478
ENCFF492CBJ_ENCFF807WOU_sort-macs2_peak_77707	chr4	70687635	70688707	-361	UTP3	UTP3 small subunit processome component	1074	70688344	99	75.9667	12.3646	72.5478
ENCFF492CBJ_ENCFF807WOU_sort-macs2_peak_20098	chr11	111601937	111602711	-125	SIK2	salt inducible kinase 2	776	111602173	87	75.9557	15.0257	72.5374
ENCFF492CBJ_ENCFF807WOU_sort-macs2_peak_37884	chr16	50741555	50742199	-173	CYLD	CYLD lysine 63 deubiquitinase	646	50742059	86	75.9269	15.2836	72.5091
ENCFF492CBJ_ENCFF807WOU_sort-macs2_peak_70809	chr3	49339685	49341204	-391	USP4	ubiquitin specific peptidase 4	1521	49340187	91	75.8627	14.0013	72.4453
ENCFF492CBJ_ENCFF807WOU_sort-macs2_peak_8768	chr1	204213743	204214603	-185	GOLT1A	golgi transport 1A	862	204214423	94	75.7621	13.3012	72.3455
ENCFF492CBJ_ENCFF807WOU_sort-macs2_peak_25609	chr12	120302130	120302702	95	SIRT4	sirtuin 4	574	120302550	104	75.723	11.4404	72.3065
ENCFF492CBJ_ENCFF807WOU_sort-macs2_peak_16215	chr11	6440952	6441358	-168	HPX	hemopexin	408	6441081	104	75.723	11.4404	72.3065
ENCFF492CBJ_ENCFF807WOU_sort-macs2_peak_63617	chr20	36236025	36236662	-74	AAR2	AAR2 splicing factor	639	36236434	118	75.6809	9.55888	72.265
ENCFF492CBJ_ENCFF807WOU_sort-macs2_peak_11045	chr10	6088730	6089075	-132	RBM17	RNA binding motif protein 17	347	6088878	81	75.6385	16.6391	72.2236
ENCFF492CBJ_ENCFF807WOU_sort-macs2_peak_38276	chr16	57462417	57462851	-45	POLR2C	RNA polymerase II subunit C	436	57462633	104	75.541	11.3964	72.1272
ENCFF492CBJ_ENCFF807WOU_sort-macs2_peak_62563	chr20	16729356	16730370	-163	SNRPB2	small nuclear ribonucleoprotein polypeptide B2	1016	16729971	120	75.5161	9.31173	72.1023
ENCFF492CBJ_ENCFF807WOU_sort-macs2_peak_32655	chr15	40593628	40594449	-211	KNL1	kinetochore scaffold 1	823	40593914	93	75.4856	13.434	72.072
ENCFF492CBJ_ENCFF807WOU_sort-macs2_peak_87833	chr6	35342055	35342809	-126	PPARD	peroxisome proliferator activated receptor delta	756	35342386	111	75.4334	10.3574	72.0214
ENCFF492CBJ_ENCFF807WOU_sort-macs2_peak_10750	chr10	649766	650199	34	PRR26	proline rich 26	435	649962	91	75.3843	13.8507	71.9729
ENCFF492CBJ_ENCFF807WOU_sort-macs2_peak_60534	chr2	218399411	218399938	-194	CTDSP1	CTD small phosphatase 1	529	218399783	95	75.3137	12.9617	71.9028
ENCFF492CBJ_ENCFF807WOU_sort-macs2_peak_14443	chr10	97686982	97687950	-225	AVPI1	arginine vasopressin induced 1	970	97687576	95	75.1837	12.9243	71.7744
ENCFF492CBJ_ENCFF807WOU_sort-macs2_peak_12536	chr10	52313959	52314742	69	DKK1	dickkopf WNT signaling pathway inhibitor 1	785	52314147	90	75.1238	14.0013	71.7149
ENCFF492CBJ_ENCFF807WOU_sort-macs2_peak_55719	chr2	74454676	74455411	20	INO80B-WBP1	INO80B-WBP1 readthrough (NMD candidate)	737	74454964	113	75.1181	10.0363	71.7093
ENCFF492CBJ_ENCFF807WOU_sort-macs2_peak_22248	chr12	38316396	38316880	-136	ALG10B	ALG10 alpha-1,2-glucosyltransferase B	486	38316690	76	74.9316	18.0278	71.5236
ENCFF492CBJ_ENCFF807WOU_sort-macs2_peak_98593	chr8	24293838	24294251	4	ADAM28	ADAM metallopeptidase domain 28	415	24293988	74	74.8855	18.7453	71.4778
ENCFF492CBJ_ENCFF807WOU_sort-macs2_peak_66162	chr21	42366547	42367013	-245	TFF1	trefoil factor 1	468	42366853	78	74.8118	17.2827	71.4057
ENCFF492CBJ_ENCFF807WOU_sort-macs2_peak_103908	chr9	81689349	81690144	33	LOC101927502	uncharacterized LOC101927502	797	81689555	80	74.8096	16.629	71.4034
ENCFF492CBJ_ENCFF807WOU_sort-macs2_peak_57473	chr2	121755291	121755959	-26	TSN	translin	670	121755634	103	74.7978	11.3761	71.3917
ENCFF492CBJ_ENCFF807WOU_sort-macs2_peak_14161	chr10	93702274	93702862	4	FRA10AC1	FRA10A associated CGG repeat 1	590	93702647	108	74.7432	10.6151	71.3372
ENCFF492CBJ_ENCFF807WOU_sort-macs2_peak_68241	chr22	40678447	40678719	-595	MCHR1	melanin concentrating hormone receptor 1	274	40678568	86	74.6973	14.855	71.2918
ENCFF492CBJ_ENCFF807WOU_sort-macs2_peak_43027	chr17	50866158	50866958	-121	TOB1-AS1	TOB1 antisense RNA 1	802	50866336	93	74.6168	13.1744	71.2123
ENCFF492CBJ_ENCFF807WOU_sort-macs2_peak_28680	chr13	113296831	113297318	-165	LAMP1	lysosomal associated membrane protein 1	489	113297083	103	74.6141	11.3315	71.2095
ENCFF492CBJ_ENCFF807WOU_sort-macs2_peak_51991	chr19	55258848	55259762	-288	PPP6R1	protein phosphatase 6 regulatory subunit 1	916	55259279	82	74.5555	15.9192	71.1516
ENCFF492CBJ_ENCFF807WOU_sort-macs2_peak_62109	chr20	5112454	5113607	46	TMEM230	transmembrane protein 230	1155	5113111	121	74.4033	9.01063	71.0008
ENCFF492CBJ_ENCFF807WOU_sort-macs2_peak_2243	chr1	26992740	26994068	-288	TRNP1	TMF1 regulated nuclear protein 1	1330	26993765	85	74.3906	15.0138	70.9883
ENCFF492CBJ_ENCFF807WOU_sort-macs2_peak_83653	chr5	123423164	123424225	-102	CEP120	centrosomal protein 120	1063	123423508	86	74.3306	14.7288	70.9288
ENCFF492CBJ_ENCFF807WOU_sort-macs2_peak_31121	chr14	75521435	75521745	-879	BATF	basic leucine zipper ATF-like transcription factor	312	75521625	86	74.3306	14.7288	70.9288
ENCFF492CBJ_ENCFF807WOU_sort-macs2_peak_32730	chr15	41402196	41402677	60	NDUFAF1	NADH:ubiquinone oxidoreductase complex assembly factor 1	483	41402522	92	74.2901	13.2911	70.8892
ENCFF492CBJ_ENCFF807WOU_sort-macs2_peak_72654	chr3	119677085	119677766	-29	COX17	cytochrome c oxidase copper chaperone COX17	683	119677555	92	74.2901	13.2911	70.8892
ENCFF492CBJ_ENCFF807WOU_sort-macs2_peak_102445	chr9	2843865	2844554	-114	PUM3	pumilio RNA binding family member 3	691	2844288	92	74.2901	13.2911	70.8892
ENCFF492CBJ_ENCFF807WOU_sort-macs2_peak_80872	chr5	27471492	27472542	-275	PURPL	p53 upregulated regulator of p53 levels	1052	27472157	92	74.2901	13.2911	70.8892
ENCFF492CBJ_ENCFF807WOU_sort-macs2_peak_25804	chr12	121888143	121889376	-31	PSMD9	proteasome 26S subunit, non-ATPase 9	1235	121888743	92	74.2763	13.2869	70.8761
ENCFF492CBJ_ENCFF807WOU_sort-macs2_peak_64272	chr20	47356379	47357080	-30	ZMYND8	zinc finger MYND-type containing 8	703	47356688	111	74.2246	10.1041	70.8246
ENCFF492CBJ_ENCFF807WOU_sort-macs2_peak_2179	chr1	26695325	26695871	-417	ARID1A	AT-rich interaction domain 1A	548	26695665	89	74.223	13.9492	70.823
ENCFF492CBJ_ENCFF807WOU_sort-macs2_peak_63588	chr20	35953833	35955286	67	SCAND1	SCAN domain containing 1	1455	35954568	117	74.1769	9.38728	70.7777
ENCFF492CBJ_ENCFF807WOU_sort-macs2_peak_97561	chr7	144835862	144836192	26	TPK1	thiamin pyrophosphokinase 1	332	144836048	83	74.138	15.475	70.739
ENCFF492CBJ_ENCFF807WOU_sort-macs2_peak_29797	chr14	50944145	50945502	-340	PYGL	glycogen phosphorylase L	1359	50945339	83	74.138	15.475	70.739
ENCFF492CBJ_ENCFF807WOU_sort-macs2_peak_70784	chr3	49029186	49029769	-79	IMPDH2	inosine monophosphate dehydrogenase 2	585	49029447	93	74.1311	13.0309	70.7323
ENCFF492CBJ_ENCFF807WOU_sort-macs2_peak_59165	chr2	178112154	178112829	54	RBM45	RNA binding motif protein 45	677	178112366	104	74.1047	11.0537	70.7061
ENCFF492CBJ_ENCFF807WOU_sort-macs2_peak_41523	chr17	29005934	29006240	-54	SEZ6	seizure related 6 homolog	308	29006059	76	74.1045	17.6736	70.7059
ENCFF492CBJ_ENCFF807WOU_sort-macs2_peak_87633	chr6	27892652	27893966	-116	HIST1H2BO	histone cluster 1 H2B family member o	1316	27893165	95	73.9086	12.5619	70.5119
ENCFF492CBJ_ENCFF807WOU_sort-macs2_peak_34004	chr15	66504287	66505468	-22	RPL4	ribosomal protein L4	1183	66505175	81	73.839	15.9458	70.4427
ENCFF492CBJ_ENCFF807WOU_sort-macs2_peak_69200	chr3	10026202	10026529	-22	FANCD2	FA complementation group D2	329	10026376	96	73.828	12.3466	70.4319
ENCFF492CBJ_ENCFF807WOU_sort-macs2_peak_5275	chr1	93591227	93592815	53	LOC100129046	uncharacterized LOC100129046	1590	93592127	97	73.7658	12.1427	70.3699
ENCFF492CBJ_ENCFF807WOU_sort-macs2_peak_86609	chr6	8063921	8065123	-108	BLOC1S5	biogenesis of lysosomal organelles complex 1 subunit 5	1204	8064576	97	73.7658	12.1427	70.3699
ENCFF492CBJ_ENCFF807WOU_sort-macs2_peak_25608	chr12	120291381	120293554	-564	RNU4-2	RNA, U4 small nuclear 2	2175	120291835	90	73.7052	13.5544	70.3096
ENCFF492CBJ_ENCFF807WOU_sort-macs2_peak_42287	chr17	42779333	42781295	-296	WNK4	WNK lysine deficient protein kinase 4	1964	42779997	107	73.6724	10.5177	70.277
ENCFF492CBJ_ENCFF807WOU_sort-macs2_peak_22064	chr12	28190183	28191270	12	LOC729291	uncharacterized LOC729291	1089	28190380	97	73.6714	12.1174	70.2763
ENCFF492CBJ_ENCFF807WOU_sort-macs2_peak_14178	chr10	94362590	94363267	11	NOC3L	NOC3 like DNA replication regulator	679	94363000	97	73.6714	12.1174	70.2763
ENCFF492CBJ_ENCFF807WOU_sort-macs2_peak_82288	chr5	74640323	74642399	63	ENC1	ectodermal-neural cortex 1	2078	74640751	87	73.6446	14.244	70.2505
ENCFF492CBJ_ENCFF807WOU_sort-macs2_peak_92121	chr6	159726534	159727677	-12	WTAP	WT1 associated protein	1145	159727013	118	73.5113	9.15782	70.1178
ENCFF492CBJ_ENCFF807WOU_sort-macs2_peak_89553	chr6	87155110	87155907	-57	ZNF292	zinc finger protein 292	799	87155547	95	73.4934	12.4456	70.1004
ENCFF492CBJ_ENCFF807WOU_sort-macs2_peak_37196	chr16	28538841	28539329	-111	NUPR1	nuclear protein 1, transcriptional regulator	490	28539098	105	73.4598	10.7546	70.0672
ENCFF492CBJ_ENCFF807WOU_sort-macs2_peak_29569	chr14	39169871	39170780	8	TRAPPC6B	trafficking protein particle complex 6B	911	39170426	120	73.4148	8.93678	70.0227
ENCFF492CBJ_ENCFF807WOU_sort-macs2_peak_46320	chr18	21600146	21601251	6	ESCO1	establishment of sister chromatid cohesion N-acetyltransferase 1	1107	21600854	92	73.3873	13.0212	69.9953
ENCFF492CBJ_ENCFF807WOU_sort-macs2_peak_94438	chr7	48088325	48089637	-273	UPP1	uridine phosphorylase 1	1314	48088975	79	73.3668	16.3757	69.9754
ENCFF492CBJ_ENCFF807WOU_sort-macs2_peak_44934	chr17	77453267	77454190	-299	SEPTIN9	septin 9	925	77453747	102	73.3312	11.1794	69.94
ENCFF492CBJ_ENCFF807WOU_sort-macs2_peak_6851	chr1	154220401	154221024	85	C1orf43	chromosome 1 open reading frame 43	625	154220647	94	73.3299	12.5955	69.9387
ENCFF492CBJ_ENCFF807WOU_sort-macs2_peak_39684	chr16	85306148	85306465	19	MIR5093	microRNA 5093	319	85306325	109	73.3218	10.1724	69.9313
ENCFF492CBJ_ENCFF807WOU_sort-macs2_peak_84988	chr5	149960383	149961045	-23	SLC26A2	solute carrier family 26 member 2	664	149960759	81	73.2609	15.7274	69.8708
ENCFF492CBJ_ENCFF807WOU_sort-macs2_peak_106830	chr9	136728011	136728431	-37	SNHG7	small nucleolar RNA host gene 7	422	136728211	79	73.2454	16.3279	69.8554
ENCFF492CBJ_ENCFF807WOU_sort-macs2_peak_53397	chr2	27086257	27087334	23	KHK	ketohexokinase	1079	27086608	94	73.1637	12.5483	69.774
ENCFF492CBJ_ENCFF807WOU_sort-macs2_peak_96729	chr7	122304573	122304891	18	FEZF1	FEZ family zinc finger 1	320	122304721	91	73.0992	13.1482	69.7099
ENCFF492CBJ_ENCFF807WOU_sort-macs2_peak_40505	chr17	6831649	6831889	-40	TEKT1	tektin 1	242	6831763	91	73.0992	13.1482	69.7099
ENCFF492CBJ_ENCFF807WOU_sort-macs2_peak_52572	chr2	10043265	10043472	33	LOC101929882	uncharacterized LOC101929882	209	10043369	88	73.0697	13.815	69.6817
ENCFF492CBJ_ENCFF807WOU_sort-macs2_peak_62194	chr20	6005602	6006446	86	CRLS1	cardiolipin synthase 1	846	6006084	104	73.0143	10.7989	69.6268
ENCFF492CBJ_ENCFF807WOU_sort-macs2_peak_9515	chr1	220089579	220090230	-51	BPNT1	3'(2'), 5'-bisphosphate nucleotidase 1	653	220089796	104	73.0143	10.7989	69.6268
ENCFF492CBJ_ENCFF807WOU_sort-macs2_peak_61379	chr2	237085164	237086285	-165	COPS8	COP9 signalosome subunit 8	1123	237085853	104	73.0143	10.7989	69.6268
ENCFF492CBJ_ENCFF807WOU_sort-macs2_peak_100914	chr8	102655507	102656753	-118	LOC101927245	uncharacterized LOC101927245	1248	102655863	88	73.005	13.7942	69.6179
ENCFF492CBJ_ENCFF807WOU_sort-macs2_peak_61035	chr2	230712146	230712974	-282	CAB39	calcium binding protein 39	830	230712778	87	72.9566	14.0172	69.5708
ENCFF492CBJ_ENCFF807WOU_sort-macs2_peak_14560	chr10	100081508	100082089	71	CPN1	carboxypeptidase N subunit 1	583	100081921	87	72.908	14.0013	69.5225
ENCFF492CBJ_ENCFF807WOU_sort-macs2_peak_48292	chr19	2783114	2783975	-271	SGTA	small glutamine rich tetratricopeptide repeat containing alpha	863	2783568	88	72.6905	13.6935	69.3062
ENCFF492CBJ_ENCFF807WOU_sort-macs2_peak_82897	chr5	91379851	91380411	-34	ARRDC3	arrestin domain containing 3	562	91380105	78	72.6588	16.4109	69.2747
ENCFF492CBJ_ENCFF807WOU_sort-macs2_peak_70544	chr3	45388291	45388775	-43	LARS2	leucyl-tRNA synthetase 2, mitochondrial	486	45388575	106	72.6056	10.4203	69.222
ENCFF492CBJ_ENCFF807WOU_sort-macs2_peak_2635	chr1	32249743	32250955	-916	LCK	LCK proto-oncogene, Src family tyrosine kinase	1214	32250217	106	72.6056	10.4203	69.222
ENCFF492CBJ_ENCFF807WOU_sort-macs2_peak_99162	chr8	38151663	38152203	-981	STAR	steroidogenic acute regulatory protein	542	38151789	82	72.5854	15.1909	69.2023
ENCFF492CBJ_ENCFF807WOU_sort-macs2_peak_73921	chr3	149752274	149752786	-31	COMMD2	COMM domain containing 2	514	149752552	96	72.5304	11.9937	69.1474
ENCFF492CBJ_ENCFF807WOU_sort-macs2_peak_19253	chr11	77637464	77638051	37	CLNS1A	chloride nucleotide-sensitive channel 1A	589	77637843	89	72.5028	13.4055	69.1208
ENCFF492CBJ_ENCFF807WOU_sort-macs2_peak_64562	chr20	50189638	50191141	-194	CEBPB	CCAAT enhancer binding protein beta	1505	50190885	104	72.3813	10.6532	69.0005
ENCFF492CBJ_ENCFF807WOU_sort-macs2_peak_43920	chr17	65561425	65562695	-412	AXIN2	axin 2	1272	65562156	108	72.2718	10.0799	68.8914
ENCFF492CBJ_ENCFF807WOU_sort-macs2_peak_51785	chr19	51354192	51355295	99	ETFB	electron transfer flavoprotein subunit beta	1105	51354993	93	72.1676	12.4629	68.7881
ENCFF492CBJ_ENCFF807WOU_sort-macs2_peak_74856	chr3	180989067	180990216	95	DNAJC19	DnaJ heat shock protein family (Hsp40) member C19	1151	180989750	93	72.1676	12.4629	68.7881
ENCFF492CBJ_ENCFF807WOU_sort-macs2_peak_4348	chr1	61076603	61077444	-204	NFIA	nuclear factor I A	843	61077219	93	72.1676	12.4629	68.7881
ENCFF492CBJ_ENCFF807WOU_sort-macs2_peak_32617	chr15	40160392	40161211	-208	BUB1B	BUB1 mitotic checkpoint serine/threonine kinase B	821	40160968	93	72.1676	12.4629	68.7881
ENCFF492CBJ_ENCFF807WOU_sort-macs2_peak_24436	chr12	96194096	96194634	-10	ELK3	ETS transcription factor ELK3	540	96194460	73	71.9275	17.8021	68.5509
ENCFF492CBJ_ENCFF807WOU_sort-macs2_peak_100829	chr8	100721996	100722970	-395	PABPC1	poly(A) binding protein cytoplasmic 1	976	100722150	90	71.9131	13.0052	68.5366
ENCFF492CBJ_ENCFF807WOU_sort-macs2_peak_61668	chr2	241637221	241637841	-162	ATG4B	autophagy related 4B cysteine peptidase	622	241637659	89	71.9126	13.2226	68.5366
ENCFF492CBJ_ENCFF807WOU_sort-macs2_peak_23874	chr12	76031169	76033109	-363	PHLDA1	pleckstrin homology like domain family A member 1	1942	76031716	83	71.8755	14.6646	68.4998
ENCFF492CBJ_ENCFF807WOU_sort-macs2_peak_7769	chr1	173205233	173205702	65	TNFSF4	TNF superfamily member 4	471	173205540	98	71.8649	11.4679	68.4892
ENCFF492CBJ_ENCFF807WOU_sort-macs2_peak_87673	chr6	28399353	28400160	-9	ZSCAN12	zinc finger and SCAN domain containing 12	809	28399804	96	71.8425	11.8098	68.4674
ENCFF492CBJ_ENCFF807WOU_sort-macs2_peak_15645	chr10	124093417	124093916	-68	CHST15	carbohydrate sulfotransferase 15	501	124093756	84	71.8375	14.3902	68.4625
ENCFF492CBJ_ENCFF807WOU_sort-macs2_peak_97628	chr7	149624525	149625284	-114	ZNF767P	zinc finger family member 767, pseudogene	761	149624769	84	71.8375	14.3902	68.4625
ENCFF492CBJ_ENCFF807WOU_sort-macs2_peak_77173	chr4	39977586	39978455	-64	PDS5A	PDS5 cohesin associated factor A	871	39978038	78	71.6949	16.0303	68.3217
ENCFF492CBJ_ENCFF807WOU_sort-macs2_peak_80463	chr4	186265684	186266295	25	F11	coagulation factor XI	613	186265855	84	71.687	14.3386	68.3139
ENCFF492CBJ_ENCFF807WOU_sort-macs2_peak_88007	chr6	36885611	36886201	-46	C6orf89	chromosome 6 open reading frame 89	592	36885847	105	71.5428	10.323	68.1706
ENCFF492CBJ_ENCFF807WOU_sort-macs2_peak_57209	chr2	113889453	113890285	-65	ACTR3	actin related protein 3	834	113889813	99	71.4626	11.2011	68.0912
ENCFF492CBJ_ENCFF807WOU_sort-macs2_peak_83618	chr5	121961771	121962208	14	SRFBP1	serum response factor binding protein 1	439	121961910	95	71.3937	11.8701	68.023
ENCFF492CBJ_ENCFF807WOU_sort-macs2_peak_16767	chr11	18236725	18237424	-272	SAA4	serum amyloid A4, constitutive	701	18237219	95	71.3937	11.8701	68.023
ENCFF492CBJ_ENCFF807WOU_sort-macs2_peak_62322	chr20	10219554	10219816	-179	SNAP25-AS1	SNAP25 antisense RNA 1	264	10219666	82	71.3532	14.7475	67.9832
ENCFF492CBJ_ENCFF807WOU_sort-macs2_peak_5209	chr1	92831820	92832438	89	RPL5	ribosomal protein L5	620	92831954	100	71.3125	11.0046	67.9428
ENCFF492CBJ_ENCFF807WOU_sort-macs2_peak_23714	chr12	70242565	70243501	3	CNOT2	CCR4-NOT transcription complex subunit 2	938	70242794	100	71.3125	11.0046	67.9428
ENCFF492CBJ_ENCFF807WOU_sort-macs2_peak_9400	chr1	215566911	215567545	-76	KCTD3	potassium channel tetramerization domain containing 3	636	215567045	100	71.3125	11.0046	67.9428
ENCFF492CBJ_ENCFF807WOU_sort-macs2_peak_17493	chr11	47407735	47408555	-350	SLC39A13	solute carrier family 39 member 13	822	47408405	78	71.2824	15.8694	67.9133
ENCFF492CBJ_ENCFF807WOU_sort-macs2_peak_38403	chr16	58734104	58734619	-45	GOT2	glutamic-oxaloacetic transaminase 2	517	58734351	107	71.2258	9.98745	67.8569
ENCFF492CBJ_ENCFF807WOU_sort-macs2_peak_16705	chr11	17077539	17078111	-158	RPS13	ribosomal protein S13	574	17077840	107	71.2258	9.98745	67.8569
ENCFF492CBJ_ENCFF807WOU_sort-macs2_peak_39012	chr16	72054104	72055017	-32	HP	haptoglobin	915	72054485	93	71.1866	12.1863	67.818
ENCFF492CBJ_ENCFF807WOU_sort-macs2_peak_64106	chr20	45361786	45362304	96	SYS1	SYS1 golgi trafficking protein	520	45362071	101	71.1493	10.811	67.781
ENCFF492CBJ_ENCFF807WOU_sort-macs2_peak_106032	chr9	127451204	127451854	19	LRSAM1	leucine rich repeat and sterile alpha motif containing 1	652	127451449	92	71.0098	12.3303	67.6422
ENCFF492CBJ_ENCFF807WOU_sort-macs2_peak_100956	chr8	103414711	103415620	-58	SLC25A32	solute carrier family 25 member 32	911	103415328	92	71.0098	12.3303	67.6422
ENCFF492CBJ_ENCFF807WOU_sort-macs2_peak_89053	chr6	57089758	57090338	18	ZNF451	zinc finger protein 451	582	57090087	85	70.947	13.8403	67.5804
ENCFF492CBJ_ENCFF807WOU_sort-macs2_peak_23150	chr12	56117877	56118565	-45	ZC3H10	zinc finger CCCH-type containing 10	690	56118184	102	70.8567	10.5932	67.4905
ENCFF492CBJ_ENCFF807WOU_sort-macs2_peak_87902	chr6	36027419	36028084	-57	MAPK14	mitogen-activated protein kinase 14	667	36027612	88	70.8556	13.117	67.4898
ENCFF492CBJ_ENCFF807WOU_sort-macs2_peak_96072	chr7	101017523	101017784	-45	LOC102724094	uncharacterized LOC102724094	263	101017657	80	70.8225	15.1075	67.457
ENCFF492CBJ_ENCFF807WOU_sort-macs2_peak_98288	chr8	18082790	18083771	-84	ASAH1	N-acylsphingosine amidohydrolase 1	983	18083306	80	70.8225	15.1075	67.457
ENCFF492CBJ_ENCFF807WOU_sort-macs2_peak_88299	chr6	42217643	42218319	-120	MRPS10	mitochondrial ribosomal protein S10	678	42217915	97	70.7515	11.3521	67.3867
ENCFF492CBJ_ENCFF807WOU_sort-macs2_peak_36840	chr16	18983641	18984606	-164	TMC7	transmembrane channel like 7	967	18983914	89	70.7184	12.8583	67.355
ENCFF492CBJ_ENCFF807WOU_sort-macs2_peak_108032	chrX	49079549	49080222	2	WDR45	WD repeat domain 45	675	49079888	71	70.7089	17.9955	67.3457
ENCFF492CBJ_ENCFF807WOU_sort-macs2_peak_108848	chrX	120560843	120561443	-181	CUL4B	cullin 4B	602	120561071	71	70.7089	17.9955	67.3457
ENCFF492CBJ_ENCFF807WOU_sort-macs2_peak_83315	chr5	109409567	109410843	-231	PJA2	praja ring finger ubiquitin ligase 2	1278	109410644	86	70.5836	13.4842	67.2218
ENCFF492CBJ_ENCFF807WOU_sort-macs2_peak_98168	chr8	17002142	17002479	35	FGF20	fibroblast growth factor 20	339	17002343	78	70.5306	15.5788	67.1697
ENCFF492CBJ_ENCFF807WOU_sort-macs2_peak_99746	chr8	58500120	58500573	-183	CYP7A1	cytochrome P450 family 7 subfamily A member 1	455	58500316	81	70.5171	14.7192	67.1563
ENCFF492CBJ_ENCFF807WOU_sort-macs2_peak_28775	chr14	20683738	20685383	0	RNASE4	ribonuclease A family member 4	1647	20684589	104	70.4841	10.2256	67.1235
ENCFF492CBJ_ENCFF807WOU_sort-macs2_peak_47602	chr18	70205497	70206292	-207	RTTN	rotatin	797	70205741	83	70.45	14.1699	67.0899
ENCFF492CBJ_ENCFF807WOU_sort-macs2_peak_101827	chr8	133297046	133298115	-276	NDRG1	N-myc downstream regulated 1	1071	133297231	83	70.45	14.1699	67.0899
ENCFF492CBJ_ENCFF807WOU_sort-macs2_peak_49104	chr19	10565636	10566408	-12	KRI1	KRI1 homolog	774	10566015	77	70.3911	15.8274	67.0315
ENCFF492CBJ_ENCFF807WOU_sort-macs2_peak_17812	chr11	61816484	61817424	49	FADS1	fatty acid desaturase 1	942	61817049	83	70.3505	14.1359	66.9911
ENCFF492CBJ_ENCFF807WOU_sort-macs2_peak_102255	chr8	143976851	143977607	-484	PLEC	plectin	758	143977229	73	70.3016	17.0971	66.9424
ENCFF492CBJ_ENCFF807WOU_sort-macs2_peak_81269	chr5	38845352	38846253	27	OSMR-AS1	OSMR antisense RNA 1 (head to head)	903	38845934	79	70.299	15.1981	66.9398
ENCFF492CBJ_ENCFF807WOU_sort-macs2_peak_52262	chr19	58519025	58520338	-79	ZBTB45	zinc finger and BTB domain containing 45	1315	58519879	94	70.2616	11.7464	66.9026
ENCFF492CBJ_ENCFF807WOU_sort-macs2_peak_73846	chr3	149221783	149222521	-323	CP	ceruloplasmin	740	149222072	94	70.2616	11.7464	66.9026
ENCFF492CBJ_ENCFF807WOU_sort-macs2_peak_15993	chr11	706487	708013	-167	DEAF1	DEAF1 transcription factor	1528	707414	82	70.2171	14.3469	66.8593
ENCFF492CBJ_ENCFF807WOU_sort-macs2_peak_96109	chr7	101200813	101201531	-136	MOGAT3	monoacylglycerol O-acyltransferase 3	720	101201276	79	70.134	15.1364	66.7768
ENCFF492CBJ_ENCFF807WOU_sort-macs2_peak_76871	chr4	26319025	26319920	-238	RBPJ	recombination signal binding protein for immunoglobulin kappa J region	897	26319600	79	70.134	15.1364	66.7768
ENCFF492CBJ_ENCFF807WOU_sort-macs2_peak_37105	chr16	25257305	25258637	-126	ZKSCAN2	zinc finger with KRAB and SCAN domains 2	1334	25258322	95	69.9573	11.4883	66.6013
ENCFF492CBJ_ENCFF807WOU_sort-macs2_peak_6058	chr1	113904526	113905534	-2	AP4B1	adaptor related protein complex 4 subunit beta 1	1010	113905243	83	69.9557	14.0012	66.5998
ENCFF492CBJ_ENCFF807WOU_sort-macs2_peak_84504	chr5	140718615	140719397	80	VTRNA1-2	vault RNA 1-2	784	140719009	91	69.8568	12.1977	66.5012
ENCFF492CBJ_ENCFF807WOU_sort-macs2_peak_269	chr1	1406953	1408137	-252	MRPL20	mitochondrial ribosomal protein L20	1186	1407341	91	69.8568	12.1977	66.5012
ENCFF492CBJ_ENCFF807WOU_sort-macs2_peak_99497	chr8	47659079	47660121	-64	SPIDR	scaffold protein involved in DNA repair	1044	47659966	101	69.7842	10.4904	66.4296
ENCFF492CBJ_ENCFF807WOU_sort-macs2_peak_27715	chr13	52651976	52653344	-176	SUGT1	SGT1 homolog, MIS12 kinetochore complex assembly cochaperone	1370	52652856	76	69.676	15.8543	66.3224
ENCFF492CBJ_ENCFF807WOU_sort-macs2_peak_44048	chr17	67366306	67366914	-33	PSMD12	proteasome 26S subunit, non-ATPase 12	610	67366628	96	69.6426	11.2363	66.2893
ENCFF492CBJ_ENCFF807WOU_sort-macs2_peak_37375	chr16	30096103	30096632	-63	LOC101928595	uncharacterized LOC101928595	531	30096218	89	69.5646	12.5136	66.2123
ENCFF492CBJ_ENCFF807WOU_sort-macs2_peak_27121	chr13	41132617	41133138	-51	LOC101929140	uncharacterized LOC101929140	523	41132886	88	69.555	12.7194	66.2027
ENCFF492CBJ_ENCFF807WOU_sort-macs2_peak_94056	chr7	39565580	39565930	-649	YAE1	YAE1 maturation factor of ABCE1	352	39565781	88	69.555	12.7194	66.2027
ENCFF492CBJ_ENCFF807WOU_sort-macs2_peak_36607	chr16	11741702	11744955	-471	TXNDC11	thioredoxin domain containing 11	3255	11743744	116	69.4969	8.64135	66.146
ENCFF492CBJ_ENCFF807WOU_sort-macs2_peak_36192	chr16	4272680	4273795	-214	TFAP4	transcription factor AP-4	1117	4273098	75	69.4393	16.0739	66.0889
ENCFF492CBJ_ENCFF807WOU_sort-macs2_peak_24702	chr12	103956661	103957750	10	C12orf73	chromosome 12 open reading frame 73	1091	103957231	85	69.3803	13.3292	66.0304
ENCFF492CBJ_ENCFF807WOU_sort-macs2_peak_98175	chr8	17155424	17156258	-641	ZDHHC2	zinc finger DHHC-type containing 2	836	17155700	85	69.3803	13.3292	66.0304
ENCFF492CBJ_ENCFF807WOU_sort-macs2_peak_23338	chr12	57751670	57752764	93	CDK4	cyclin dependent kinase 4	1096	57752357	86	69.3691	13.098	66.0199
ENCFF492CBJ_ENCFF807WOU_sort-macs2_peak_50532	chr19	37217489	37218584	-178	ZNF383	zinc finger protein 383	1097	37217895	82	69.3648	14.0516	66.0157
ENCFF492CBJ_ENCFF807WOU_sort-macs2_peak_59517	chr2	190319650	190320160	-79	HIBCH	3-hydroxyisobutyryl-CoA hydrolase	512	190319906	99	69.3604	10.688	66.0119
ENCFF492CBJ_ENCFF807WOU_sort-macs2_peak_36917	chr16	20327692	20328051	-358	GP2	glycoprotein 2	361	20327912	102	69.2596	10.2279	65.9117
ENCFF492CBJ_ENCFF807WOU_sort-macs2_peak_67459	chr22	31292275	31292667	17	PIK3IP1	phosphoinositide-3-kinase interacting protein 1	394	31292518	84	69.2577	13.5239	65.9099
ENCFF492CBJ_ENCFF807WOU_sort-macs2_peak_31616	chr14	92793757	92794680	-87	GOLGA5	golgin A5	925	92794247	82	69.2181	14.0012	65.8706
ENCFF492CBJ_ENCFF807WOU_sort-macs2_peak_36442	chr16	10385690	10386458	13	ATF7IP2	activating transcription factor 7 interacting protein 2	770	10386091	105	69.1459	9.8025	65.7986
ENCFF492CBJ_ENCFF807WOU_sort-macs2_peak_28726	chr14	19875269	19875509	-879	OR4K2	olfactory receptor family 4 subfamily K member 2	242	19875385	73	69.1387	16.6039	65.7917
ENCFF492CBJ_ENCFF807WOU_sort-macs2_peak_43254	chr17	56960678	56961256	83	COIL	coilin	580	56961097	93	69.134	11.6228	65.7871
ENCFF492CBJ_ENCFF807WOU_sort-macs2_peak_33020	chr15	49620646	49621256	-97	DTWD1	DTW domain containing 1	612	49621030	93	69.134	11.6228	65.7871
ENCFF492CBJ_ENCFF807WOU_sort-macs2_peak_2126	chr1	25997818	25998657	-174	PAFAH2	platelet activating factor acetylhydrolase 2	841	25998347	93	69.134	11.6228	65.7871
ENCFF492CBJ_ENCFF807WOU_sort-macs2_peak_44706	chr17	75904804	75905502	-53	MRPL38	mitochondrial ribosomal protein L38	700	75905100	98	69.1327	10.7867	65.7864
ENCFF492CBJ_ENCFF807WOU_sort-macs2_peak_13222	chr10	72272524	72274407	-459	DDIT4	DNA damage inducible transcript 4	1885	72273000	98	69.1327	10.7867	65.7864
ENCFF492CBJ_ENCFF807WOU_sort-macs2_peak_4696	chr1	70205352	70206027	-7	SRSF11	serine and arginine rich splicing factor 11	677	70205591	88	69.1151	12.587	65.7693
ENCFF492CBJ_ENCFF807WOU_sort-macs2_peak_19456	chr11	85854564	85855225	-207	CCDC83	coiled-coil domain containing 83	663	85855044	85	69.0771	13.232	65.7315
ENCFF492CBJ_ENCFF807WOU_sort-macs2_peak_53392	chr2	27071264	27072456	-206	OST4	oligosaccharyltransferase complex subunit 4, non-catalytic	1194	27071700	94	68.8414	11.3686	65.4971
ENCFF492CBJ_ENCFF807WOU_sort-macs2_peak_29563	chr14	39102217	39103817	-123	SEC23A-AS1	SEC23A antisense RNA 1	1602	39103229	125	68.8016	7.74643	65.4573
ENCFF492CBJ_ENCFF807WOU_sort-macs2_peak_51448	chr19	47886119	47886598	-43	SULT2A1	sulfotransferase family 2A member 1	481	47886430	109	68.7573	9.24062	65.4133
ENCFF492CBJ_ENCFF807WOU_sort-macs2_peak_53757	chr2	36966390	36968082	-700	STRN	striatin	1694	36967695	109	68.7573	9.24062	65.4133
ENCFF492CBJ_ENCFF807WOU_sort-macs2_peak_53353	chr2	26562303	26562717	-77	C2orf70	chromosome 2 open reading frame 70	416	26562559	82	68.73	13.8346	65.3863
ENCFF492CBJ_ENCFF807WOU_sort-macs2_peak_86060	chr6	692914	693330	17	EXOC2	exocyst complex component 2	418	693136	100	68.7158	10.3876	65.3722
ENCFF492CBJ_ENCFF807WOU_sort-macs2_peak_6756	chr1	151832581	151833021	-999	RORC	RAR related orphan receptor C	442	151832776	100	68.7158	10.3876	65.3722
ENCFF492CBJ_ENCFF807WOU_sort-macs2_peak_85073	chr5	150700765	150701388	-14	RBM22	RNA binding motif protein 22	625	150701086	90	68.7083	12.0652	65.3651
ENCFF492CBJ_ENCFF807WOU_sort-macs2_peak_73262	chr3	132658332	132658781	-941	UBA5	ubiquitin like modifier activating enzyme 5	451	132658550	76	68.6345	15.4454	65.2925
ENCFF492CBJ_ENCFF807WOU_sort-macs2_peak_83248	chr5	103119652	103120604	10	GIN1	gypsy retrotransposon integrase 1	954	103120213	89	68.6117	12.2341	65.2699
ENCFF492CBJ_ENCFF807WOU_sort-macs2_peak_88598	chr6	44313111	44313607	-12	AARS2	alanyl-tRNA synthetase 2, mitochondrial	498	44313369	121	68.6112	8.03946	65.2695
ENCFF492CBJ_ENCFF807WOU_sort-macs2_peak_23019	chr12	53675719	53676458	-5	ATP5MC2	ATP synthase membrane subunit c locus 2	741	53676198	90	68.5496	12.02	65.2081
ENCFF492CBJ_ENCFF807WOU_sort-macs2_peak_2656	chr1	32393944	32395330	-196	BSDC1	BSD domain containing 1	1388	32394447	91	68.506	11.8176	65.1656
ENCFF492CBJ_ENCFF807WOU_sort-macs2_peak_21119	chr12	2812340	2813170	87	ITFG2	integrin alpha FG-GAP repeat containing 2	832	2812959	87	68.3832	12.5765	65.0432
ENCFF492CBJ_ENCFF807WOU_sort-macs2_peak_9228	chr1	212607823	212609036	-332	ATF3	activating transcription factor 3	1215	212608726	87	68.3832	12.5765	65.0432
ENCFF492CBJ_ENCFF807WOU_sort-macs2_peak_37034	chr16	23556886	23558027	-81	EARS2	glutamyl-tRNA synthetase 2, mitochondrial	1143	23557491	102	68.3791	10.0308	65.0398
ENCFF492CBJ_ENCFF807WOU_sort-macs2_peak_72256	chr3	101573340	101574311	-269	PCNP	PEST proteolytic signal containing nuclear protein	973	101573786	87	68.3703	12.5726	65.0313
ENCFF492CBJ_ENCFF807WOU_sort-macs2_peak_63717	chr20	37344230	37345233	46	SRC	SRC proto-oncogene, non-receptor tyrosine kinase	1005	37344718	107	68.3543	9.39222	65.0154
ENCFF492CBJ_ENCFF807WOU_sort-macs2_peak_1419	chr1	16440414	16441071	18	NECAP2	NECAP endocytosis associated 2	659	16440687	89	68.2056	12.1165	64.8678
ENCFF492CBJ_ENCFF807WOU_sort-macs2_peak_31178	chr14	76812343	76813242	90	ANGEL1	angel homolog 1	901	76812917	84	68.182	13.1743	64.8443
ENCFF492CBJ_ENCFF807WOU_sort-macs2_peak_590	chr1	6701272	6702188	86	DNAJC11	DnaJ heat shock protein family (Hsp40) member C11	918	6701830	84	68.182	13.1743	64.8443
ENCFF492CBJ_ENCFF807WOU_sort-macs2_peak_78923	chr4	112230926	112232450	-99	AP1AR	adaptor related protein complex 1 associated regulatory protein	1526	112231460	84	68.182	13.1743	64.8443
ENCFF492CBJ_ENCFF807WOU_sort-macs2_peak_41480	chr17	28710346	28710801	-469	PROCA1	protein interacting with cyclin A1	457	28710570	84	68.182	13.1743	64.8443
ENCFF492CBJ_ENCFF807WOU_sort-macs2_peak_106472	chr9	131124353	131125071	-874	NUP214	nucleoporin 214	720	131124634	84	68.182	13.1743	64.8443
ENCFF492CBJ_ENCFF807WOU_sort-macs2_peak_71030	chr3	52154236	52155124	-257	POC1A	POC1 centriolar protein A	890	52154826	85	68.1807	12.9474	64.8436
ENCFF492CBJ_ENCFF807WOU_sort-macs2_peak_35951	chr16	2340679	2341304	69	ABCA17P	ATP binding cassette subfamily A member 17, pseudogene	627	2341010	81	68.1362	13.8824	64.7994
ENCFF492CBJ_ENCFF807WOU_sort-macs2_peak_35860	chr16	1611939	1612491	-143	IFT140	intraflagellar transport 140	554	1612061	81	68.1362	13.8824	64.7994
ENCFF492CBJ_ENCFF807WOU_sort-macs2_peak_8279	chr1	184975161	184975635	-890	NIBAN1	niban apoptosis regulator 1	476	184975379	81	68.1362	13.8824	64.7994
ENCFF492CBJ_ENCFF807WOU_sort-macs2_peak_69720	chr3	25789757	25790375	-6	OXSM	3-oxoacyl-ACP synthase, mitochondrial	620	25789994	91	68.1183	11.7102	64.7822
ENCFF492CBJ_ENCFF807WOU_sort-macs2_peak_12202	chr10	42782341	42783254	2	BMS1	BMS1 ribosome biogenesis factor	915	42782751	97	68.0493	10.6777	64.7139
ENCFF492CBJ_ENCFF807WOU_sort-macs2_peak_84071	chr5	134411542	134412252	-16	CDKN2AIPNL	CDKN2A interacting protein N-terminal like	712	134411931	97	68.0493	10.6777	64.7139
ENCFF492CBJ_ENCFF807WOU_sort-macs2_peak_103986	chr9	83707612	83708937	-57	LOC105376114	uncharacterized LOC105376114	1327	83708657	97	68.0493	10.6777	64.7139
ENCFF492CBJ_ENCFF807WOU_sort-macs2_peak_12393	chr10	46786685	46787063	-104	GLUD1P2	glutamate dehydrogenase 1 pseudogene 2	380	46786807	69	67.9543	17.4956	64.6204
ENCFF492CBJ_ENCFF807WOU_sort-macs2_peak_107049	chrX	3040892	3041500	-275	ARSF	arylsulfatase F	610	3041176	69	67.9543	17.4956	64.6204
ENCFF492CBJ_ENCFF807WOU_sort-macs2_peak_18161	chr11	64893198	64893935	-117	MIR194-2HG	MIR194-2 host gene	739	64893524	87	67.9486	12.4456	64.615
ENCFF492CBJ_ENCFF807WOU_sort-macs2_peak_88428	chr6	43516413	43517316	62	YIPF3	Yip1 domain family member 3	905	43516894	95	67.7808	10.9279	64.4481
ENCFF492CBJ_ENCFF807WOU_sort-macs2_peak_91850	chr6	155313616	155315360	-4	TFB1M	transcription factor B1, mitochondrial	1746	155315112	108	67.7531	9.15661	64.4205
ENCFF492CBJ_ENCFF807WOU_sort-macs2_peak_11024	chr10	5812809	5814502	-106	GDI2	GDP dissociation inhibitor 2	1695	5813807	80	67.7434	14.0012	64.411
ENCFF492CBJ_ENCFF807WOU_sort-macs2_peak_45132	chr17	79796796	79797550	-96	CBX8	chromobox 8	756	79797002	85	67.7415	12.8097	64.4092
ENCFF492CBJ_ENCFF807WOU_sort-macs2_peak_60768	chr2	223944998	223945544	64	WDFY1	WD repeat and FYVE domain containing 1	548	223945331	91	67.7349	11.6047	64.4027
ENCFF492CBJ_ENCFF807WOU_sort-macs2_peak_48287	chr19	2739952	2740408	-104	SLC39A3	solute carrier family 39 member 3	458	2740236	89	67.5647	11.9326	64.2338
ENCFF492CBJ_ENCFF807WOU_sort-macs2_peak_62797	chr20	21302808	21304290	51	XRN2	5'-3' exoribonuclease 2	1484	21303812	114	67.5599	8.49363	64.2297
ENCFF492CBJ_ENCFF807WOU_sort-macs2_peak_69474	chr3	14651334	14651908	-125	CCDC174	coiled-coil domain containing 174	576	14651620	114	67.5599	8.49363	64.2297
ENCFF492CBJ_ENCFF807WOU_sort-macs2_peak_54524	chr2	47344859	47345637	-174	EPCAM-DT	EPCAM divergent transcript	780	47345122	94	67.4382	11.0046	64.1086
ENCFF492CBJ_ENCFF807WOU_sort-macs2_peak_21613	chr12	12724732	12725622	-740	APOLD1	apolipoprotein L domain containing 1	892	12725455	74	67.4057	15.5718	64.0769
ENCFF492CBJ_ENCFF807WOU_sort-macs2_peak_88752	chr6	49462867	49463536	52	MMUT	methylmalonyl-CoA mutase	671	49463306	101	67.3329	9.93342	64.0046
ENCFF492CBJ_ENCFF807WOU_sort-macs2_peak_52184	chr19	57410858	57411415	-11	ZNF17	zinc finger protein 17	559	57411173	101	67.3329	9.93342	64.0046
ENCFF492CBJ_ENCFF807WOU_sort-macs2_peak_65146	chr20	62237883	62238602	-279	OSBPL2	oxysterol binding protein like 2	721	62238221	101	67.3329	9.93342	64.0046
ENCFF492CBJ_ENCFF807WOU_sort-macs2_peak_89483	chr6	83859289	83859866	-112	CYB5R4	cytochrome b5 reductase 4	579	83859507	86	67.2163	12.4336	63.8889
ENCFF492CBJ_ENCFF807WOU_sort-macs2_peak_38765	chr16	69385780	69386495	-130	TERF2	telomeric repeat binding factor 2	717	69385993	86	67.2163	12.4336	63.8889
ENCFF492CBJ_ENCFF807WOU_sort-macs2_peak_78175	chr4	83012824	83013423	-182	LIN54	lin-54 DREAM MuvB core complex component	601	83013116	86	67.2163	12.4336	63.8889
ENCFF492CBJ_ENCFF807WOU_sort-macs2_peak_96931	chr7	129611404	129611874	-81	NRF1	nuclear respiratory factor 1	472	129611700	78	67.1779	14.3277	63.8512
ENCFF492CBJ_ENCFF807WOU_sort-macs2_peak_81362	chr5	41924818	41925400	-143	FBXO4	F-box protein 4	584	41925191	83	67.1394	13.0678	63.8128
ENCFF492CBJ_ENCFF807WOU_sort-macs2_peak_42299	chr17	42832169	42833745	-440	PSME3	proteasome activator subunit 3	1578	42832390	99	67.0516	10.1459	63.7258
ENCFF492CBJ_ENCFF807WOU_sort-macs2_peak_61404	chr2	237590201	237591252	8	RAB17	RAB17, member RAS oncogene family	1053	237590710	104	67.0445	9.48479	63.7186
ENCFF492CBJ_ENCFF807WOU_sort-macs2_peak_61827	chr20	1392814	1393601	-35	FKBP1A-SDCBP2	FKBP1A-SDCBP2 readthrough (NMD candidate)	789	1393239	94	67.039	10.9027	63.7131
ENCFF492CBJ_ENCFF807WOU_sort-macs2_peak_12342	chr10	45726851	45727509	-86	WASHC2C	WASH complex subunit 2C	660	45727204	77	67.0313	14.5479	63.7056
ENCFF492CBJ_ENCFF807WOU_sort-macs2_peak_12935	chr10	67884083	67884816	-207	SIRT1	sirtuin 1	735	67884534	77	67.0313	14.5479	63.7056
ENCFF492CBJ_ENCFF807WOU_sort-macs2_peak_109164	chrX	134948484	134949121	-747	LINC02243	long intergenic non-protein coding RNA 2243	639	134948879	77	67.0313	14.5479	63.7056
ENCFF492CBJ_ENCFF807WOU_sort-macs2_peak_41972	chr17	39927392	39928217	-203	ORMDL3	ORMDL sphingolipid biosynthesis regulator 3	827	39927622	90	67.0284	11.5934	63.703
ENCFF492CBJ_ENCFF807WOU_sort-macs2_peak_40123	chr17	781842	782723	-2	GLOD4	glyoxalase domain containing 4	883	782339	89	67.0159	11.7768	63.6905
ENCFF492CBJ_ENCFF807WOU_sort-macs2_peak_72645	chr3	119463231	119464322	-161	TMEM39A	transmembrane protein 39A	1093	119463634	83	66.9888	13.0193	63.6638
ENCFF492CBJ_ENCFF807WOU_sort-macs2_peak_42626	chr17	45135264	45136021	-45	ACBD4	acyl-CoA binding domain containing 4	759	45135452	91	66.9808	11.3993	63.6565
ENCFF492CBJ_ENCFF807WOU_sort-macs2_peak_52332	chr2	3557644	3559077	11	RNASEH1	ribonuclease H1	1435	3558353	96	66.9703	10.5688	63.6461
ENCFF492CBJ_ENCFF807WOU_sort-macs2_peak_44543	chr17	75011877	75013282	-91	MRPL58	mitochondrial ribosomal protein L58	1407	75012622	96	66.9703	10.5688	63.6461
ENCFF492CBJ_ENCFF807WOU_sort-macs2_peak_45207	chr17	80146793	80147835	-186	EIF4A3	eukaryotic translation initiation factor 4A3	1044	80147201	96	66.9703	10.5688	63.6461
ENCFF492CBJ_ENCFF807WOU_sort-macs2_peak_45867	chr18	6374148	6374813	-55	MIR4317	microRNA 4317	667	6374512	80	66.9129	13.7131	63.5892
ENCFF492CBJ_ENCFF807WOU_sort-macs2_peak_101368	chr8	123653656	123654279	-166	KLHL38	kelch like family member 38	625	123653826	80	66.9129	13.7131	63.5892
ENCFF492CBJ_ENCFF807WOU_sort-macs2_peak_22237	chr12	34021882	34022622	-244	ALG10	ALG10 alpha-1,2-glucosyltransferase	742	34022406	80	66.9129	13.7131	63.5892
ENCFF492CBJ_ENCFF807WOU_sort-macs2_peak_63102	chr20	31603843	31604761	-987	ID1	inhibitor of DNA binding 1, HLH protein	920	31604321	105	66.8912	9.332	63.5688
ENCFF492CBJ_ENCFF807WOU_sort-macs2_peak_68487	chr22	43110317	43110694	-245	BIK	BCL2 interacting killer	379	43110572	69	66.8795	17.0153	63.5573
ENCFF492CBJ_ENCFF807WOU_sort-macs2_peak_78565	chr4	99218968	99219767	-121	ADH6	alcohol dehydrogenase 6 (class V)	801	99219233	78	66.7708	14.1807	63.4492
ENCFF492CBJ_ENCFF807WOU_sort-macs2_peak_35788	chr16	740795	741462	-131	CIAO3	cytosolic iron-sulfur assembly component 3	669	741036	78	66.7708	14.1807	63.4492
ENCFF492CBJ_ENCFF807WOU_sort-macs2_peak_34349	chr15	72230951	72232510	-106	PKM	pyruvate kinase M1/2	1561	72231341	76	66.7606	14.728	63.4392
ENCFF492CBJ_ENCFF807WOU_sort-macs2_peak_53562	chr2	28870111	28870839	-166	TRMT61B	tRNA methyltransferase 61B	730	28870333	107	66.7528	9.07261	63.4314
ENCFF492CBJ_ENCFF807WOU_sort-macs2_peak_106974	chr9	137423065	137423359	-50	EXD3	exonuclease 3'-5' domain containing 3	296	137423208	71	66.7301	16.2594	63.409
ENCFF492CBJ_ENCFF807WOU_sort-macs2_peak_64737	chr20	51563479	51564099	-950	NFATC2	nuclear factor of activated T cells 2	622	51563631	109	66.6609	8.83594	63.3402
ENCFF492CBJ_ENCFF807WOU_sort-macs2_peak_24025	chr12	82358255	82358975	86	METTL25	methyltransferase like 25	722	82358460	111	66.6104	8.61912	63.2901
ENCFF492CBJ_ENCFF807WOU_sort-macs2_peak_59879	chr2	201182555	201183391	75	CASP10	caspase 10	838	201183034	111	66.6104	8.61912	63.2901
ENCFF492CBJ_ENCFF807WOU_sort-macs2_peak_3657	chr1	48222409	48222896	-64	SLC5A9	solute carrier family 5 member 9	489	48222728	91	66.6099	11.2993	63.2897
ENCFF492CBJ_ENCFF807WOU_sort-macs2_peak_36966	chr16	20805662	20807506	57	REXO5	RNA exonuclease 5	1846	20806513	113	66.597	8.41977	63.2769
ENCFF492CBJ_ENCFF807WOU_sort-macs2_peak_58327	chr2	159712050	159712868	2	MARCH7	membrane associated ring-CH-type finger 7	820	159712435	98	66.5921	10.1819	63.272
ENCFF492CBJ_ENCFF807WOU_sort-macs2_peak_87956	chr6	36593326	36594716	-292	SRSF3	serine and arginine rich splicing factor 3	1392	36594180	98	66.5921	10.1819	63.272
ENCFF492CBJ_ENCFF807WOU_sort-macs2_peak_53907	chr2	39229640	39230334	-399	CDKL4	cyclin dependent kinase like 4	696	39229996	98	66.5921	10.1819	63.272
ENCFF492CBJ_ENCFF807WOU_sort-macs2_peak_64293	chr20	47501446	47502219	-55	NCOA3	nuclear receptor coactivator 3	775	47501821	102	66.4731	9.61426	63.1542
ENCFF492CBJ_ENCFF807WOU_sort-macs2_peak_33009	chr15	49046118	49046885	-55	SECISBP2L	SECIS binding protein 2 like	769	49046518	88	66.4258	11.8	63.1071
ENCFF492CBJ_ENCFF807WOU_sort-macs2_peak_49780	chr19	18000497	18001379	-186	ARRDC2	arrestin domain containing 2	884	18001064	88	66.4258	11.8	63.1071
ENCFF492CBJ_ENCFF807WOU_sort-macs2_peak_90571	chr6	125780162	125781420	-324	NCOA7	nuclear receptor coactivator 7	1260	125780321	88	66.4258	11.8	63.1071
ENCFF492CBJ_ENCFF807WOU_sort-macs2_peak_1846	chr1	22450427	22451295	-990	ZBTB40	zinc finger and BTB domain containing 40	870	22450660	88	66.4258	11.8	63.1071
ENCFF492CBJ_ENCFF807WOU_sort-macs2_peak_49971	chr19	18918878	18919838	29	COPE	coatomer protein complex subunit epsilon	962	18919432	82	66.3962	13.0573	63.0782
ENCFF492CBJ_ENCFF807WOU_sort-macs2_peak_49318	chr19	12550896	12552071	-1	ZNF564	zinc finger protein 564	1177	12551808	93	66.3428	10.8887	63.025
ENCFF492CBJ_ENCFF807WOU_sort-macs2_peak_37026	chr16	23510201	23510861	-37	GGA2	golgi associated, gamma adaptin ear containing, ARF binding protein 2	662	23510471	93	66.3428	10.8887	63.025
ENCFF492CBJ_ENCFF807WOU_sort-macs2_peak_72205	chr3	100114665	100115030	-83	CMSS1	cms1 ribosomal small subunit homolog	367	100114844	93	66.3428	10.8887	63.025
ENCFF492CBJ_ENCFF807WOU_sort-macs2_peak_9850	chr1	226939263	226940608	-359	COQ8A	coenzyme Q8A	1347	226940278	84	66.1356	12.5274	62.8197
ENCFF492CBJ_ENCFF807WOU_sort-macs2_peak_56456	chr2	99180780	99181568	-10	MRPL30	mitochondrial ribosomal protein L30	790	99181152	102	66.0566	9.52507	62.7412
ENCFF492CBJ_ENCFF807WOU_sort-macs2_peak_61744	chr20	406855	407944	-651	RBCK1	RANBP2-type and C3HC4-type zinc finger containing 1	1091	407803	102	66.0566	9.52507	62.7412
ENCFF492CBJ_ENCFF807WOU_sort-macs2_peak_23519	chr12	65169102	65169780	-142	LEMD3	LEM domain containing 3	680	65169485	77	66.0357	14.183	62.7214
ENCFF492CBJ_ENCFF807WOU_sort-macs2_peak_36256	chr16	5033307	5034119	11	NAGPA-AS1	NAGPA antisense RNA 1	814	5033922	92	65.9076	10.9422	62.594
ENCFF492CBJ_ENCFF807WOU_sort-macs2_peak_34355	chr15	72375652	72376466	-45	HEXA	hexosaminidase subunit alpha	816	72376056	95	65.8958	10.4598	62.5822
ENCFF492CBJ_ENCFF807WOU_sort-macs2_peak_59616	chr2	191677584	191678381	-90	NABP1	nucleic acid binding protein 1	799	191678089	104	65.8808	9.24396	62.5677
ENCFF492CBJ_ENCFF807WOU_sort-macs2_peak_74950	chr3	184134956	184135610	-75	EIF2B5	eukaryotic translation initiation factor 2B subunit epsilon	656	184135316	83	65.8189	12.6463	62.5063
ENCFF492CBJ_ENCFF807WOU_sort-macs2_peak_106097	chr9	127950508	127951514	-297	FAM102A	family with sequence similarity 102 member A	1008	127950853	118	65.8161	7.84177	62.5035
ENCFF492CBJ_ENCFF807WOU_sort-macs2_peak_31002	chr14	74084145	74085563	-99	LIN52	lin-52 DREAM MuvB core complex component	1420	74084758	76	65.8141	14.3746	62.5015
ENCFF492CBJ_ENCFF807WOU_sort-macs2_peak_80251	chr4	183443629	183445368	-138	CDKN2AIP	CDKN2A interacting protein	1741	183444179	82	65.8007	12.8643	62.4883
ENCFF492CBJ_ENCFF807WOU_sort-macs2_peak_106370	chr9	129641956	129642715	-166	ASB6	ankyrin repeat and SOCS box containing 6	761	129642213	82	65.8007	12.8643	62.4883
ENCFF492CBJ_ENCFF807WOU_sort-macs2_peak_35846	chr16	1420619	1421225	-175	C16orf91	chromosome 16 open reading frame 91	608	1420835	82	65.8007	12.8643	62.4883
ENCFF492CBJ_ENCFF807WOU_sort-macs2_peak_6472	chr1	147242148	147243739	-199	CHD1L	chromodomain helicase DNA binding protein 1 like	1593	147242576	82	65.8007	12.8643	62.4883
ENCFF492CBJ_ENCFF807WOU_sort-macs2_peak_22365	chr12	45728577	45729175	-830	ARID2	AT-rich interaction domain 2	600	45728947	90	65.779	11.2518	62.4673
ENCFF492CBJ_ENCFF807WOU_sort-macs2_peak_49042	chr19	10119718	10120108	-14	EIF3G	eukaryotic translation initiation factor 3 subunit G	392	10119968	79	65.6948	13.5437	62.3846
ENCFF492CBJ_ENCFF807WOU_sort-macs2_peak_23260	chr12	57127112	57128400	-727	LRP1	LDL receptor related protein 1	1290	57127819	79	65.6948	13.5437	62.3846
ENCFF492CBJ_ENCFF807WOU_sort-macs2_peak_28858	chr14	21476794	21477601	2	TOX4	TOX high mobility group box family member 4	809	21477192	114	65.6688	8.16486	62.3593
ENCFF492CBJ_ENCFF807WOU_sort-macs2_peak_3403	chr1	44806986	44809857	-61	BTBD19	BTB domain containing 19	2873	44807485	97	65.5367	10.079	62.2281
ENCFF492CBJ_ENCFF807WOU_sort-macs2_peak_27301	chr13	45464315	45465234	-165	COG3	component of oligomeric golgi complex 3	921	45464714	97	65.5367	10.079	62.2281
ENCFF492CBJ_ENCFF807WOU_sort-macs2_peak_60088	chr2	207625076	207626224	-256	METTL21A	methyltransferase like 21A	1150	207625508	90	65.4995	11.1765	62.1917
ENCFF492CBJ_ENCFF807WOU_sort-macs2_peak_29378	chr14	35291913	35292816	-18	PSMA6	proteasome subunit alpha 6	905	35292351	116	65.4567	7.95225	62.149
ENCFF492CBJ_ENCFF807WOU_sort-macs2_peak_59717	chr2	197499265	197500795	-190	HSPD1	heat shock protein family D (Hsp60) member 1	1532	197499960	90	65.4267	11.1569	62.1192
ENCFF492CBJ_ENCFF807WOU_sort-macs2_peak_76839	chr4	25312338	25312981	-115	ZCCHC4	zinc finger CCHC-type containing 4	645	25312779	83	65.3907	12.5118	62.0833
ENCFF492CBJ_ENCFF807WOU_sort-macs2_peak_80025	chr4	165378650	165379252	-57	CPE	carboxypeptidase E	604	165379050	76	65.3009	14.1854	61.9938
ENCFF492CBJ_ENCFF807WOU_sort-macs2_peak_51603	chr19	48963315	48966125	-589	FTL	ferritin light chain	2812	48963624	87	65.2917	11.6674	61.9848
ENCFF492CBJ_ENCFF807WOU_sort-macs2_peak_87884	chr6	35805107	35805418	-90	LHFPL5	LHFPL tetraspan subfamily member 5	313	35805300	92	65.2519	10.7729	61.9462
ENCFF492CBJ_ENCFF807WOU_sort-macs2_peak_109185	chrX	136496379	136496846	-467	HTATSF1	HIV-1 Tat specific factor 1	469	136496528	67	65.2244	16.9957	61.9193
ENCFF492CBJ_ENCFF807WOU_sort-macs2_peak_93807	chr7	32490257	32490670	-83	LSM5	LSM5 homolog, U6 small nuclear RNA and mRNA degradation associated	415	32490430	81	65.2057	12.9	61.901
ENCFF492CBJ_ENCFF807WOU_sort-macs2_peak_84082	chr5	134505966	134506885	-127	LINC01843	long intergenic non-protein coding RNA 1843	921	134506411	86	65.1721	11.8263	61.8676
ENCFF492CBJ_ENCFF807WOU_sort-macs2_peak_80401	chr4	185395674	185397042	-483	ANKRD37	ankyrin repeat domain 37	1370	185396708	88	65.1225	11.4322	61.8182
ENCFF492CBJ_ENCFF807WOU_sort-macs2_peak_50783	chr19	41397191	41398152	-147	BCKDHA	branched chain keto acid dehydrogenase E1 subunit alpha	963	41397373	79	65.0844	13.3345	61.7803
ENCFF492CBJ_ENCFF807WOU_sort-macs2_peak_3416	chr1	44986306	44986865	10	EIF2B3	eukaryotic translation initiation factor 2B subunit gamma	561	44986649	101	65.0351	9.4326	61.7314
ENCFF492CBJ_ENCFF807WOU_sort-macs2_peak_38637	chr16	68083940	68085758	-521	NFATC3	nuclear factor of activated T cells 3	1820	68084653	97	64.9497	9.94298	61.6464
ENCFF492CBJ_ENCFF807WOU_sort-macs2_peak_81879	chr5	60487430	60488579	61	PDE4D	phosphodiesterase 4D	1151	60487675	84	64.8975	12.1478	61.5944
ENCFF492CBJ_ENCFF807WOU_sort-macs2_peak_10591	chr1	244834387	244835905	-160	COX20	cytochrome c oxidase assembly factor COX20	1520	244835070	84	64.8975	12.1478	61.5944
ENCFF492CBJ_ENCFF807WOU_sort-macs2_peak_58999	chr2	174395317	174396083	12	CIR1	corepressor interacting with RBPJ, 1	768	174395695	103	64.8744	9.15592	61.5723
ENCFF492CBJ_ENCFF807WOU_sort-macs2_peak_68596	chr22	45413524	45413964	51	RIBC2	RIB43A domain with coiled-coils 2	442	45413692	94	64.8258	10.3509	61.5239
ENCFF492CBJ_ENCFF807WOU_sort-macs2_peak_53647	chr2	32010732	32011573	-144	MEMO1	mediator of cell motility 1	843	32011038	94	64.8258	10.3509	61.5239
ENCFF492CBJ_ENCFF807WOU_sort-macs2_peak_5886	chr1	110407138	110407973	-254	LAMTOR5-AS1	LAMTOR5 antisense RNA 1	837	110407723	94	64.8258	10.3509	61.5239
ENCFF492CBJ_ENCFF807WOU_sort-macs2_peak_92955	chr7	6104243	6105052	-302	USP42	ubiquitin specific peptidase 42	811	6104738	94	64.8258	10.3509	61.5239
ENCFF492CBJ_ENCFF807WOU_sort-macs2_peak_80528	chr5	271168	271802	39	HRAT5	heart tissue-associated transcript 5	636	271371	72	64.8241	15.1566	61.5227
ENCFF492CBJ_ENCFF807WOU_sort-macs2_peak_31523	chr14	90396496	90397226	-168	CALM1	calmodulin 1	732	90397019	78	64.8132	13.489	61.5121
ENCFF492CBJ_ENCFF807WOU_sort-macs2_peak_38628	chr16	68022641	68023782	-73	DUS2	dihydrouridine synthase 2	1143	68023232	113	64.7244	8.09386	61.4241
ENCFF492CBJ_ENCFF807WOU_sort-macs2_peak_36827	chr16	18801160	18802205	-133	ARL6IP1	ADP ribosylation factor like GTPase 6 interacting protein 1	1047	18801614	111	64.6827	8.27206	61.3827
ENCFF492CBJ_ENCFF807WOU_sort-macs2_peak_30017	chr14	54440827	54441905	8	CNIH1	cornichon family AMPA receptor auxiliary protein 1	1080	54441533	79	64.6222	13.1776	61.3232
ENCFF492CBJ_ENCFF807WOU_sort-macs2_peak_67140	chr22	28772421	28772878	-25	CCDC117	coiled-coil domain containing 117	459	28772702	81	64.6178	12.7093	61.3189
ENCFF492CBJ_ENCFF807WOU_sort-macs2_peak_21933	chr12	25250825	25251839	-403	KRAS	KRAS proto-oncogene, GTPase	1016	25251012	81	64.6178	12.7093	61.3189
ENCFF492CBJ_ENCFF807WOU_sort-macs2_peak_29113	chr14	30621442	30623087	10	SCFD1	sec1 family domain containing 1	1647	30622311	124	64.6099	7.20237	61.3116
ENCFF492CBJ_ENCFF807WOU_sort-macs2_peak_91107	chr6	138403397	138404811	-119	HEBP2	heme binding protein 2	1416	138404124	80	64.551	12.9169	61.2531
ENCFF492CBJ_ENCFF807WOU_sort-macs2_peak_23449	chr12	63843569	63844345	-743	SRGAP1	SLIT-ROBO Rho GTPase activating protein 1	778	63844003	75	64.5313	14.1749	61.2334
ENCFF492CBJ_ENCFF807WOU_sort-macs2_peak_86041	chr5	181260968	181261413	-22	TRIM52-AS1	TRIM52 antisense RNA 1 (head to head)	447	181261133	96	64.4857	9.97617	61.1884
ENCFF492CBJ_ENCFF807WOU_sort-macs2_peak_47681	chr18	74291699	74293310	-541	CYB5A	cytochrome b5 type A	1613	74292509	78	64.4822	13.3744	61.1853
ENCFF492CBJ_ENCFF807WOU_sort-macs2_peak_48179	chr19	2236132	2237231	-143	SF3A2	splicing factor 3a subunit 2	1101	2236788	85	64.4268	11.805	61.1307
ENCFF492CBJ_ENCFF807WOU_sort-macs2_peak_87825	chr6	35258887	35259934	-325	ZNF76	zinc finger protein 76	1049	35259626	87	64.378	11.4085	61.0822
ENCFF492CBJ_ENCFF807WOU_sort-macs2_peak_100859	chr8	101205396	101206385	-158	ZNF706	zinc finger protein 706	991	101205940	74	64.3491	14.3848	61.0533
ENCFF492CBJ_ENCFF807WOU_sort-macs2_peak_39603	chr16	84699278	84700126	-298	USP10	ubiquitin specific peptidase 10	850	84699825	81	64.3297	12.6165	61.0342
ENCFF492CBJ_ENCFF807WOU_sort-macs2_peak_62150	chr20	5610791	5611486	-132	GPCPD1	glycerophosphocholine phosphodiesterase 1	697	5610993	85	64.2305	11.7474	60.9353
ENCFF492CBJ_ENCFF807WOU_sort-macs2_peak_38758	chr16	69339136	69340112	-1	COG8	component of oligomeric golgi complex 8	978	69339607	98	64.2197	9.64126	60.9246
ENCFF492CBJ_ENCFF807WOU_sort-macs2_peak_43832	chr17	64506070	64507416	-12	DDX5	DEAD-box helicase 5	1348	64506721	98	64.2197	9.64126	60.9246
ENCFF492CBJ_ENCFF807WOU_sort-macs2_peak_51521	chr19	48574717	48575087	-834	SULT2B1	sulfotransferase family 2B member 1	372	48574918	98	64.2197	9.64126	60.9246
ENCFF492CBJ_ENCFF807WOU_sort-macs2_peak_46321	chr18	21611947	21612682	0	SNRPD1	small nuclear ribonucleoprotein D1 polypeptide	737	21612258	86	64.1626	11.5348	60.8686
ENCFF492CBJ_ENCFF807WOU_sort-macs2_peak_35899	chr16	1971502	1972226	-189	TBL3	transducin beta like 3	726	1971991	86	64.1626	11.5348	60.8686
ENCFF492CBJ_ENCFF807WOU_sort-macs2_peak_91116	chr6	138499884	138500592	-744	NHSL1	NHS like 1	710	138500278	100	64.0179	9.34012	60.7255
ENCFF492CBJ_ENCFF807WOU_sort-macs2_peak_63194	chr20	32357353	32358567	-384	ASXL1	ASXL transcriptional regulator 1	1216	32358129	114	63.8645	7.86059	60.5735
ENCFF492CBJ_ENCFF807WOU_sort-macs2_peak_77939	chr4	76251558	76252006	61	FAM47E	family with sequence similarity 47 member E	450	76251805	74	63.8322	14.1904	60.5414
ENCFF492CBJ_ENCFF807WOU_sort-macs2_peak_37353	chr16	29995563	29996568	31	HIRIP3	HIRA interacting protein 3	1007	29996176	104	63.776	8.82059	60.4856
ENCFF492CBJ_ENCFF807WOU_sort-macs2_peak_56096	chr2	86440252	86441513	-489	KDM3A	lysine demethylase 3A	1263	86440720	104	63.776	8.82059	60.4856
ENCFF492CBJ_ENCFF807WOU_sort-macs2_peak_82573	chr5	79235054	79236503	-353	JMY	junction mediating and regulatory protein, p53 cofactor	1451	79235456	93	63.7603	10.2419	60.47
ENCFF492CBJ_ENCFF807WOU_sort-macs2_peak_23197	chr12	56468298	56468735	-62	SPRYD4	SPRY domain containing 4	439	56468525	83	63.7456	12.0048	60.4558
ENCFF492CBJ_ENCFF807WOU_sort-macs2_peak_13332	chr10	73785177	73785736	-150	ZSWIM8	zinc finger SWIM-type containing 8	561	73785302	83	63.7456	12.0048	60.4558
ENCFF492CBJ_ENCFF807WOU_sort-macs2_peak_21356	chr12	6913644	6914876	-320	ENO2	enolase 2	1234	6913872	83	63.7456	12.0048	60.4558
ENCFF492CBJ_ENCFF807WOU_sort-macs2_peak_91827	chr6	154852726	154852984	-505	MIR1273C	microRNA 1273c	260	154852845	83	63.7456	12.0048	60.4558
ENCFF492CBJ_ENCFF807WOU_sort-macs2_peak_63085	chr20	31514171	31514777	32	HM13	histocompatibility minor 13	608	31514405	110	63.7312	8.1982	60.4422
ENCFF492CBJ_ENCFF807WOU_sort-macs2_peak_58705	chr2	169573664	169574318	-70	FASTKD1	FAST kinase domains 1	656	169573939	110	63.7312	8.1982	60.4422
ENCFF492CBJ_ENCFF807WOU_sort-macs2_peak_55846	chr2	75646077	75647578	44	MRPL19	mitochondrial ribosomal protein L19	1503	75646772	106	63.7236	8.59496	60.4346
ENCFF492CBJ_ENCFF807WOU_sort-macs2_peak_10733	chr10	133505	133790	-646	ZMYND11	zinc finger MYND-type containing 11	287	133673	75	63.5628	13.8194	60.2755
ENCFF492CBJ_ENCFF807WOU_sort-macs2_peak_63693	chr20	37178078	37178574	-720	RPN2	ribophorin II	498	37178374	100	63.5605	9.24273	60.2733
ENCFF492CBJ_ENCFF807WOU_sort-macs2_peak_39940	chr16	88706244	88706862	50	CTU2	cytosolic thiouridylase subunit 2	620	88706449	80	63.4402	12.5543	60.1536
ENCFF492CBJ_ENCFF807WOU_sort-macs2_peak_105143	chr9	111630777	111631628	-132	DNAJC25	DnaJ heat shock protein family (Hsp40) member C25	853	111631215	95	63.4392	9.87332	60.1532
ENCFF492CBJ_ENCFF807WOU_sort-macs2_peak_21278	chr12	6383549	6384491	-142	LTBR	lymphotoxin beta receptor	944	6384067	95	63.4392	9.87332	60.1532
ENCFF492CBJ_ENCFF807WOU_sort-macs2_peak_104265	chr9	92877811	92878409	-72	ZNF484	zinc finger protein 484	600	92878085	82	63.3941	12.1053	60.1088
ENCFF492CBJ_ENCFF807WOU_sort-macs2_peak_18367	chr11	65961131	65962079	-129	SART1	spliceosome associated factor 1, recruiter of U4/U6.U5 tri-snRNP	950	65961679	74	63.3244	14.0012	60.0395
ENCFF492CBJ_ENCFF807WOU_sort-macs2_peak_76979	chr4	38109731	38110388	-122	TBC1D1	TBC1 domain family member 1	659	38110122	84	63.2902	11.6677	60.0054
ENCFF492CBJ_ENCFF807WOU_sort-macs2_peak_28436	chr13	100533567	100534089	-26	GGACT	gamma-glutamylamine cyclotransferase	524	100533725	74	63.2898	13.9884	60.0051
ENCFF492CBJ_ENCFF807WOU_sort-macs2_peak_106383	chr9	129823905	129824565	-99	TOR1A	torsin family 1 member A	662	129824238	74	63.2898	13.9884	60.0051
ENCFF492CBJ_ENCFF807WOU_sort-macs2_peak_85671	chr5	173688896	173689647	-188	LINC01942	long intergenic non-protein coding RNA 1942	753	173689421	77	63.275	13.2052	59.9909
ENCFF492CBJ_ENCFF807WOU_sort-macs2_peak_41886	chr17	38869222	38870522	13	LASP1	LIM and SH3 protein 1	1302	38870030	85	63.2666	11.4677	59.9831
ENCFF492CBJ_ENCFF807WOU_sort-macs2_peak_59090	chr2	177211691	177213542	-78	HNRNPA3	heterogeneous nuclear ribonucleoprotein A3	1853	177213292	83	63.2128	11.844	59.9295
ENCFF492CBJ_ENCFF807WOU_sort-macs2_peak_3470	chr1	45499842	45500605	-77	MMACHC	metabolism of cobalamin associated C	765	45500201	90	63.0842	10.5412	59.8017
ENCFF492CBJ_ENCFF807WOU_sort-macs2_peak_88245	chr6	41735530	41735872	-93	TFEB	transcription factor EB	344	41735666	90	63.0842	10.5412	59.8017
ENCFF492CBJ_ENCFF807WOU_sort-macs2_peak_23812	chr12	75511453	75512105	-170	KRR1	KRR1 small subunit processome component homolog	654	75511674	90	63.0842	10.5412	59.8017
ENCFF492CBJ_ENCFF807WOU_sort-macs2_peak_19548	chr11	87036872	87038226	-385	TMEM135	transmembrane protein 135	1356	87037920	90	63.0842	10.5412	59.8017
ENCFF492CBJ_ENCFF807WOU_sort-macs2_peak_47577	chr18	69400066	69400803	-454	DOK6	docking protein 6	739	69400455	75	63.0736	13.6422	59.7916
ENCFF492CBJ_ENCFF807WOU_sort-macs2_peak_7850	chr1	175023153	175023848	-45	MRPS14	mitochondrial ribosomal protein S14	697	175023469	82	62.9878	11.9805	59.7072
ENCFF492CBJ_ENCFF807WOU_sort-macs2_peak_42172	chr17	42019820	42020275	-43	NKIRAS2	NFKB inhibitor interacting Ras like 2	457	42020015	89	62.9835	10.679	59.7029
ENCFF492CBJ_ENCFF807WOU_sort-macs2_peak_60619	chr2	219294737	219295246	-791	MIR153-1	microRNA 153-1	511	219295007	88	62.9391	10.8358	59.6588
ENCFF492CBJ_ENCFF807WOU_sort-macs2_peak_37560	chr16	31508016	31508689	39	C16orf58	chromosome 16 open reading frame 58	675	31508430	85	62.8891	11.3595	59.6091
ENCFF492CBJ_ENCFF807WOU_sort-macs2_peak_34509	chr15	75367793	75369249	86	MAN2C1	mannosidase alpha class 2C member 1	1458	75368983	103	62.792	8.73659	59.5128
ENCFF492CBJ_ENCFF807WOU_sort-macs2_peak_58425	chr2	162113716	162114223	-472	LOC101929532	uncharacterized LOC101929532	509	162113961	107	62.7511	8.3113	59.4723
ENCFF492CBJ_ENCFF807WOU_sort-macs2_peak_68536	chr22	43955133	43955848	48	SAMM50	SAMM50 sorting and assembly machinery component	717	43955354	92	62.6994	10.133	59.4209
ENCFF492CBJ_ENCFF807WOU_sort-macs2_peak_20147	chr11	112086459	112087094	-20	TIMM8B	translocase of inner mitochondrial membrane 8 homolog B	637	112086821	92	62.6994	10.133	59.4209
ENCFF492CBJ_ENCFF807WOU_sort-macs2_peak_42999	chr17	50718959	50720099	-36	LUC7L3	LUC7 like 3 pre-mRNA splicing factor	1142	50719564	92	62.6994	10.133	59.4209
ENCFF492CBJ_ENCFF807WOU_sort-macs2_peak_78015	chr4	77862082	77863252	-163	MRPL1	mitochondrial ribosomal protein L1	1172	77862806	92	62.6994	10.133	59.4209
ENCFF492CBJ_ENCFF807WOU_sort-macs2_peak_1197	chr1	12617909	12619593	-541	DHRS3	dehydrogenase/reductase 3	1686	12619098	92	62.6994	10.133	59.4209
ENCFF492CBJ_ENCFF807WOU_sort-macs2_peak_101029	chr8	109539752	109540675	40	EBAG9	estrogen receptor binding site associated antigen 9	925	109540100	82	62.5989	11.8619	59.3213
ENCFF492CBJ_ENCFF807WOU_sort-macs2_peak_108361	chrX	73944036	73944433	-90	JPX	JPX transcript, XIST activator	399	73944252	65	62.5197	16.4959	59.2435
ENCFF492CBJ_ENCFF807WOU_sort-macs2_peak_25045	chr12	110048279	110048834	91	C12orf76	chromosome 12 open reading frame 76	557	110048610	87	62.4666	10.8809	59.1908
ENCFF492CBJ_ENCFF807WOU_sort-macs2_peak_66943	chr22	24593640	24594257	-875	LRRC75B	leucine rich repeat containing 75B	619	24593935	73	62.4377	13.9447	59.1626
ENCFF492CBJ_ENCFF807WOU_sort-macs2_peak_49695	chr19	17303135	17303715	0	ABHD8	abhydrolase domain containing 8	582	17303315	79	62.2679	12.3993	58.9939
ENCFF492CBJ_ENCFF807WOU_sort-macs2_peak_66677	chr22	20116884	20117583	-7	TRMT2A	tRNA methyltransferase 2 homolog A	701	20117439	79	62.2679	12.3993	58.9939
ENCFF492CBJ_ENCFF807WOU_sort-macs2_peak_70786	chr3	49093175	49095012	-22	QRICH1	glutamine rich 1	1839	49094577	79	62.2679	12.3993	58.9939
ENCFF492CBJ_ENCFF807WOU_sort-macs2_peak_2836	chr1	36149134	36149921	-13	TRAPPC3	trafficking protein particle complex 3	789	36149597	77	62.2309	12.8482	58.958
ENCFF492CBJ_ENCFF807WOU_sort-macs2_peak_61644	chr2	241508474	241509098	-91	STK25	serine/threonine kinase 25	626	241508819	96	62.1659	9.44649	58.8933
ENCFF492CBJ_ENCFF807WOU_sort-macs2_peak_2398	chr1	28552382	28553922	67	TRNAU1AP	tRNA selenocysteine 1 associated protein 1	1542	28552945	76	62.0733	13.0359	58.8017
ENCFF492CBJ_ENCFF807WOU_sort-macs2_peak_106917	chr9	137086498	137087356	-58	MAN1B1	mannosidase alpha class 1B member 1	860	137086979	76	62.0733	13.0359	58.8017
ENCFF492CBJ_ENCFF807WOU_sort-macs2_peak_10163	chr1	231626509	231626886	-93	DISC1	DISC1 scaffold protein	379	231626663	76	62.0733	13.0359	58.8017
ENCFF492CBJ_ENCFF807WOU_sort-macs2_peak_21858	chr12	22544122	22544891	40	C2CD5	C2 calcium dependent domain containing 5	771	22544604	89	62.0074	10.4254	58.7369
ENCFF492CBJ_ENCFF807WOU_sort-macs2_peak_96229	chr7	103344441	103345025	34	DNAJC2	DnaJ heat shock protein family (Hsp40) member C2	586	103344851	89	62.0074	10.4254	58.7369
ENCFF492CBJ_ENCFF807WOU_sort-macs2_peak_44354	chr17	72592456	72593153	0	LINC00673	long intergenic non-protein coding RNA 673	699	72592757	89	62.0074	10.4254	58.7369
ENCFF492CBJ_ENCFF807WOU_sort-macs2_peak_21362	chr12	6943368	6944221	-22	RNU7-1	RNA, U7 small nuclear 1	855	6943878	89	62.0074	10.4254	58.7369
ENCFF492CBJ_ENCFF807WOU_sort-macs2_peak_56591	chr2	101308260	101309226	-42	RNF149	ring finger protein 149	968	101308900	98	61.9963	9.15517	58.7264
ENCFF492CBJ_ENCFF807WOU_sort-macs2_peak_63177	chr20	32277191	32277730	-191	KIF3B	kinesin family member 3B	541	32277578	98	61.9963	9.15517	58.7264
ENCFF492CBJ_ENCFF807WOU_sort-macs2_peak_65141	chr20	62182556	62183406	-44	MTG2	mitochondrial ribosome associated GTPase 2	852	62182974	99	61.9934	9.03313	58.7238
ENCFF492CBJ_ENCFF807WOU_sort-macs2_peak_49063	chr19	10270794	10271421	-13	ICAM1	intercellular adhesion molecule 1	629	10271016	79	61.9873	12.3088	58.7176
ENCFF492CBJ_ENCFF807WOU_sort-macs2_peak_87521	chr6	26956748	26957218	-10	LINC00240	long intergenic non-protein coding RNA 240	472	26957044	84	61.9192	11.2697	58.65
ENCFF492CBJ_ENCFF807WOU_sort-macs2_peak_101084	chr8	116874684	116875308	-130	RAD21	RAD21 cohesin complex component	626	116874834	84	61.9192	11.2697	58.65
ENCFF492CBJ_ENCFF807WOU_sort-macs2_peak_94817	chr7	66844645	66845514	-253	GTF2IRD1P1	GTF2I repeat domain containing 1 pseudogene 1	871	66844992	84	61.9192	11.2697	58.65
ENCFF492CBJ_ENCFF807WOU_sort-macs2_peak_18535	chr11	67427472	67428681	-418	RPS6KB2	ribosomal protein S6 kinase B2	1211	67428431	84	61.9192	11.2697	58.65
ENCFF492CBJ_ENCFF807WOU_sort-macs2_peak_103133	chr9	34646120	34647215	-8	GALT	galactose-1-phosphate uridylyltransferase	1097	34646348	100	61.8805	8.89181	58.6122
ENCFF492CBJ_ENCFF807WOU_sort-macs2_peak_39114	chr16	74296116	74297277	-118	PSMD7	proteasome 26S subunit, non-ATPase 7	1163	74296714	100	61.8805	8.89181	58.6122
ENCFF492CBJ_ENCFF807WOU_sort-macs2_peak_12236	chr10	43436257	43437490	25	ZNF487	zinc finger protein 487	1235	43437115	72	61.8535	14.0012	58.5854
ENCFF492CBJ_ENCFF807WOU_sort-macs2_peak_35948	chr16	2251426	2252422	-337	ECI1	enoyl-CoA delta isomerase 1	998	2251663	72	61.8535	14.0012	58.5854
ENCFF492CBJ_ENCFF807WOU_sort-macs2_peak_62345	chr20	10433540	10435493	-277	MKKS	McKusick-Kaufman syndrome	1955	10434205	94	61.8298	9.6386	58.5621
ENCFF492CBJ_ENCFF807WOU_sort-macs2_peak_38872	chr16	70251675	70252200	3	EXOSC6	exosome component 6	527	70251991	104	61.7854	8.4343	58.5183
ENCFF492CBJ_ENCFF807WOU_sort-macs2_peak_42075	chr17	40560241	40560718	-85	CCR7	C-C motif chemokine receptor 7	479	40560415	104	61.7854	8.4343	58.5183
ENCFF492CBJ_ENCFF807WOU_sort-macs2_peak_65149	chr20	62301747	62302258	-894	ADRM1	adhesion regulating molecule 1	513	62301999	104	61.7854	8.4343	58.5183
ENCFF492CBJ_ENCFF807WOU_sort-macs2_peak_45395	chr17	81977159	81977801	-149	ASPSCR1	ASPSCR1 tether for SLC2A4, UBX domain containing	644	81977627	84	61.7718	11.2274	58.5049
ENCFF492CBJ_ENCFF807WOU_sort-macs2_peak_100209	chr8	80485215	80486001	15	ZBTB10	zinc finger and BTB domain containing 10	788	80485481	91	61.6431	10.024	58.3766
ENCFF492CBJ_ENCFF807WOU_sort-macs2_peak_73879	chr3	149377344	149378240	14	TM4SF1-AS1	TM4SF1 antisense RNA 1	898	149377892	91	61.6431	10.024	58.3766
ENCFF492CBJ_ENCFF807WOU_sort-macs2_peak_94761	chr7	66204757	66205642	-135	TPST1	tyrosylprotein sulfotransferase 1	887	66205303	91	61.6431	10.024	58.3766
ENCFF492CBJ_ENCFF807WOU_sort-macs2_peak_84251	chr5	138212918	138213791	-31	CDC23	cell division cycle 23	875	138213585	71	61.6317	14.1984	58.3657
ENCFF492CBJ_ENCFF807WOU_sort-macs2_peak_85783	chr5	176388084	176389581	81	HIGD2A	HIG1 hypoxia inducible domain family member 2A	1499	176388610	89	61.631	10.3288	58.365
ENCFF492CBJ_ENCFF807WOU_sort-macs2_peak_60711	chr2	222860696	222861326	-25	ACSL3	acyl-CoA synthetase long chain family member 3	632	222861004	83	61.5881	11.3634	58.3223
ENCFF492CBJ_ENCFF807WOU_sort-macs2_peak_84108	chr5	134738239	134738869	6	CAMLG	calcium modulating ligand	632	134738423	80	61.4967	11.9379	58.2313
ENCFF492CBJ_ENCFF807WOU_sort-macs2_peak_104983	chr9	108933701	108934787	-120	ELP1	elongator complex protein 1	1088	108934086	81	61.4573	11.719	58.1923
ENCFF492CBJ_ENCFF807WOU_sort-macs2_peak_10388	chr1	235160971	235161812	-141	RBM34	RNA binding motif protein 34	843	235161589	81	61.4573	11.719	58.1923
ENCFF492CBJ_ENCFF807WOU_sort-macs2_peak_39796	chr16	87383648	87385132	-614	FBXO31	F-box protein 31	1486	87384028	115	61.3867	7.37897	58.1228
ENCFF492CBJ_ENCFF807WOU_sort-macs2_peak_29723	chr14	49992989	49993271	4	LINC01588	long intergenic non-protein coding RNA 1588	284	49993131	86	61.3722	10.7572	58.1084
ENCFF492CBJ_ENCFF807WOU_sort-macs2_peak_77142	chr4	39527093	39528340	-123	UGDH-AS1	UGDH antisense RNA 1	1249	39527448	86	61.3722	10.7572	58.1084
ENCFF492CBJ_ENCFF807WOU_sort-macs2_peak_49451	chr19	13774198	13774720	3	C19orf53	chromosome 19 open reading frame 53	524	13774400	93	61.3596	9.66763	58.0965
ENCFF492CBJ_ENCFF807WOU_sort-macs2_peak_65751	chr21	34526719	34527357	-28	RCAN1	regulator of calcineurin 1	640	34526943	93	61.3596	9.66763	58.0965
ENCFF492CBJ_ENCFF807WOU_sort-macs2_peak_37237	chr16	28974385	28975078	-47	SPNS1	sphingolipid transporter 1 (putative)	695	28974763	93	61.3596	9.66763	58.0965
ENCFF492CBJ_ENCFF807WOU_sort-macs2_peak_29701	chr14	49862763	49863305	-185	RN7SL2	RNA component of signal recognition particle 7SL2	544	49862890	93	61.3596	9.66763	58.0965
ENCFF492CBJ_ENCFF807WOU_sort-macs2_peak_61887	chr20	2509858	2510223	-908	ZNF343	zinc finger protein 343	367	2510011	93	61.3596	9.66763	58.0965
ENCFF492CBJ_ENCFF807WOU_sort-macs2_peak_94192	chr7	44018872	44019423	47	POLR2J4	RNA polymerase II subunit J4, pseudogene	553	44019221	66	61.3562	15.6346	58.0934
ENCFF492CBJ_ENCFF807WOU_sort-macs2_peak_30958	chr14	73759773	73760787	18	ELMSAN1	ELM2 and Myb/SANT domain containing 1	1016	73760168	72	61.3014	13.7934	58.0389
ENCFF492CBJ_ENCFF807WOU_sort-macs2_peak_62011	chr20	3820015	3821067	-6	AP5S1	adaptor related protein complex 5 subunit sigma 1	1054	3820799	102	61.2065	8.53338	57.9444
ENCFF492CBJ_ENCFF807WOU_sort-macs2_peak_107847	chrX	44872674	44873218	-229	KDM6A	lysine demethylase 6A	546	44873078	64	61.1771	16.2459	57.9151
ENCFF492CBJ_ENCFF807WOU_sort-macs2_peak_90706	chr6	130827126	130827690	3	SMLR1	small leucine rich protein 1	566	130827359	91	61.1702	9.90864	57.9085
ENCFF492CBJ_ENCFF807WOU_sort-macs2_peak_71404	chr3	58332622	58333076	-41	PXK	PX domain containing serine/threonine kinase like	456	58332858	71	61.1184	14.0012	57.8572
ENCFF492CBJ_ENCFF807WOU_sort-macs2_peak_76594	chr4	13627590	13628044	-48	MIR5091	microRNA 5091	456	13627804	78	61.101	12.2443	57.84
ENCFF492CBJ_ENCFF807WOU_sort-macs2_peak_47463	chr18	62522616	62523247	-94	ZCCHC2	zinc finger CCHC-type containing 2	633	62522844	78	61.101	12.2443	57.84
ENCFF492CBJ_ENCFF807WOU_sort-macs2_peak_25112	chr12	110742690	110743344	-126	PPP1CC	protein phosphatase 1 catalytic subunit gamma	656	110743139	78	61.101	12.2443	57.84
ENCFF492CBJ_ENCFF807WOU_sort-macs2_peak_46792	chr18	35497391	35498152	-163	INO80C	INO80 complex subunit C	763	35497988	78	61.101	12.2443	57.84
ENCFF492CBJ_ENCFF807WOU_sort-macs2_peak_62636	chr20	17968543	17969659	83	MGME1	mitochondrial genome maintenance exonuclease 1	1118	17968940	111	61.0957	7.65553	57.8355
ENCFF492CBJ_ENCFF807WOU_sort-macs2_peak_92055	chr6	158536081	158536844	26	TMEM181	transmembrane protein 181	765	158536232	85	61.0656	10.8479	57.8055
ENCFF492CBJ_ENCFF807WOU_sort-macs2_peak_61893	chr20	2651772	2653118	-187	NOP56	NOP56 ribonucleoprotein	1348	2652482	88	61.0582	10.3412	57.7981
ENCFF492CBJ_ENCFF807WOU_sort-macs2_peak_108338	chrX	71532748	71533260	-100	OGT	O-linked N-acetylglucosamine (GlcNAc) transferase	514	71533001	69	60.9962	14.5337	57.7366
ENCFF492CBJ_ENCFF807WOU_sort-macs2_peak_67661	chr22	35065745	35066219	-176	ISX	intestine specific homeobox	476	35065861	69	60.9962	14.5337	57.7366
ENCFF492CBJ_ENCFF807WOU_sort-macs2_peak_87849	chr6	35467816	35468946	-20	RPL10A	ribosomal protein L10a	1132	35468439	92	60.9742	9.71735	57.7153
ENCFF492CBJ_ENCFF807WOU_sort-macs2_peak_70734	chr3	48557001	48557580	-487	PFKFB4	6-phosphofructo-2-kinase/fructose-2,6-biphosphatase 4	581	48557253	77	60.9635	12.4243	57.7046
ENCFF492CBJ_ENCFF807WOU_sort-macs2_peak_40548	chr17	7179122	7180282	-138	ASGR1	asialoglycoprotein receptor 1	1162	7179392	88	60.9354	10.3095	57.6765
ENCFF492CBJ_ENCFF807WOU_sort-macs2_peak_45425	chr17	82065762	82066186	-170	DUS1L	dihydrouridine synthase 1 like	426	82065882	88	60.9354	10.3095	57.6765
ENCFF492CBJ_ENCFF807WOU_sort-macs2_peak_24746	chr12	105107156	105108329	11	WASHC4	WASH complex subunit 4	1175	105107738	77	60.9208	12.4102	57.6625
ENCFF492CBJ_ENCFF807WOU_sort-macs2_peak_91407	chr6	144095291	144096059	-102	SF3B5	splicing factor 3b subunit 5	770	144095613	107	60.9004	7.97663	57.6423
ENCFF492CBJ_ENCFF807WOU_sort-macs2_peak_23220	chr12	56687914	56688866	18	PTGES3	prostaglandin E synthase 3	954	56688229	75	60.8773	12.8666	57.6196
ENCFF492CBJ_ENCFF807WOU_sort-macs2_peak_6693	chr1	151189995	151190415	-8	VPS72	vacuolar protein sorting 72 homolog	422	151190241	75	60.8773	12.8666	57.6196
ENCFF492CBJ_ENCFF807WOU_sort-macs2_peak_95845	chr7	99438605	99439220	-28	CPSF4	cleavage and polyadenylation specific factor 4	617	99438873	75	60.8773	12.8666	57.6196
ENCFF492CBJ_ENCFF807WOU_sort-macs2_peak_41963	chr17	39863833	39864568	-12	IKZF3	IKAROS family zinc finger 3	737	39864198	72	60.8241	13.6154	57.5674
ENCFF492CBJ_ENCFF807WOU_sort-macs2_peak_85378	chr5	160418916	160419632	-193	SLU7	SLU7 homolog, splicing factor	718	160419135	72	60.8241	13.6154	57.5674
ENCFF492CBJ_ENCFF807WOU_sort-macs2_peak_6087	chr1	114511141	114511675	-205	TRIM33	tripartite motif containing 33	536	114511251	72	60.8241	13.6154	57.5674
ENCFF492CBJ_ENCFF807WOU_sort-macs2_peak_91818	chr6	154509957	154511671	-129	CNKSR3	CNKSR family member 3	1716	154510616	83	60.8051	11.1371	57.5491
ENCFF492CBJ_ENCFF807WOU_sort-macs2_peak_100110	chr8	75406949	75407873	-238	HNF4G	hepatocyte nuclear factor 4 gamma	926	75407619	83	60.8051	11.1371	57.5491
ENCFF492CBJ_ENCFF807WOU_sort-macs2_peak_68495	chr22	43143260	43143664	-64	MCAT	malonyl-CoA-acyl carrier protein transacylase	406	43143434	75	60.7437	12.8204	57.4885
ENCFF492CBJ_ENCFF807WOU_sort-macs2_peak_43555	chr17	60391530	60392931	-97	USP32	ubiquitin specific peptidase 32	1403	60392334	84	60.6791	10.9184	57.4243
ENCFF492CBJ_ENCFF807WOU_sort-macs2_peak_83928	chr5	132556708	132557355	54	RAD50	RAD50 double strand break repair protein	649	132556902	81	60.6686	11.481	57.4139
ENCFF492CBJ_ENCFF807WOU_sort-macs2_peak_79130	chr4	123396283	123396971	-168	SPRY1	sprouty RTK signaling antagonist 1	690	123396740	82	60.6556	11.2826	57.4011
ENCFF492CBJ_ENCFF807WOU_sort-macs2_peak_63750	chr20	37693775	37694254	-16	CTNNBL1	catenin beta like 1	481	37694005	92	60.368	9.57444	57.1151
ENCFF492CBJ_ENCFF807WOU_sort-macs2_peak_56455	chr2	99154525	99155562	-31	LIPT1	lipoyltransferase 1	1039	99155015	92	60.368	9.57444	57.1151
ENCFF492CBJ_ENCFF807WOU_sort-macs2_peak_60604	chr2	219206185	219207094	-143	ZFAND2B	zinc finger AN1-type containing 2B	911	219206668	89	60.3321	10.0009	57.0794
ENCFF492CBJ_ENCFF807WOU_sort-macs2_peak_9083	chr1	209827560	209828252	-66	UTP25	UTP25 small subunit processor component	694	209827962	92	60.3267	9.56478	57.0741
ENCFF492CBJ_ENCFF807WOU_sort-macs2_peak_24932	chr12	109052346	109052886	40	USP30	ubiquitin specific peptidase 30	542	109052540	80	60.3211	11.5761	57.0689
ENCFF492CBJ_ENCFF807WOU_sort-macs2_peak_40984	chr17	16380682	16381812	-43	UBB	ubiquitin B	1132	16381058	80	60.3211	11.5761	57.0689
ENCFF492CBJ_ENCFF807WOU_sort-macs2_peak_24334	chr12	94571587	94571942	-412	MIR7844	microRNA 7844	357	94571765	80	60.3211	11.5761	57.0689
ENCFF492CBJ_ENCFF807WOU_sort-macs2_peak_29644	chr14	45135626	45136185	-25	FANCM	FA complementation group M	561	45135803	69	60.1665	14.2041	56.9164
ENCFF492CBJ_ENCFF807WOU_sort-macs2_peak_22406	chr12	46382947	46384334	-36	LOC100288798	uncharacterized LOC100288798	1389	46383540	72	60.1334	13.3606	56.8836
ENCFF492CBJ_ENCFF807WOU_sort-macs2_peak_12224	chr10	43396077	43397620	-17	HNRNPF	heterogeneous nuclear ribonucleoprotein F	1545	43396220	70	60.1296	13.9033	56.8801
ENCFF492CBJ_ENCFF807WOU_sort-macs2_peak_65557	chr21	29073096	29074199	1	CCT8	chaperonin containing TCP1 subunit 8	1105	29073751	77	60.0786	12.1344	56.8293
ENCFF492CBJ_ENCFF807WOU_sort-macs2_peak_44828	chr17	76557443	76558235	75	SNHG16	small nucleolar RNA host gene 16	794	76557749	108	60.0598	7.73886	56.8106
ENCFF492CBJ_ENCFF807WOU_sort-macs2_peak_105870	chr9	124940485	124942060	-189	GOLGA1	golgin A1	1577	124941112	78	60.0055	11.8935	56.7565
ENCFF492CBJ_ENCFF807WOU_sort-macs2_peak_6451	chr1	147171911	147172975	27	PRKAB2	protein kinase AMP-activated non-catalytic subunit beta 2	1066	147172637	74	60.0001	12.806	56.7512
ENCFF492CBJ_ENCFF807WOU_sort-macs2_peak_55115	chr2	64606423	64606793	-704	LINC02579	long intergenic non-protein coding RNA 2579	372	64606641	96	59.9921	8.97021	56.7433
ENCFF492CBJ_ENCFF807WOU_sort-macs2_peak_88255	chr6	41779862	41780234	-148	FRS3	fibroblast growth factor receptor substrate 3	374	41779991	98	59.9058	8.71574	56.6586
ENCFF492CBJ_ENCFF807WOU_sort-macs2_peak_37040	chr16	23640922	23641958	-26	DCTN5	dynactin subunit 5	1038	23641384	104	59.8984	8.08043	56.6513
ENCFF492CBJ_ENCFF807WOU_sort-macs2_peak_22372	chr12	45989713	45991639	-102	SCAF11	SR-related CTD associated factor 11	1928	45990740	104	59.8984	8.08043	56.6513
ENCFF492CBJ_ENCFF807WOU_sort-macs2_peak_25934	chr12	123270068	123270718	-110	CDK2AP1	cyclin dependent kinase 2 associated protein 1	652	123270226	72	59.8961	13.2739	56.6491
ENCFF492CBJ_ENCFF807WOU_sort-macs2_peak_71061	chr3	52289686	52290728	-474	GLYCTK-AS1	GLYCTK antisense RNA 1	1044	52289868	87	59.8682	10.1937	56.6215
ENCFF492CBJ_ENCFF807WOU_sort-macs2_peak_42283	chr17	42773262	42773613	-12	VPS25	vacuolar protein sorting 25 homolog	353	42773409	100	59.8648	8.48457	56.6186
ENCFF492CBJ_ENCFF807WOU_sort-macs2_peak_49118	chr19	10653491	10654483	-115	ILF3-DT	ILF3 divergent transcript	994	10654025	100	59.8648	8.48457	56.6186
ENCFF492CBJ_ENCFF807WOU_sort-macs2_peak_18585	chr11	68038015	68039127	-454	TCIRG1	T cell immune regulator 1, ATPase H+ transporting V0 subunit a3	1114	68038332	102	59.8638	8.27365	56.6177
ENCFF492CBJ_ENCFF807WOU_sort-macs2_peak_38757	chr16	69330185	69331110	-59	PDF	peptide deformylase, mitochondrial	927	69330658	87	59.8258	10.1828	56.5804
ENCFF492CBJ_ENCFF807WOU_sort-macs2_peak_13126	chr10	71211826	71212060	-627	UNC5B	unc-5 netrin receptor B	236	71211946	67	59.7779	14.6474	56.5326
ENCFF492CBJ_ENCFF807WOU_sort-macs2_peak_66674	chr22	20079717	20080138	-305	DGCR8	DGCR8 microprocessor complex subunit	423	20079980	69	59.7519	14.0413	56.5067
ENCFF492CBJ_ENCFF807WOU_sort-macs2_peak_2831	chr1	36088620	36089272	54	ADPRHL2	ADP-ribosylhydrolase like 2	654	36088809	73	59.7092	12.9511	56.4644
ENCFF492CBJ_ENCFF807WOU_sort-macs2_peak_69039	chr3	5122067	5122578	30	ARL8B	ADP ribosylation factor like GTPase 8B	513	5122201	82	59.6962	11.0045	56.4515
ENCFF492CBJ_ENCFF807WOU_sort-macs2_peak_89082	chr6	57961189	57961789	-43	LINC00680	long intergenic non-protein coding RNA 680	602	57961489	82	59.6962	11.0045	56.4515
ENCFF492CBJ_ENCFF807WOU_sort-macs2_peak_35775	chr16	690327	690719	-125	WDR24	WD repeat domain 24	394	690443	82	59.6962	11.0045	56.4515
ENCFF492CBJ_ENCFF807WOU_sort-macs2_peak_30888	chr14	73058057	73058746	-133	RBM25	RNA binding motif protein 25	691	73058454	82	59.6962	11.0045	56.4515
ENCFF492CBJ_ENCFF807WOU_sort-macs2_peak_17600	chr11	57657295	57657922	-136	CLP1	cleavage and polyadenylation factor I subunit 1	629	57657594	82	59.6962	11.0045	56.4515
ENCFF492CBJ_ENCFF807WOU_sort-macs2_peak_32319	chr14	105490419	105491718	-178	TEDC1	tubulin epsilon and delta complex 1	1301	105490988	82	59.6962	11.0045	56.4515
ENCFF492CBJ_ENCFF807WOU_sort-macs2_peak_3390	chr1	44774902	44775735	-222	RPS8	ribosomal protein S8	835	44775521	82	59.6962	11.0045	56.4515
ENCFF492CBJ_ENCFF807WOU_sort-macs2_peak_25588	chr12	120194437	120195354	-180	GCN1	GCN1 activator of EIF2AK4	919	120194698	74	59.6869	12.6973	56.4429
ENCFF492CBJ_ENCFF807WOU_sort-macs2_peak_51675	chr19	49641629	49642286	-252	SCAF1	SR-related CTD associated factor 1	659	49641923	74	59.6869	12.6973	56.4429
ENCFF492CBJ_ENCFF807WOU_sort-macs2_peak_50628	chr19	39411783	39412974	-291	PLEKHG2	pleckstrin homology and RhoGEF domain containing G2	1193	39412264	74	59.6869	12.6973	56.4429
ENCFF492CBJ_ENCFF807WOU_sort-macs2_peak_71616	chr3	66500876	66501471	-752	LRIG1	leucine rich repeats and immunoglobulin like domains 1	597	66501331	74	59.6869	12.6973	56.4429
ENCFF492CBJ_ENCFF807WOU_sort-macs2_peak_100731	chr8	98944177	98944798	45	OSR2	odd-skipped related transciption factor 2	623	98944320	71	59.6332	13.4412	56.39
ENCFF492CBJ_ENCFF807WOU_sort-macs2_peak_12449	chr10	49762016	49762625	3	OGDHL	oxoglutarate dehydrogenase like	611	49762398	71	59.6001	13.4289	56.3572
ENCFF492CBJ_ENCFF807WOU_sort-macs2_peak_69194	chr3	9986741	9987117	36	EMC3-AS1	EMC3 antisense RNA 1	378	9986862	89	59.5446	9.80609	56.3025
ENCFF492CBJ_ENCFF807WOU_sort-macs2_peak_32431	chr15	34969471	34969986	14	AQR	aquarius intron-binding spliceosomal factor	517	34969818	89	59.5446	9.80609	56.3025
ENCFF492CBJ_ENCFF807WOU_sort-macs2_peak_60272	chr2	213284007	213284740	-6	SPAG16	sperm associated antigen 16	735	213284288	89	59.5446	9.80609	56.3025
ENCFF492CBJ_ENCFF807WOU_sort-macs2_peak_58670	chr2	168455911	168456417	-108	CERS6	ceramide synthase 6	508	168456189	89	59.5446	9.80609	56.3025
ENCFF492CBJ_ENCFF807WOU_sort-macs2_peak_88079	chr6	37432899	37433427	-58	CMTR1	cap methyltransferase 1	530	37433211	87	59.5009	10.0993	56.2594
ENCFF492CBJ_ENCFF807WOU_sort-macs2_peak_88954	chr6	53794168	53795675	-84	LRRC1	leucine rich repeat containing 1	1509	53794914	84	59.4507	10.5788	56.2094
ENCFF492CBJ_ENCFF807WOU_sort-macs2_peak_17583	chr11	57515401	57516198	-97	SLC43A1	solute carrier family 43 member 1	799	57515741	70	59.3814	13.6176	56.1405
ENCFF492CBJ_ENCFF807WOU_sort-macs2_peak_62170	chr20	5749997	5750459	-159	SHLD1	shieldin complex subunit 1	464	5750319	118	59.3586	6.85644	56.1177
ENCFF492CBJ_ENCFF807WOU_sort-macs2_peak_57195	chr2	113756043	113757060	91	SLC35F5	solute carrier family 35 member F5	1019	113756754	93	59.3384	9.20368	56.0976
ENCFF492CBJ_ENCFF807WOU_sort-macs2_peak_11230	chr10	13161285	13161711	-60	MCM10	minichromosome maintenance 10 replication initiation factor	428	13161516	77	59.2599	11.8706	56.0198
ENCFF492CBJ_ENCFF807WOU_sort-macs2_peak_11411	chr10	18658825	18659569	41	NSUN6	NOP2/Sun RNA methyltransferase 6	746	18659278	69	59.2425	13.843	56.0026
ENCFF492CBJ_ENCFF807WOU_sort-macs2_peak_10058	chr1	230426592	230426838	-383	PGBD5	piggyBac transposable element derived 5	248	230426709	63	59.2293	15.7206	55.9895
ENCFF492CBJ_ENCFF807WOU_sort-macs2_peak_99634	chr8	54022144	54022743	5	TCEA1	transcription elongation factor A1	601	54022352	84	59.1983	10.5099	55.9586
ENCFF492CBJ_ENCFF807WOU_sort-macs2_peak_6838	chr1	153990503	153990992	-8	RPS27	ribosomal protein S27	491	153990684	84	59.1983	10.5099	55.9586
ENCFF492CBJ_ENCFF807WOU_sort-macs2_peak_99119	chr8	37736328	37736919	-11	ERLIN2	ER lipid raft associated 2	593	37736612	84	59.1983	10.5099	55.9586
ENCFF492CBJ_ENCFF807WOU_sort-macs2_peak_71015	chr3	51995704	51996182	-48	RPL29	ribosomal protein L29	480	51995910	84	59.1983	10.5099	55.9586
ENCFF492CBJ_ENCFF807WOU_sort-macs2_peak_29650	chr14	45252753	45253959	-154	MIS18BP1	MIS18 binding protein 1	1208	45253581	84	59.1983	10.5099	55.9586
ENCFF492CBJ_ENCFF807WOU_sort-macs2_peak_6325	chr1	120176253	120176783	2	SEC22B	SEC22 homolog B, vesicle trafficking protein (gene/pseudogene)	532	120176567	79	59.1901	11.4332	55.9512
ENCFF492CBJ_ENCFF807WOU_sort-macs2_peak_73146	chr3	129399051	129400073	-123	RPL32P3	ribosomal protein L32 pseudogene 3	1024	129399767	79	59.1901	11.4332	55.9512
ENCFF492CBJ_ENCFF807WOU_sort-macs2_peak_56206	chr2	88627215	88628394	-25	EIF2AK3-DT	EIF2AK3 divergent transcript	1181	88627542	93	59.1187	9.15433	55.881
ENCFF492CBJ_ENCFF807WOU_sort-macs2_peak_88715	chr6	47309636	47310393	-109	TNFRSF21	TNF receptor superfamily member 21	759	47309931	93	59.1187	9.15433	55.881
ENCFF492CBJ_ENCFF807WOU_sort-macs2_peak_18437	chr11	66510434	66510870	17	BBS1	Bardet-Biedl syndrome 1	438	66510603	75	59.006	12.231	55.769
ENCFF492CBJ_ENCFF807WOU_sort-macs2_peak_47870	chr19	461681	462255	-972	SHC2	SHC adaptor protein 2	576	462058	75	59.006	12.231	55.769
ENCFF492CBJ_ENCFF807WOU_sort-macs2_peak_41276	chr17	19648058	19649289	-78	ALDH3A2	aldehyde dehydrogenase 3 family member A2	1233	19648951	97	58.925	8.6277	55.6887
ENCFF492CBJ_ENCFF807WOU_sort-macs2_peak_29570	chr14	39174455	39175949	-52	PNN	pinin, desmosome associated protein	1496	39175025	114	58.9077	7.07016	55.6719
ENCFF492CBJ_ENCFF807WOU_sort-macs2_peak_61897	chr20	2664008	2664723	-142	IDH3B	isocitrate dehydrogenase (NAD(+)) 3 beta	717	2664239	114	58.9077	7.07016	55.6719
ENCFF492CBJ_ENCFF807WOU_sort-macs2_peak_49696	chr19	17305290	17306596	71	MRPL34	mitochondrial ribosomal protein L34	1308	17305571	77	58.859	11.743	55.6236
ENCFF492CBJ_ENCFF807WOU_sort-macs2_peak_11458	chr10	21525246	21526797	-339	SKIDA1	SKI/DACH domain containing 1	1553	21525982	77	58.859	11.743	55.6236
ENCFF492CBJ_ENCFF807WOU_sort-macs2_peak_37437	chr16	30557794	30559077	-61	ZNF764	zinc finger protein 764	1285	30558500	82	58.8385	10.7603	55.6032
ENCFF492CBJ_ENCFF807WOU_sort-macs2_peak_94971	chr7	73829906	73830477	-672	CLDN4	claudin 4	573	73830133	81	58.8092	10.9343	55.5742
ENCFF492CBJ_ENCFF807WOU_sort-macs2_peak_25975	chr12	123633382	123634120	12	GTF2H3	general transcription factor IIH subunit 3	740	123633771	86	58.806	10.0779	55.571
ENCFF492CBJ_ENCFF807WOU_sort-macs2_peak_6582	chr1	150235894	150236654	-162	ANP32E	acidic nuclear phosphoprotein 32 family member E	762	150236097	86	58.806	10.0779	55.571
ENCFF492CBJ_ENCFF807WOU_sort-macs2_peak_42010	chr17	40139387	40140798	-445	CASC3	CASC3 exon junction complex subunit	1413	40140499	86	58.806	10.0779	55.571
ENCFF492CBJ_ENCFF807WOU_sort-macs2_peak_17247	chr11	36289210	36289779	-70	COMMD9	COMM domain containing 9	571	36289426	76	58.7835	11.9343	55.5493
ENCFF492CBJ_ENCFF807WOU_sort-macs2_peak_15485	chr10	120850971	120851574	-90	WDR11	WD repeat domain 11	605	120851343	76	58.7835	11.9343	55.5493
ENCFF492CBJ_ENCFF807WOU_sort-macs2_peak_56113	chr2	86623504	86624461	-105	RNF103	ring finger protein 103	959	86623824	76	58.7835	11.9343	55.5493
ENCFF492CBJ_ENCFF807WOU_sort-macs2_peak_66166	chr21	42388945	42389894	-270	TMPRSS3	transmembrane serine protease 3	951	42389661	76	58.7835	11.9343	55.5493
ENCFF492CBJ_ENCFF807WOU_sort-macs2_peak_105575	chr9	121298040	121299990	-421	GSN	gelsolin	1952	121298175	76	58.7835	11.9343	55.5493
ENCFF492CBJ_ENCFF807WOU_sort-macs2_peak_1112	chr1	11859293	11859620	-511	NPPB	natriuretic peptide B	329	11859483	76	58.7835	11.9343	55.5493
ENCFF492CBJ_ENCFF807WOU_sort-macs2_peak_30033	chr14	54509598	54510150	-32	CGRRF1	cell growth regulator with ring finger domain 1	554	54509811	66	58.7779	14.5439	55.5443
ENCFF492CBJ_ENCFF807WOU_sort-macs2_peak_37994	chr16	53054727	53055416	80	CHD9	chromodomain helicase DNA binding protein 9	691	53054957	86	58.7641	10.0671	55.5305
ENCFF492CBJ_ENCFF807WOU_sort-macs2_peak_44785	chr17	76381771	76383513	-562	SPHK1	sphingosine kinase 1	1744	76382532	86	58.7641	10.0671	55.5305
ENCFF492CBJ_ENCFF807WOU_sort-macs2_peak_16268	chr11	7986884	7987521	-135	EIF3F	eukaryotic translation initiation factor 3 subunit F	639	7987141	69	58.6436	13.6123	55.4106
ENCFF492CBJ_ENCFF807WOU_sort-macs2_peak_78677	chr4	102760305	102761865	-117	MANBA	mannosidase beta	1562	102761475	81	58.5924	10.8719	55.3596
ENCFF492CBJ_ENCFF807WOU_sort-macs2_peak_5663	chr1	107147819	107148136	-92	NTNG1	netrin G1	319	107148014	62	58.5119	15.7461	55.2803
ENCFF492CBJ_ENCFF807WOU_sort-macs2_peak_59928	chr2	202265310	202266245	14	NOP58	NOP58 ribonucleoprotein	937	202265715	88	58.5025	9.69713	55.2713
ENCFF492CBJ_ENCFF807WOU_sort-macs2_peak_35120	chr15	89334238	89335691	-140	POLG	DNA polymerase gamma, catalytic subunit	1455	89335084	88	58.5025	9.69713	55.2713
ENCFF492CBJ_ENCFF807WOU_sort-macs2_peak_8825	chr1	205121648	205122616	-154	RBBP5	RB binding protein 5, histone lysine methyltransferase complex subunit	970	205122309	88	58.5025	9.69713	55.2713
ENCFF492CBJ_ENCFF807WOU_sort-macs2_peak_40749	chr17	9575668	9576134	57	STX8	syntaxin 8	468	9575845	73	58.5022	12.528	55.2713
ENCFF492CBJ_ENCFF807WOU_sort-macs2_peak_3090	chr1	40160935	40161851	6	RLF	rearranged L-myc fusion	918	40161305	73	58.5022	12.528	55.2713
ENCFF492CBJ_ENCFF807WOU_sort-macs2_peak_63642	chr20	36572755	36573764	16	DLGAP4-AS1	DLGAP4 antisense RNA 1	1011	36573350	89	58.4762	9.54636	55.246
ENCFF492CBJ_ENCFF807WOU_sort-macs2_peak_29186	chr14	31561151	31561740	41	NUBPL	nucleotide binding protein like	591	31561393	122	58.4567	6.47657	55.2269
ENCFF492CBJ_ENCFF807WOU_sort-macs2_peak_96573	chr7	114414162	114415289	-90	FOXP2	forkhead box P2	1129	114414457	68	58.4058	13.8012	55.1764
ENCFF492CBJ_ENCFF807WOU_sort-macs2_peak_85962	chr5	180071881	180072452	-407	RNF130	ring finger protein 130	573	180072242	70	58.382	13.2424	55.1527
ENCFF492CBJ_ENCFF807WOU_sort-macs2_peak_64412	chr20	49188101	49188854	-107	STAU1	staufen double-stranded RNA binding protein 1	755	49188558	90	58.2748	9.35909	55.0463
ENCFF492CBJ_ENCFF807WOU_sort-macs2_peak_90864	chr6	132813554	132814828	-378	RPS12	ribosomal protein S12	1276	132814259	90	58.2748	9.35909	55.0463
ENCFF492CBJ_ENCFF807WOU_sort-macs2_peak_37411	chr16	30429702	30430755	-198	DCTPP1	dCTP pyrophosphatase 1	1055	30430238	84	58.269	10.2596	55.0409
ENCFF492CBJ_ENCFF807WOU_sort-macs2_peak_55725	chr2	74472035	74473155	85	MRPL53	mitochondrial ribosomal protein L53	1122	74472707	115	58.2557	6.90035	55.0277
ENCFF492CBJ_ENCFF807WOU_sort-macs2_peak_38897	chr16	70439077	70439947	-412	ST3GAL2	ST3 beta-galactoside alpha-2,3-sialyltransferase 2	872	70439345	80	58.2465	10.9575	55.0186
ENCFF492CBJ_ENCFF807WOU_sort-macs2_peak_2289	chr1	27489562	27490868	-48	WASF2	WASP family member 2	1308	27490304	75	58.175	11.9561	54.9475
ENCFF492CBJ_ENCFF807WOU_sort-macs2_peak_98555	chr8	23287930	23288447	80	R3HCC1	R3H domain and coiled-coil containing 1	519	23288051	83	58.1189	10.3863	54.8916
ENCFF492CBJ_ENCFF807WOU_sort-macs2_peak_71226	chr3	56556932	56557282	-49	CCDC66	coiled-coil domain containing 66	352	56557155	83	58.1189	10.3863	54.8916
ENCFF492CBJ_ENCFF807WOU_sort-macs2_peak_98205	chr8	17496107	17496634	-718	SLC7A2	solute carrier family 7 member 2	529	17496388	83	58.1189	10.3863	54.8916
ENCFF492CBJ_ENCFF807WOU_sort-macs2_peak_45194	chr17	80036255	80036863	-73	CCDC40	coiled-coil domain containing 40	610	80036635	92	58.1121	9.05694	54.8856
ENCFF492CBJ_ENCFF807WOU_sort-macs2_peak_36623	chr16	11797203	11798584	-635	ZC3H7A	zinc finger CCCH-type containing 7A	1383	11797562	92	58.1121	9.05694	54.8856
ENCFF492CBJ_ENCFF807WOU_sort-macs2_peak_91169	chr6	138988015	138988884	-188	REPS1	RALBP1 associated Eps domain containing 1	871	138988319	81	58.0962	10.73	54.87
ENCFF492CBJ_ENCFF807WOU_sort-macs2_peak_30495	chr14	65412255	65413192	-7	FUT8	fucosyltransferase 8	939	65412543	72	58.0668	12.6184	54.8408
ENCFF492CBJ_ENCFF807WOU_sort-macs2_peak_73096	chr3	128879236	128879974	-15	ACAD9	acyl-CoA dehydrogenase family member 9	740	128879507	80	58.0658	10.9048	54.8399
ENCFF492CBJ_ENCFF807WOU_sort-macs2_peak_13956	chr10	89643715	89644642	-262	PANK1	pantothenate kinase 1	929	89643901	80	58.0658	10.9048	54.8399
ENCFF492CBJ_ENCFF807WOU_sort-macs2_peak_34561	chr15	75903584	75904154	-9	FBXO22	F-box protein 22	572	75903862	78	58.0645	11.2903	54.8387
ENCFF492CBJ_ENCFF807WOU_sort-macs2_peak_21549	chr12	10613393	10613873	-24	MAGOHB	mago homolog B, exon junction complex subunit	482	10613601	78	58.0645	11.2903	54.8387
ENCFF492CBJ_ENCFF807WOU_sort-macs2_peak_45367	chr17	81891521	81892253	-40	ANAPC11	anaphase promoting complex subunit 11	734	81891829	78	58.0645	11.2903	54.8387
ENCFF492CBJ_ENCFF807WOU_sort-macs2_peak_84263	chr5	138352373	138352717	-140	KDM3B	lysine demethylase 3B	346	138352548	78	58.0645	11.2903	54.8387
ENCFF492CBJ_ENCFF807WOU_sort-macs2_peak_70569	chr3	45688705	45689808	-140	SACM1L	SAC1 like phosphatidylinositide phosphatase	1105	45689323	78	58.0645	11.2903	54.8387
ENCFF492CBJ_ENCFF807WOU_sort-macs2_peak_30230	chr14	59465056	59465536	84	GPR135	G protein-coupled receptor 135	482	59465407	65	58.0513	14.5524	54.8262
ENCFF492CBJ_ENCFF807WOU_sort-macs2_peak_64486	chr20	49812235	49813618	98	SLC9A8	solute carrier family 9 member A8	1385	49812850	88	58.0466	9.58553	54.8216
ENCFF492CBJ_ENCFF807WOU_sort-macs2_peak_57590	chr2	128090794	128091513	-47	UGGT1	UDP-glucose glycoprotein glucosyltransferase 1	721	128091112	94	58.0057	8.78526	54.781
ENCFF492CBJ_ENCFF807WOU_sort-macs2_peak_62252	chr20	8131985	8132492	-28	PLCB1	phospholipase C beta 1	509	8132088	100	57.9588	8.113	54.7344
ENCFF492CBJ_ENCFF807WOU_sort-macs2_peak_65332	chr20	63955271	63957640	-39	UCKL1	uridine-cytidine kinase 1 like 1	2371	63955944	96	57.9486	8.53966	54.7243
ENCFF492CBJ_ENCFF807WOU_sort-macs2_peak_88894	chr6	53061527	53062291	-85	ICK	intestinal cell kinase	766	53061825	96	57.9486	8.53966	54.7243
ENCFF492CBJ_ENCFF807WOU_sort-macs2_peak_7479	chr1	166839056	166839569	-163	POGK	pogo transposable element derived with KRAB domain	515	166839245	70	57.9438	13.0801	54.7197
ENCFF492CBJ_ENCFF807WOU_sort-macs2_peak_292	chr1	1574798	1575309	-190	SSU72	SSU72 homolog, RNA polymerase II CTD phosphatase	513	1574927	68	57.906	13.6068	54.6824
ENCFF492CBJ_ENCFF807WOU_sort-macs2_peak_61676	chr2	241686583	241687597	70	ING5	inhibitor of growth family member 5	1016	241687060	83	57.8627	10.3168	54.6393
ENCFF492CBJ_ENCFF807WOU_sort-macs2_peak_3140	chr1	40708673	40709490	-285	NFYC	nuclear transcription factor Y subunit gamma	819	40709227	74	57.8419	12.0701	54.6186
ENCFF492CBJ_ENCFF807WOU_sort-macs2_peak_20443	chr11	118565908	118566305	-30	IFT46	intraflagellar transport 46	399	118566098	85	57.7486	9.96204	54.5258
ENCFF492CBJ_ENCFF807WOU_sort-macs2_peak_37552	chr16	31457824	31458497	-144	ARMC5	armadillo repeat containing 5	675	31458080	88	57.7454	9.51236	54.5232
ENCFF492CBJ_ENCFF807WOU_sort-macs2_peak_14605	chr10	100535662	100536332	54	HIF1AN	hypoxia inducible factor 1 subunit alpha inhibitor	672	100535822	75	57.6332	11.7793	54.4115
ENCFF492CBJ_ENCFF807WOU_sort-macs2_peak_26994	chr13	36999094	36999568	9	ALG5	ALG5 dolichyl-phosphate beta-glucosyltransferase	476	36999405	75	57.6332	11.7793	54.4115
ENCFF492CBJ_ENCFF807WOU_sort-macs2_peak_72156	chr3	99875978	99876572	-72	FILIP1L	filamin A interacting protein 1 like	596	99876228	75	57.6332	11.7793	54.4115
ENCFF492CBJ_ENCFF807WOU_sort-macs2_peak_39217	chr16	75622929	75623707	-37	ADAT1	adenosine deaminase tRNA specific 1	780	75623301	80	57.4939	10.7393	54.2735
ENCFF492CBJ_ENCFF807WOU_sort-macs2_peak_73668	chr3	142578506	142579356	-198	ATR	ATR serine/threonine kinase	852	142578837	80	57.4939	10.7393	54.2735
ENCFF492CBJ_ENCFF807WOU_sort-macs2_peak_78129	chr4	82373817	82374908	-366	HNRNPD	heterogeneous nuclear ribonucleoprotein D	1093	82374335	80	57.4939	10.7393	54.2735
ENCFF492CBJ_ENCFF807WOU_sort-macs2_peak_28244	chr13	97432738	97434018	-791	RAP2A	RAP2A, member of RAS oncogene family	1282	97433900	80	57.4939	10.7393	54.2735
ENCFF492CBJ_ENCFF807WOU_sort-macs2_peak_28856	chr14	21455764	21456650	-84	CHD8	chromodomain helicase DNA binding protein 8	888	21456406	92	57.4926	8.91867	54.2729
ENCFF492CBJ_ENCFF807WOU_sort-macs2_peak_85238	chr5	154857355	154858786	-179	CNOT8	CCR4-NOT transcription complex subunit 8	1433	154858470	87	57.4653	9.58817	54.2458
ENCFF492CBJ_ENCFF807WOU_sort-macs2_peak_3094	chr1	40257401	40258502	-285	ZMPSTE24	zinc metallopeptidase STE24	1103	40258203	87	57.4653	9.58817	54.2458
ENCFF492CBJ_ENCFF807WOU_sort-macs2_peak_63608	chr20	36153942	36154592	-473	EPB41L1	erythrocyte membrane protein band 4.1 like 1	652	36154100	119	57.3302	6.50536	54.1119
ENCFF492CBJ_ENCFF807WOU_sort-macs2_peak_46571	chr18	31101149	31101748	-140	DSCAS	DSC1/DSC2 antisense RNA	601	31101332	72	57.3234	12.3587	54.1052
ENCFF492CBJ_ENCFF807WOU_sort-macs2_peak_99850	chr8	63038535	63040134	-528	GGH	gamma-glutamyl hydrolase	1601	63039942	72	57.3234	12.3587	54.1052
ENCFF492CBJ_ENCFF807WOU_sort-macs2_peak_30452	chr14	64942603	64943317	-215	GPX2	glutathione peroxidase 2	716	64942896	79	57.3226	10.8748	54.105
ENCFF492CBJ_ENCFF807WOU_sort-macs2_peak_33189	chr15	52678389	52679664	-392	FAM214A	family with sequence similarity 214 member A	1277	52678622	71	57.3226	12.6011	54.105
ENCFF492CBJ_ENCFF807WOU_sort-macs2_peak_87143	chr6	20534081	20534822	-6	CDKAL1	CDK5 regulatory subunit associated protein 1 like 1	743	20534454	89	57.2559	9.25624	54.0389
ENCFF492CBJ_ENCFF807WOU_sort-macs2_peak_29632	chr14	44961662	44962535	-92	TOGARAM1	TOG array regulator of axonemal microtubules 1	875	44962083	89	57.2559	9.25624	54.0389
ENCFF492CBJ_ENCFF807WOU_sort-macs2_peak_15953	chr11	308038	308345	84	IFITM2	interferon induced transmembrane protein 2	309	308187	69	57.17	13.0558	53.9543
ENCFF492CBJ_ENCFF807WOU_sort-macs2_peak_18923	chr11	73308939	73309721	31	LOC100287837	uncharacterized LOC100287837	784	73309281	69	57.1554	13.0504	53.9402
ENCFF492CBJ_ENCFF807WOU_sort-macs2_peak_65357	chr20	64062422	64063864	-55	TCEA2	transcription elongation factor A2	1444	64063068	91	57.1101	8.95955	53.895
ENCFF492CBJ_ENCFF807WOU_sort-macs2_peak_52057	chr19	55653696	55654424	10	U2AF2	U2 small nuclear RNA auxiliary factor 2	730	55653802	82	57.0446	10.2627	53.8303
ENCFF492CBJ_ENCFF807WOU_sort-macs2_peak_86028	chr5	181221683	181223657	-37	MIR4638	microRNA 4638	1976	181222477	82	57.0446	10.2627	53.8303
ENCFF492CBJ_ENCFF807WOU_sort-macs2_peak_85461	chr5	168486159	168486666	-59	RARS	arginyl-tRNA synthetase	509	168486421	82	57.0446	10.2627	53.8303
ENCFF492CBJ_ENCFF807WOU_sort-macs2_peak_32801	chr15	42490813	42491588	-59	ZNF106	zinc finger protein 106	777	42491167	82	57.0446	10.2627	53.8303
ENCFF492CBJ_ENCFF807WOU_sort-macs2_peak_44077	chr17	67825176	67825585	-123	BPTF	bromodomain PHD finger transcription factor	411	67825438	82	57.0446	10.2627	53.8303
ENCFF492CBJ_ENCFF807WOU_sort-macs2_peak_49764	chr19	17859295	17860066	-230	RPL18A	ribosomal protein L18a	773	17859581	82	57.0446	10.2627	53.8303
ENCFF492CBJ_ENCFF807WOU_sort-macs2_peak_28749	chr14	20461089	20462131	2	PIP4P1	phosphatidylinositol-4,5-bisphosphate 4-phosphatase 1	1044	20461692	93	57.0193	8.69278	53.8058
ENCFF492CBJ_ENCFF807WOU_sort-macs2_peak_45069	chr17	78840660	78841577	-591	USP36	ubiquitin specific peptidase 36	919	78841072	87	57.015	9.47782	53.8017
ENCFF492CBJ_ENCFF807WOU_sort-macs2_peak_35641	chr15	101294773	101295900	-88	SNRPA1	small nuclear ribonucleoprotein polypeptide A'	1129	101295291	99	57.0127	8.03267	53.7995
ENCFF492CBJ_ENCFF807WOU_sort-macs2_peak_86198	chr6	2764674	2765769	-172	WRNIP1	WRN helicase interacting protein 1	1097	2765358	78	56.9772	10.9624	53.7642
ENCFF492CBJ_ENCFF807WOU_sort-macs2_peak_37336	chr16	29862496	29863789	84	CDIPT	CDP-diacylglycerol--inositol 3-phosphatidyltransferase	1295	29863586	95	56.9766	8.45162	53.7635
ENCFF492CBJ_ENCFF807WOU_sort-macs2_peak_87806	chr6	34887835	34888200	25	TAF11	TATA-box binding protein associated factor 11	367	34888080	95	56.9766	8.45162	53.7635
ENCFF492CBJ_ENCFF807WOU_sort-macs2_peak_63050	chr20	25696336	25697206	82	ZNF337	zinc finger protein 337	872	25696705	97	56.976	8.23255	53.7632
ENCFF492CBJ_ENCFF807WOU_sort-macs2_peak_97669	chr7	150322868	150323858	8	LRRC61	leucine rich repeat containing 61	992	150323213	77	56.9444	11.1473	53.7319
ENCFF492CBJ_ENCFF807WOU_sort-macs2_peak_95107	chr7	75914572	75915394	-172	POR	cytochrome p450 oxidoreductase	824	75915112	77	56.9444	11.1473	53.7319
ENCFF492CBJ_ENCFF807WOU_sort-macs2_peak_38304	chr16	57667350	57668314	-474	ADGRG3	adhesion G protein-coupled receptor G3	966	57667597	94	56.7893	8.52647	53.5783
ENCFF492CBJ_ENCFF807WOU_sort-macs2_peak_69647	chr3	23916623	23917428	21	NKIRAS1	NFKB inhibitor interacting Ras like 1	807	23917102	84	56.6963	9.8462	53.4858
ENCFF492CBJ_ENCFF807WOU_sort-macs2_peak_95516	chr7	91880486	91881076	-79	MTERF1	mitochondrial transcription termination factor 1	592	91880778	84	56.6963	9.8462	53.4858
ENCFF492CBJ_ENCFF807WOU_sort-macs2_peak_22557	chr12	48716260	48717446	-146	CCNT1	cyclin T1	1188	48716836	84	56.6963	9.8462	53.4858
ENCFF492CBJ_ENCFF807WOU_sort-macs2_peak_38603	chr16	67846330	67847069	-234	NUTF2	nuclear transport factor 2	741	67846706	84	56.6963	9.8462	53.4858
ENCFF492CBJ_ENCFF807WOU_sort-macs2_peak_55415	chr2	69893624	69894151	-69	SNRNP27	small nuclear ribonucleoprotein U4/U6.U5 subunit 27	529	69893928	80	56.6586	10.501	53.4489
ENCFF492CBJ_ENCFF807WOU_sort-macs2_peak_41947	chr17	39730051	39730856	79	MIEN1	migration and invasion enhancer 1	807	39730548	77	56.5627	11.0313	53.3537
ENCFF492CBJ_ENCFF807WOU_sort-macs2_peak_69339	chr3	12663766	12664544	-38	RAF1	Raf-1 proto-oncogene, serine/threonine kinase	780	12664208	74	56.4885	11.6243	53.2798
ENCFF492CBJ_ENCFF807WOU_sort-macs2_peak_78516	chr4	98260142	98261282	-672	RAP1GDS1	Rap1 GTPase-GDP dissociation stimulator 1	1142	98261165	74	56.4885	11.6243	53.2798
ENCFF492CBJ_ENCFF807WOU_sort-macs2_peak_105375	chr9	114328246	114329557	-888	ORM2	orosomucoid 2	1313	114329427	74	56.4885	11.6243	53.2798
ENCFF492CBJ_ENCFF807WOU_sort-macs2_peak_88644	chr6	45377146	45378630	-24	SUPT3H	SPT3 homolog, SAGA and STAGA complex component	1486	45378155	82	56.4637	10.1053	53.2557
ENCFF492CBJ_ENCFF807WOU_sort-macs2_peak_42037	chr17	40341106	40342504	-361	RARA	retinoic acid receptor alpha	1400	40341348	82	56.4637	10.1053	53.2557
ENCFF492CBJ_ENCFF807WOU_sort-macs2_peak_43121	chr17	54968464	54968975	-46	STXBP4	syntaxin binding protein 4	513	54968746	89	56.4381	9.06562	53.2304
ENCFF492CBJ_ENCFF807WOU_sort-macs2_peak_16099	chr11	2400076	2401063	-181	TSSC4	tumor suppressing subtransferable candidate 4	989	2400394	86	56.433	9.47922	53.2252
ENCFF492CBJ_ENCFF807WOU_sort-macs2_peak_78177	chr4	83034279	83035429	-329	COPS4	COP9 signalosome subunit 4	1152	83034894	86	56.433	9.47922	53.2252
ENCFF492CBJ_ENCFF807WOU_sort-macs2_peak_15598	chr10	123008347	123009209	17	IKZF5	IKAROS family zinc finger 5	864	123008834	79	56.4006	10.6067	53.1935
ENCFF492CBJ_ENCFF807WOU_sort-macs2_peak_51669	chr19	49580436	49580847	-69	NOSIP	nitric oxide synthase interacting protein	413	49580704	79	56.4006	10.6067	53.1935
ENCFF492CBJ_ENCFF807WOU_sort-macs2_peak_4865	chr1	84505149	84505938	-843	SPATA1	spermatogenesis associated 1	791	84505378	79	56.4006	10.6067	53.1935
ENCFF492CBJ_ENCFF807WOU_sort-macs2_peak_38159	chr16	56607789	56608793	-293	MT2A	metallothionein 2A	1006	56608487	82	56.366	10.079	53.1597
ENCFF492CBJ_ENCFF807WOU_sort-macs2_peak_1782	chr1	21669210	21670300	-398	RAP1GAP	RAP1 GTPase activating protein	1092	21669890	70	56.3134	12.4885	53.1074
ENCFF492CBJ_ENCFF807WOU_sort-macs2_peak_65847	chr21	36164450	36164733	50	DOP1B	DOP1 leucine zipper like protein B	285	36164582	73	56.2769	11.7738	53.071
ENCFF492CBJ_ENCFF807WOU_sort-macs2_peak_75901	chr4	498924	499409	-10	ZNF721	zinc finger protein 721	487	499218	88	56.2419	9.15339	53.0364
ENCFF492CBJ_ENCFF807WOU_sort-macs2_peak_55728	chr2	74482496	74483718	26	TTC31	tetratricopeptide repeat domain 31	1224	74483010	91	56.2271	8.76275	53.022
ENCFF492CBJ_ENCFF807WOU_sort-macs2_peak_64011	chr20	44355136	44355886	-188	HNF4A	hepatocyte nuclear factor 4 alpha	752	44355680	104	56.2263	7.42498	53.0213
ENCFF492CBJ_ENCFF807WOU_sort-macs2_peak_52237	chr19	58326823	58327535	69	LOC105372480	uncharacterized LOC105372480	714	58326967	78	56.2223	10.7388	53.0173
ENCFF492CBJ_ENCFF807WOU_sort-macs2_peak_86266	chr6	3157363	3157987	-131	TUBB2A	tubulin beta 2A class IIa	626	3157604	72	56.1848	11.9683	52.9803
ENCFF492CBJ_ENCFF807WOU_sort-macs2_peak_17002	chr11	31369580	31370296	78	DNAJC24	DnaJ heat shock protein family (Hsp40) member C24	718	31369809	71	56.1504	12.1894	52.9461
ENCFF492CBJ_ENCFF807WOU_sort-macs2_peak_67445	chr22	31211878	31212515	-102	LIMK2	LIM domain kinase 2	639	31212161	71	56.1504	12.1894	52.9461
ENCFF492CBJ_ENCFF807WOU_sort-macs2_peak_68919	chr22	50529731	50531308	-434	TYMP	thymidine phosphorylase	1579	50530428	71	56.1504	12.1894	52.9461
ENCFF492CBJ_ENCFF807WOU_sort-macs2_peak_103293	chr9	37079254	37080192	-173	EBLN3P	endogenous Bornavirus like nucleoprotein 3, pseudogene	940	37079564	82	56.1392	10.0182	52.9355
ENCFF492CBJ_ENCFF807WOU_sort-macs2_peak_102909	chr9	26955936	26956845	-22	IFT74	intraflagellar transport 74	911	26956326	70	56.1382	12.4261	52.9345
ENCFF492CBJ_ENCFF807WOU_sort-macs2_peak_53375	chr2	26785481	26786145	-202	CENPA	centromere protein A	666	26785731	90	56.1128	8.86217	52.9093
ENCFF492CBJ_ENCFF807WOU_sort-macs2_peak_56021	chr2	85561327	85562140	-240	GGCX	gamma-glutamyl carboxylase	815	85561554	90	56.1128	8.86217	52.9093
ENCFF492CBJ_ENCFF807WOU_sort-macs2_peak_3479	chr1	45521542	45522309	13	PRDX1	peroxiredoxin 1	769	45521893	92	56.0375	8.60031	52.8346
ENCFF492CBJ_ENCFF807WOU_sort-macs2_peak_45019	chr17	78378141	78378860	-149	PGS1	phosphatidylglycerophosphate synthase 1	721	78378620	94	56.0091	8.36359	52.8067
ENCFF492CBJ_ENCFF807WOU_sort-macs2_peak_60165	chr2	208253737	208255688	-254	IDH1	isocitrate dehydrogenase (NADP(+)) 1, cytosolic	1953	208254218	94	56.0091	8.36359	52.8067
ENCFF492CBJ_ENCFF807WOU_sort-macs2_peak_64845	chr20	53551626	53552501	-707	LOC101927770	uncharacterized LOC101927770	877	53551830	94	56.0091	8.36359	52.8067
ENCFF492CBJ_ENCFF807WOU_sort-macs2_peak_37767	chr16	48610109	48610569	-159	N4BP1	NEDD4 binding protein 1	462	48610286	73	55.9957	11.6809	52.7936
ENCFF492CBJ_ENCFF807WOU_sort-macs2_peak_55310	chr2	68252407	68253274	-308	PPP3R1	protein phosphatase 3 regulatory subunit B, alpha	869	68252792	80	55.9792	10.3101	52.7772
ENCFF492CBJ_ENCFF807WOU_sort-macs2_peak_108765	chrX	118726787	118727647	-389	IL13RA1	interleukin 13 receptor subunit alpha 1	862	118727128	65	55.9788	13.7032	52.7768
ENCFF492CBJ_ENCFF807WOU_sort-macs2_peak_97404	chr7	139133534	139134058	18	TTC26	tetratricopeptide repeat domain 26	526	139133742	81	55.9756	10.139	52.7738
ENCFF492CBJ_ENCFF807WOU_sort-macs2_peak_45557	chr17	82751755	82752332	-22	TBCD	tubulin folding cofactor D	579	82751971	81	55.9756	10.139	52.7738
ENCFF492CBJ_ENCFF807WOU_sort-macs2_peak_93053	chr7	7181687	7183492	-26	C1GALT1	core 1 synthase, glycoprotein-N-acetylgalactosamine 3-beta-galactosyltransferase 1	1807	7182844	81	55.9756	10.139	52.7738
ENCFF492CBJ_ENCFF807WOU_sort-macs2_peak_85495	chr5	171387134	171388021	-127	NPM1	nucleophosmin 1	889	171387517	81	55.9756	10.139	52.7738
ENCFF492CBJ_ENCFF807WOU_sort-macs2_peak_16710	chr11	17207619	17208805	-226	PIK3C2A	phosphatidylinositol-4-phosphate 3-kinase catalytic subunit type 2 alpha	1188	17208468	81	55.9756	10.139	52.7738
ENCFF492CBJ_ENCFF807WOU_sort-macs2_peak_31548	chr14	91060530	91061297	-264	RPS6KA5	ribosomal protein S6 kinase A5	769	91060999	81	55.9756	10.139	52.7738
ENCFF492CBJ_ENCFF807WOU_sort-macs2_peak_13096	chr10	70442376	70442788	-901	NODAL	nodal growth differentiation factor	414	70442503	81	55.9756	10.139	52.7738
ENCFF492CBJ_ENCFF807WOU_sort-macs2_peak_106999	chr9	137578479	137579333	19	DPH7	diphthamide biosynthesis 7	856	137578964	68	55.9641	12.8693	52.763
ENCFF492CBJ_ENCFF807WOU_sort-macs2_peak_18194	chr11	65083899	65084401	-72	ZFPL1	zinc finger protein like 1	504	65084156	68	55.9641	12.8693	52.763
ENCFF492CBJ_ENCFF807WOU_sort-macs2_peak_50808	chr19	41883572	41884612	-351	ARHGEF1	Rho guanine nucleotide exchange factor 1	1042	41884280	68	55.9641	12.8693	52.763
ENCFF492CBJ_ENCFF807WOU_sort-macs2_peak_51298	chr19	46788157	46788897	67	SLC1A5	solute carrier family 1 member 5	742	46788593	68	55.9497	12.864	52.7491
ENCFF492CBJ_ENCFF807WOU_sort-macs2_peak_36886	chr16	19523232	19524106	-273	CCP110	centriolar coiled-coil protein 110	876	19523813	84	55.9102	9.64435	52.7098
ENCFF492CBJ_ENCFF807WOU_sort-macs2_peak_51966	chr19	55117625	55118163	-257	PPP1R12C	protein phosphatase 1 regulatory subunit 12C	540	55117743	63	55.8894	14.2687	52.6891
ENCFF492CBJ_ENCFF807WOU_sort-macs2_peak_97791	chr7	152436694	152437079	-9	FABP5P3	fatty acid binding protein 5 pseudogene 3	387	152436812	60	55.874	15.2462	52.6739
ENCFF492CBJ_ENCFF807WOU_sort-macs2_peak_23913	chr12	79045092	79045338	-477	SYT1	synaptotagmin 1	248	79045209	60	55.874	15.2462	52.6739
ENCFF492CBJ_ENCFF807WOU_sort-macs2_peak_65342	chr20	63980769	63981507	6	PRPF6	pre-mRNA processing factor 6	740	63981045	107	55.8529	7.1169	52.6531
ENCFF492CBJ_ENCFF807WOU_sort-macs2_peak_41482	chr17	28719160	28720498	-156	RPL23A	ribosomal protein L23a	1340	28719905	76	55.8298	11.0044	52.6303
ENCFF492CBJ_ENCFF807WOU_sort-macs2_peak_102317	chr8	144792201	144792930	-175	RPL8	ribosomal protein L8	731	144792413	76	55.8298	11.0044	52.6303
ENCFF492CBJ_ENCFF807WOU_sort-macs2_peak_69225	chr3	10320826	10321304	-24	SEC13	SEC13 homolog, nuclear pore and COPII coat complex component	480	10321184	76	55.8186	11.001	52.6198
ENCFF492CBJ_ENCFF807WOU_sort-macs2_peak_51651	chr19	49487131	49488030	26	RPL13A	ribosomal protein L13a	901	49487598	70	55.7051	12.2727	52.5067
ENCFF492CBJ_ENCFF807WOU_sort-macs2_peak_39503	chr16	82169679	82170885	-58	MPHOSPH6	M-phase phosphoprotein 6	1208	82169924	83	55.6491	9.73036	52.4511
ENCFF492CBJ_ENCFF807WOU_sort-macs2_peak_10371	chr1	235069471	235070692	-263	LINC01348	long intergenic non-protein coding RNA 1348	1223	235070388	83	55.6491	9.73036	52.4511
ENCFF492CBJ_ENCFF807WOU_sort-macs2_peak_68117	chr22	39240821	39241640	-321	PDGFB	platelet derived growth factor subunit B	821	39241110	80	55.6452	10.2172	52.4478
ENCFF492CBJ_ENCFF807WOU_sort-macs2_peak_75141	chr3	186566720	186567906	26	TBCCD1	TBCC domain containing 1	1188	186567427	72	55.5311	11.7482	52.3341
ENCFF492CBJ_ENCFF807WOU_sort-macs2_peak_101481	chr8	125091512	125092219	5	NSMCE2	NSE2 (MMS21) homolog, SMC5-SMC6 complex SUMO ligase	709	125091837	73	55.481	11.5122	52.2843
ENCFF492CBJ_ENCFF807WOU_sort-macs2_peak_5849	chr1	109984483	109985043	-2	AHCYL1	adenosylhomocysteinase like 1	562	109984766	76	55.4534	10.8899	52.257
ENCFF492CBJ_ENCFF807WOU_sort-macs2_peak_66833	chr22	23141994	23142357	-185	RSPH14	radial spoke head 14 homolog	365	23142196	74	55.4526	11.2913	52.2563
ENCFF492CBJ_ENCFF807WOU_sort-macs2_peak_24882	chr12	107685542	107686450	-46	PWP1	PWP1 homolog, endonuclein	910	107685771	85	55.4056	9.37026	52.2096
ENCFF492CBJ_ENCFF807WOU_sort-macs2_peak_71011	chr3	51983170	51983675	-113	ACY1	aminoacylase 1	507	51983487	85	55.4056	9.37026	52.2096
ENCFF492CBJ_ENCFF807WOU_sort-macs2_peak_63565	chr20	35698701	35699971	16	NFS1	NFS1 cysteine desulfurase	1272	35699370	115	55.3648	6.48003	52.1694
ENCFF492CBJ_ENCFF807WOU_sort-macs2_peak_96619	chr7	116671656	116672559	-89	MET	MET proto-oncogene, receptor tyrosine kinase	905	116671934	73	55.3495	11.4694	52.1542
ENCFF492CBJ_ENCFF807WOU_sort-macs2_peak_39884	chr16	87950761	87951626	-241	BANP	BTG3 associated nuclear protein	867	87951040	101	55.3477	7.53348	52.153
ENCFF492CBJ_ENCFF807WOU_sort-macs2_peak_36359	chr16	8963794	8964569	-275	USP7	ubiquitin specific peptidase 7	777	8963914	81	55.338	9.96621	52.1434
ENCFF492CBJ_ENCFF807WOU_sort-macs2_peak_88864	chr6	52745754	52746287	-861	GSTA7P	glutathione S-transferase alpha 7, pseudogene	535	52745916	80	55.315	10.1259	52.1205
ENCFF492CBJ_ENCFF807WOU_sort-macs2_peak_94584	chr7	55951688	55952212	73	MRPS17	mitochondrial ribosomal protein S17	526	55951887	78	55.3128	10.4741	52.1183
ENCFF492CBJ_ENCFF807WOU_sort-macs2_peak_44970	chr17	78128369	78129422	-101	TMC6	transmembrane channel like 6	1055	78129249	78	55.3128	10.4741	52.1183
ENCFF492CBJ_ENCFF807WOU_sort-macs2_peak_40327	chr17	4142825	4144281	-144	CYB5D2	cytochrome b5 domain containing 2	1458	4143064	78	55.3128	10.4741	52.1183
ENCFF492CBJ_ENCFF807WOU_sort-macs2_peak_61782	chr20	652099	654254	24	SRXN1	sulfiredoxin 1	2157	653424	80	55.2822	10.1169	52.0885
ENCFF492CBJ_ENCFF807WOU_sort-macs2_peak_37398	chr16	30354978	30356120	-241	CD2BP2	CD2 cytoplasmic tail binding protein 2	1144	30355426	87	55.2326	9.05055	52.0392
ENCFF492CBJ_ENCFF807WOU_sort-macs2_peak_52081	chr19	56140701	56141252	-311	ZNF444	zinc finger protein 444	553	56141081	87	55.2326	9.05055	52.0392
ENCFF492CBJ_ENCFF807WOU_sort-macs2_peak_77324	chr4	48340301	48341750	-504	SLAIN2	SLAIN motif family member 2	1451	48341202	63	55.1984	13.9793	52.0056
ENCFF492CBJ_ENCFF807WOU_sort-macs2_peak_12864	chr10	63465638	63466437	-60	JMJD1C	jumonji domain containing 1C	801	63466054	71	55.192	11.8599	51.9992
ENCFF492CBJ_ENCFF807WOU_sort-macs2_peak_42209	chr17	42276278	42277221	-343	STAT5B	signal transducer and activator of transcription 5B	945	42276850	74	55.1489	11.1951	51.9563
ENCFF492CBJ_ENCFF807WOU_sort-macs2_peak_103412	chr9	40991731	40992786	-3	FRG1HP	FSHD region gene 1 family member H, pseudogene	1057	40992184	89	55.1202	8.76478	51.9281
ENCFF492CBJ_ENCFF807WOU_sort-macs2_peak_89474	chr6	83065487	83066097	49	UBE3D	ubiquitin protein ligase E3D	612	83065825	68	55.0901	12.5465	51.8985
ENCFF492CBJ_ENCFF807WOU_sort-macs2_peak_38669	chr16	68310576	68311677	12	PRMT7	protein arginine methyltransferase 7	1103	68311027	113	55.0832	6.56836	51.8916
ENCFF492CBJ_ENCFF807WOU_sort-macs2_peak_95983	chr7	100428059	100430365	-235	MEPCE	methylphosphate capping enzyme	2308	100429301	74	55.0734	11.1712	51.882
ENCFF492CBJ_ENCFF807WOU_sort-macs2_peak_102814	chr9	19379737	19381126	-195	RPS6	ribosomal protein S6	1391	19380253	93	55.0461	8.27555	51.8553
ENCFF492CBJ_ENCFF807WOU_sort-macs2_peak_92296	chr6	166956089	166957977	-483	RNASET2	ribonuclease T2	1890	166957286	80	54.9885	10.0363	51.798
ENCFF492CBJ_ENCFF807WOU_sort-macs2_peak_100430	chr8	92964677	92966535	-17	TRIQK	triple QxxK/R motif containing	1860	92964937	70	54.9834	12.0201	51.7931
ENCFF492CBJ_ENCFF807WOU_sort-macs2_peak_34370	chr15	72783258	72784778	-260	ADPGK	ADP dependent glucokinase	1522	72783802	70	54.9834	12.0201	51.7931
ENCFF492CBJ_ENCFF807WOU_sort-macs2_peak_46680	chr18	32470732	32471611	-289	GAREM1	GRB2 associated regulator of MAPK1 subtype 1	881	32470838	70	54.9834	12.0201	51.7931
ENCFF492CBJ_ENCFF807WOU_sort-macs2_peak_66287	chr21	43789003	43789756	-198	RRP1	ribosomal RNA processing 1	755	43789527	66	54.9777	13.0289	51.7879
ENCFF492CBJ_ENCFF807WOU_sort-macs2_peak_57347	chr2	119759355	119760674	92	PTPN4	protein tyrosine phosphatase non-receptor type 4	1321	119759679	106	54.9704	7.051	51.7807
ENCFF492CBJ_ENCFF807WOU_sort-macs2_peak_90994	chr6	137219132	137219779	-25	IFNGR1	interferon gamma receptor 1	649	137219414	85	54.9665	9.26242	51.7769
ENCFF492CBJ_ENCFF807WOU_sort-macs2_peak_49016	chr19	9827631	9828116	-45	UBL5	ubiquitin like 5	487	9827864	80	54.9118	10.0154	51.7223
ENCFF492CBJ_ENCFF807WOU_sort-macs2_peak_103670	chr9	72364725	72366215	-262	ZFAND5	zinc finger AN1-type containing 5	1492	72365238	62	54.8916	14.1585	51.7029
ENCFF492CBJ_ENCFF807WOU_sort-macs2_peak_96961	chr7	130069901	130070675	-246	KLHDC10	kelch domain containing 10	776	130070303	70	54.8592	11.977	51.6705
ENCFF492CBJ_ENCFF807WOU_sort-macs2_peak_55849	chr2	75710339	75711305	93	GCFC2	GC-rich sequence DNA-binding factor 2	968	75710667	78	54.8363	10.3374	51.6478
ENCFF492CBJ_ENCFF807WOU_sort-macs2_peak_29628	chr14	44896457	44898019	-37	C14orf28	chromosome 14 open reading frame 28	1564	44897174	67	54.7645	12.6828	51.5765
ENCFF492CBJ_ENCFF807WOU_sort-macs2_peak_40242	chr17	2749846	2750141	-341	CCDC92B	coiled-coil domain containing 92B	297	2749939	64	54.7405	13.4956	51.5529
ENCFF492CBJ_ENCFF807WOU_sort-macs2_peak_50932	chr19	43950865	43951362	-110	ZNF221	zinc finger protein 221	499	43951135	75	54.7208	10.8615	51.5336
ENCFF492CBJ_ENCFF807WOU_sort-macs2_peak_95291	chr7	79451763	79452815	-668	MAGI2-AS3	MAGI2 antisense RNA 3	1054	79452304	75	54.7208	10.8615	51.5336
ENCFF492CBJ_ENCFF807WOU_sort-macs2_peak_24799	chr12	106301660	106302194	-806	TCP11L2	t-complex 11 like 2	536	106301842	75	54.7208	10.8615	51.5336
ENCFF492CBJ_ENCFF807WOU_sort-macs2_peak_46915	chr18	41954703	41955438	-164	PIK3C3	phosphatidylinositol 3-kinase catalytic subunit type 3	737	41955070	65	54.7132	13.2011	51.5268
ENCFF492CBJ_ENCFF807WOU_sort-macs2_peak_11637	chr10	27154258	27154583	0	YME1L1	YME1 like 1 ATPase	327	27154434	75	54.7097	10.8581	51.5234
ENCFF492CBJ_ENCFF807WOU_sort-macs2_peak_30526	chr14	67359598	67360874	-92	EIF2S1	eukaryotic translation initiation factor 2 subunit alpha	1278	67359846	73	54.7073	11.2619	51.5211
ENCFF492CBJ_ENCFF807WOU_sort-macs2_peak_95521	chr7	91940660	91941180	45	AKAP9	A-kinase anchoring protein 9	522	91940865	82	54.607	9.61452	51.4212
ENCFF492CBJ_ENCFF807WOU_sort-macs2_peak_58094	chr2	152175416	152176351	-120	STAM2	signal transducing adaptor molecule 2	937	152176059	82	54.607	9.61452	51.4212
ENCFF492CBJ_ENCFF807WOU_sort-macs2_peak_1452	chr1	16764290	16765597	-463	MST1L	macrophage stimulating 1 like	1309	16765177	82	54.607	9.61452	51.4212
ENCFF492CBJ_ENCFF807WOU_sort-macs2_peak_91822	chr6	154732653	154733580	-262	SCAF8	SR-related CTD associated factor 8	929	154733365	79	54.5769	10.091	51.3917
ENCFF492CBJ_ENCFF807WOU_sort-macs2_peak_103205	chr9	35731352	35733367	-164	TLN1	talin 1	2017	35732273	70	54.5694	11.8768	51.3843
ENCFF492CBJ_ENCFF807WOU_sort-macs2_peak_109317	chrX	153646713	153647372	-161	DUSP9	dual specificity phosphatase 9	661	153646979	59	54.5656	14.9962	51.3805
ENCFF492CBJ_ENCFF807WOU_sort-macs2_peak_32432	chr15	34987682	34988892	0	ZNF770	zinc finger protein 770	1212	34988356	69	54.5333	12.0998	51.3486
ENCFF492CBJ_ENCFF807WOU_sort-macs2_peak_38938	chr16	71461899	71462498	49	ZNF23	zinc finger protein 23	601	71462239	89	54.5229	8.63097	51.3383
ENCFF492CBJ_ENCFF807WOU_sort-macs2_peak_97469	chr7	140176895	140177782	77	KDM7A-DT	KDM7A divergent transcript	889	140177233	64	54.4609	13.3835	51.2765
ENCFF492CBJ_ENCFF807WOU_sort-macs2_peak_61460	chr2	238060399	238061392	-106	SCLY	selenocysteine lyase	995	238060769	81	54.4517	9.72973	51.2674
ENCFF492CBJ_ENCFF807WOU_sort-macs2_peak_97539	chr7	141551213	141551639	16	AGK	acylglycerol kinase	428	141551373	71	54.3844	11.5872	51.2006
ENCFF492CBJ_ENCFF807WOU_sort-macs2_peak_106957	chr9	137276839	137278029	-292	TOR4A	torsin family 4 member A	1192	137277811	71	54.3844	11.5872	51.2006
ENCFF492CBJ_ENCFF807WOU_sort-macs2_peak_9884	chr1	227734569	227735616	96	SNAP47	synaptosome associated protein 47	1049	227735328	84	54.3832	9.26131	51.1994
ENCFF492CBJ_ENCFF807WOU_sort-macs2_peak_19640	chr11	93740801	93742221	-16	TAF1D	TATA-box binding protein associated factor, RNA polymerase I subunit D	1422	93741521	84	54.3832	9.26131	51.1994
ENCFF492CBJ_ENCFF807WOU_sort-macs2_peak_32611	chr15	40106573	40106889	-103	BMF	Bcl2 modifying factor	318	40106725	84	54.3832	9.26131	51.1994
ENCFF492CBJ_ENCFF807WOU_sort-macs2_peak_61553	chr2	240025268	240025920	-192	NDUFA10	NADH:ubiquinone oxidoreductase subunit A10	654	240025394	84	54.3832	9.26131	51.1994
ENCFF492CBJ_ENCFF807WOU_sort-macs2_peak_57632	chr2	130181274	130181823	54	SMPD4	sphingomyelin phosphodiesterase 4	551	130181599	80	54.3461	9.86179	51.1629
ENCFF492CBJ_ENCFF807WOU_sort-macs2_peak_104562	chr9	96566301	96567210	76	CDC14B	cell division cycle 14B	911	96566801	67	54.346	12.5274	51.1628
ENCFF492CBJ_ENCFF807WOU_sort-macs2_peak_16185	chr11	4094457	4095158	8	RRM1	ribonucleotide reductase catalytic subunit M1	703	4094752	74	54.3303	10.9385	51.1474
ENCFF492CBJ_ENCFF807WOU_sort-macs2_peak_40957	chr17	16216918	16217602	50	PIGL	phosphatidylinositol glycan anchor biosynthesis class L	686	16217176	77	54.2304	10.3416	51.0481
ENCFF492CBJ_ENCFF807WOU_sort-macs2_peak_96446	chr7	108525552	108526701	9	PNPLA8	patatin like phospholipase domain containing 8	1151	108526340	77	54.2304	10.3416	51.0481
ENCFF492CBJ_ENCFF807WOU_sort-macs2_peak_99055	chr8	33484406	33485711	-124	MAK16	MAK16 homolog	1307	33485083	77	54.2304	10.3416	51.0481
ENCFF492CBJ_ENCFF807WOU_sort-macs2_peak_37333	chr16	29829427	29830011	-796	MVP	major vault protein	586	29829580	86	54.2283	8.9477	51.0466
ENCFF492CBJ_ENCFF807WOU_sort-macs2_peak_17552	chr11	57335666	57336030	44	SSRP1	structure specific recognition protein 1	366	57335917	72	54.2164	11.3143	51.0352
ENCFF492CBJ_ENCFF807WOU_sort-macs2_peak_30422	chr14	64503498	64505673	11	ZBTB1	zinc finger and BTB domain containing 1	2177	64504462	72	54.2164	11.3143	51.0352
ENCFF492CBJ_ENCFF807WOU_sort-macs2_peak_8440	chr1	197200967	197201785	-128	CRB1	crumbs cell polarity complex component 1	820	197201549	72	54.2164	11.3143	51.0352
ENCFF492CBJ_ENCFF807WOU_sort-macs2_peak_13425	chr10	75431145	75431821	-141	LRMDA	leucine rich melanocyte differentiation associated	678	75431297	72	54.2164	11.3143	51.0352
ENCFF492CBJ_ENCFF807WOU_sort-macs2_peak_13090	chr10	70403935	70404313	-21	EIF4EBP2	eukaryotic translation initiation factor 4E binding protein 2	380	70404125	68	54.2147	12.2289	51.0341
ENCFF492CBJ_ENCFF807WOU_sort-macs2_peak_37363	chr16	30064936	30065951	-317	ALDOA	aldolase, fructose-bisphosphate A	1017	30065516	96	54.2005	7.79169	51.0201
ENCFF492CBJ_ENCFF807WOU_sort-macs2_peak_22011	chr12	27013866	27015014	-56	TM7SF3	transmembrane 7 superfamily member 3	1150	27014438	64	54.1673	13.2664	50.9871
ENCFF492CBJ_ENCFF807WOU_sort-macs2_peak_48921	chr19	8321122	8321642	-7	NDUFA7	NADH:ubiquinone oxidoreductase subunit A7	522	8321428	88	54.1325	8.66739	50.9524
ENCFF492CBJ_ENCFF807WOU_sort-macs2_peak_38538	chr16	67191921	67192433	22	E2F4	E2F transcription factor 4	514	67192112	94	54.1268	7.98054	50.947
ENCFF492CBJ_ENCFF807WOU_sort-macs2_peak_40574	chr17	7579038	7579864	-187	CD68	CD68 molecule	828	7579445	90	54.0878	8.41535	50.9084
ENCFF492CBJ_ENCFF807WOU_sort-macs2_peak_44854	chr17	76688271	76689506	-1	MXRA7	matrix remodeling associated 7	1237	76688790	92	54.0877	8.18751	50.9084
ENCFF492CBJ_ENCFF807WOU_sort-macs2_peak_73484	chr3	138594096	138595132	-231	CEP70	centrosomal protein 70	1038	138594893	92	54.0877	8.18751	50.9084
ENCFF492CBJ_ENCFF807WOU_sort-macs2_peak_71542	chr3	64023221	64023759	-18	PSMD6	proteasome 26S subunit, non-ATPase 6	540	64023551	66	54.0523	12.6768	50.8734
ENCFF492CBJ_ENCFF807WOU_sort-macs2_peak_12969	chr10	68527010	68527897	70	SLC25A16	solute carrier family 25 member 16	889	68527525	70	54.0393	11.6952	50.8605
ENCFF492CBJ_ENCFF807WOU_sort-macs2_peak_28480	chr13	102596101	102596528	-672	TPP2	tripeptidyl peptidase 2	429	102596340	64	53.9734	13.1895	50.7952
ENCFF492CBJ_ENCFF807WOU_sort-macs2_peak_60617	chr2	219278730	219279743	-130	DNAJB2	DnaJ heat shock protein family (Hsp40) member B2	1015	219279381	73	53.9548	11.0223	50.7768
ENCFF492CBJ_ENCFF807WOU_sort-macs2_peak_5091	chr1	89994699	89995665	72	ZNF326	zinc finger protein 326	968	89995231	65	53.9546	12.9061	50.7767
ENCFF492CBJ_ENCFF807WOU_sort-macs2_peak_18545	chr11	67482724	67483505	88	AIP	aryl hydrocarbon receptor interacting protein	783	67483300	67	53.904	12.3647	50.7262
ENCFF492CBJ_ENCFF807WOU_sort-macs2_peak_74213	chr3	158644330	158644905	89	GFM1	G elongation factor mitochondrial 1	577	158644455	79	53.8533	9.89172	50.6757
ENCFF492CBJ_ENCFF807WOU_sort-macs2_peak_14405	chr10	97401018	97401600	31	RRP12	ribosomal RNA processing 12 homolog	584	97401380	79	53.8533	9.89172	50.6757
ENCFF492CBJ_ENCFF807WOU_sort-macs2_peak_14912	chr10	103918430	103918735	-398	STN1	STN1 subunit of CST complex	307	103918567	79	53.8533	9.89172	50.6757
ENCFF492CBJ_ENCFF807WOU_sort-macs2_peak_94603	chr7	56050830	56052018	20	PSPH	phosphoserine phosphatase	1190	56051531	69	53.8225	11.8508	50.6457
ENCFF492CBJ_ENCFF807WOU_sort-macs2_peak_16448	chr11	10750638	10751805	-25	CTR9	CTR9 homolog, Paf1/RNA polymerase II complex component	1169	10751256	69	53.8225	11.8508	50.6457
ENCFF492CBJ_ENCFF807WOU_sort-macs2_peak_34927	chr15	84570521	84571503	-122	LINC00933	long intergenic non-protein coding RNA 933	984	84571169	69	53.8225	11.8508	50.6457
ENCFF492CBJ_ENCFF807WOU_sort-macs2_peak_107897	chrX	46327490	46328188	-165	LINC01186	long intergenic non-protein coding RNA 1186	700	46327732	69	53.8225	11.8508	50.6457
ENCFF492CBJ_ENCFF807WOU_sort-macs2_peak_15831	chr10	131981697	131982400	-35	BNIP3	BCL2 interacting protein 3	705	131982005	63	53.8218	13.4143	50.6455
ENCFF492CBJ_ENCFF807WOU_sort-macs2_peak_16881	chr11	22829371	22830160	36	SVIP	small VCP interacting protein	791	22830030	68	53.7877	12.0761	50.6116
ENCFF492CBJ_ENCFF807WOU_sort-macs2_peak_5402	chr1	94417289	94418994	-236	ABCD3	ATP binding cassette subfamily D member 3	1707	94418136	68	53.7877	12.0761	50.6116
ENCFF492CBJ_ENCFF807WOU_sort-macs2_peak_70979	chr3	51390921	51391441	-104	RBM15B	RNA binding motif protein 15B	522	51391137	66	53.7811	12.5748	50.605
ENCFF492CBJ_ENCFF807WOU_sort-macs2_peak_18996	chr11	74312391	74312667	-889	P4HA3	prolyl 4-hydroxylase subunit alpha 3	278	74312504	65	53.7685	12.8344	50.5924
ENCFF492CBJ_ENCFF807WOU_sort-macs2_peak_56871	chr2	108448321	108450083	-4	GCC2	GRIP and coiled-coil domain containing 2	1764	108449147	86	53.7135	8.82693	50.5377
ENCFF492CBJ_ENCFF807WOU_sort-macs2_peak_108568	chrX	106038691	106039039	-138	SERPINA7	serpin family A member 7	350	106038849	60	53.7056	14.2817	50.5298
ENCFF492CBJ_ENCFF807WOU_sort-macs2_peak_79088	chr4	121800974	121801546	-63	EXOSC9	exosome component 9	574	121801300	69	53.7002	11.8083	50.5245
ENCFF492CBJ_ENCFF807WOU_sort-macs2_peak_49485	chr19	14571849	14572291	-4	NDUFB7	NADH:ubiquinone oxidoreductase subunit B7	444	14572152	74	53.6175	10.7186	50.4424
ENCFF492CBJ_ENCFF807WOU_sort-macs2_peak_75574	chr3	194135780	194136501	-8	HES1	hes family bHLH transcription factor 1	723	194136135	74	53.6175	10.7186	50.4424
ENCFF492CBJ_ENCFF807WOU_sort-macs2_peak_26255	chr12	132986021	132986577	-68	ZNF26	zinc finger protein 26	558	132986359	74	53.6175	10.7186	50.4424
ENCFF492CBJ_ENCFF807WOU_sort-macs2_peak_24378	chr12	95473649	95474362	-147	METAP2	methionyl aminopeptidase 2	715	95474073	74	53.6175	10.7186	50.4424
ENCFF492CBJ_ENCFF807WOU_sort-macs2_peak_29741	chr14	50116462	50117041	-179	VCPKMT	valosin containing protein lysine methyltransferase	581	50116647	74	53.6175	10.7186	50.4424
ENCFF492CBJ_ENCFF807WOU_sort-macs2_peak_46835	chr18	36129117	36130185	-248	ELP2	elongator acetyltransferase complex subunit 2	1070	36129879	74	53.6175	10.7186	50.4424
ENCFF492CBJ_ENCFF807WOU_sort-macs2_peak_58325	chr2	159615315	159616695	-440	BAZ2B	bromodomain adjacent to zinc finger domain 2B	1382	159615529	74	53.6175	10.7186	50.4424
ENCFF492CBJ_ENCFF807WOU_sort-macs2_peak_19268	chr11	77820320	77821374	-13	RSF1	remodeling and spacing factor 1	1056	77820948	66	53.6019	12.5077	50.4276
ENCFF492CBJ_ENCFF807WOU_sort-macs2_peak_83735	chr5	126600045	126601372	-239	PHAX	phosphorylated adaptor for RNA export	1329	126600204	73	53.5862	10.9062	50.4121
ENCFF492CBJ_ENCFF807WOU_sort-macs2_peak_45014	chr17	78360022	78360319	-91	SOCS3	suppressor of cytokine signaling 3	299	78360192	69	53.5774	11.7658	50.4036
ENCFF492CBJ_ENCFF807WOU_sort-macs2_peak_8731	chr1	203795329	203795716	-15	ZC3H11A	zinc finger CCCH-type containing 11A	389	203795586	66	53.5712	12.4963	50.3974
ENCFF492CBJ_ENCFF807WOU_sort-macs2_peak_40563	chr17	7241763	7243577	-221	GABARAP	GABA type A receptor-associated protein	1816	7243047	81	53.5701	9.49868	50.3967
ENCFF492CBJ_ENCFF807WOU_sort-macs2_peak_40690	chr17	8382981	8383978	-286	RPL26	ribosomal protein L26	999	8383224	81	53.5701	9.49868	50.3967
ENCFF492CBJ_ENCFF807WOU_sort-macs2_peak_6893	chr1	154558683	154559903	-631	UBE2Q1	ubiquitin conjugating enzyme E2 Q1	1222	154558930	81	53.5701	9.49868	50.3967
ENCFF492CBJ_ENCFF807WOU_sort-macs2_peak_57575	chr2	127857718	127858564	14	POLR2D	RNA polymerase II subunit D	848	127858300	81	53.5308	9.4885	50.358
ENCFF492CBJ_ENCFF807WOU_sort-macs2_peak_53025	chr2	20350106	20352067	-102	PUM2	pumilio RNA binding family member 2	1963	20351006	99	53.5301	7.38577	50.3573
ENCFF492CBJ_ENCFF807WOU_sort-macs2_peak_44725	chr17	75999952	76000322	-769	CDK3	cyclin dependent kinase 3	372	76000119	99	53.5301	7.38577	50.3573
ENCFF492CBJ_ENCFF807WOU_sort-macs2_peak_73038	chr3	127672712	127673220	14	ABTB1	ankyrin repeat and BTB domain containing 1	510	127672999	63	53.5088	13.288	50.3362
ENCFF492CBJ_ENCFF807WOU_sort-macs2_peak_107432	chrX	21839442	21839808	8	MBTPS2	membrane bound transcription factor peptidase, site 2	368	21839597	63	53.5088	13.288	50.3362
ENCFF492CBJ_ENCFF807WOU_sort-macs2_peak_49841	chr19	18281139	18282656	-180	MIR3188	microRNA 3188	1519	18281807	65	53.4002	12.6934	50.2283
ENCFF492CBJ_ENCFF807WOU_sort-macs2_peak_63416	chr20	34302446	34303765	-115	AHCY	adenosylhomocysteinase	1321	34303034	84	53.38	9.01601	50.2082
ENCFF492CBJ_ENCFF807WOU_sort-macs2_peak_41436	chr17	28357088	28358017	-25	POLDIP2	DNA polymerase delta interacting protein 2	931	28357613	63	53.3795	13.236	50.2077
ENCFF492CBJ_ENCFF807WOU_sort-macs2_peak_877	chr1	9234036	9235018	-247	H6PD	hexose-6-phosphate dehydrogenase/glucose 1-dehydrogenase	984	9234592	63	53.3795	13.236	50.2077
ENCFF492CBJ_ENCFF807WOU_sort-macs2_peak_102782	chr9	19048892	19049838	-11	SAXO1	stabilizer of axonemal microtubules 1	948	19049274	83	53.3659	9.15235	50.1943
ENCFF492CBJ_ENCFF807WOU_sort-macs2_peak_97412	chr7	139339909	139340955	-18	FMC1	formation of mitochondrial complex V assembly factor 1 homolog	1048	139340598	83	53.3659	9.15235	50.1943
ENCFF492CBJ_ENCFF807WOU_sort-macs2_peak_18204	chr11	65121861	65122680	26	MRPL49	mitochondrial ribosomal protein L49	821	65122226	76	53.356	10.2676	50.1848
ENCFF492CBJ_ENCFF807WOU_sort-macs2_peak_62599	chr20	17682549	17682946	-464	RRBP1	ribosome binding protein 1	399	17682675	87	53.3536	8.61621	50.1825
ENCFF492CBJ_ENCFF807WOU_sort-macs2_peak_3222	chr1	42657883	42658539	-212	PPIH	peptidylprolyl isomerase H	658	42658363	75	53.2966	10.4323	50.1256
ENCFF492CBJ_ENCFF807WOU_sort-macs2_peak_83964	chr5	132872898	132874121	-159	LEAP2	liver enriched antimicrobial peptide 2	1225	132873466	95	53.2719	7.71136	50.1011
ENCFF492CBJ_ENCFF807WOU_sort-macs2_peak_81189	chr5	37379106	37379650	60	WDR70	WD repeat domain 70	546	37379247	58	53.2644	14.7463	50.0937
ENCFF492CBJ_ENCFF807WOU_sort-macs2_peak_35866	chr16	1705669	1706330	-184	MAPK8IP3	mitogen-activated protein kinase 8 interacting protein 3	663	1706119	70	53.2438	11.4263	50.0736
ENCFF492CBJ_ENCFF807WOU_sort-macs2_peak_89301	chr6	75243512	75244065	13	COX7A2	cytochrome c oxidase subunit 7A2	555	75243889	85	53.2289	8.84485	50.0589
ENCFF492CBJ_ENCFF807WOU_sort-macs2_peak_44870	chr17	76736269	76738536	9	SRSF2	serine and arginine rich splicing factor 2	2269	76737259	85	53.2289	8.84485	50.0589
ENCFF492CBJ_ENCFF807WOU_sort-macs2_peak_86647	chr6	10747002	10748125	-196	TMEM14B	transmembrane protein 14B	1125	10747803	78	53.1926	9.87592	50.0233
ENCFF492CBJ_ENCFF807WOU_sort-macs2_peak_53760	chr2	37083823	37084732	95	HEATR5B	HEAT repeat containing 5B	911	37084253	93	53.1861	7.89653	50.0169
ENCFF492CBJ_ENCFF807WOU_sort-macs2_peak_31037	chr14	74712954	74713323	-6	FCF1	FCF1 rRNA-processing protein	371	74713142	76	53.1536	10.209	49.9847
ENCFF492CBJ_ENCFF807WOU_sort-macs2_peak_30397	chr14	63542977	63543795	-9	PPP2R5E	protein phosphatase 2 regulatory subunit B'epsilon	820	63543319	76	53.1536	10.209	49.9847
ENCFF492CBJ_ENCFF807WOU_sort-macs2_peak_40778	chr17	10697139	10697949	-11	SCO1	SCO cytochrome c oxidase assembly protein 1	812	10697606	76	53.1536	10.209	49.9847
ENCFF492CBJ_ENCFF807WOU_sort-macs2_peak_26204	chr12	131928706	131929597	-125	PUS1	pseudouridine synthase 1	893	131929278	76	53.1536	10.209	49.9847
ENCFF492CBJ_ENCFF807WOU_sort-macs2_peak_45442	chr17	82212626	82213532	-237	CCDC57	coiled-coil domain containing 57	908	82212861	76	53.1536	10.209	49.9847
ENCFF492CBJ_ENCFF807WOU_sort-macs2_peak_73436	chr3	136752085	136753193	-261	STAG1	stromal antigen 1	1110	136752436	76	53.1536	10.209	49.9847
ENCFF492CBJ_ENCFF807WOU_sort-macs2_peak_87650	chr6	28141537	28142291	31	ZKSCAN8	zinc finger with KRAB and SCAN domains 8	756	28141838	87	53.1495	8.57001	49.9814
ENCFF492CBJ_ENCFF807WOU_sort-macs2_peak_24937	chr12	109093276	109093707	-3	ALKBH2	alkB homolog 2, alpha-ketoglutarate dependent dioxygenase	433	109093493	87	53.1495	8.57001	49.9814
ENCFF492CBJ_ENCFF807WOU_sort-macs2_peak_97612	chr7	149239217	149239826	-130	ZNF212	zinc finger protein 212	611	149239608	89	53.12	8.32288	49.9524
ENCFF492CBJ_ENCFF807WOU_sort-macs2_peak_72735	chr3	122382792	122384390	-360	CCDC58	coiled-coil domain containing 58	1600	122384199	89	53.12	8.32288	49.9524
ENCFF492CBJ_ENCFF807WOU_sort-macs2_peak_64007	chr20	44310806	44311499	50	FITM2	fat storage inducing transmembrane protein 2	695	44311237	109	53.116	6.54343	49.9487
ENCFF492CBJ_ENCFF807WOU_sort-macs2_peak_38608	chr16	67872782	67873418	48	EDC4	enhancer of mRNA decapping 4	638	67873041	80	53.1022	9.53031	49.9349
ENCFF492CBJ_ENCFF807WOU_sort-macs2_peak_54751	chr2	55050184	55050955	29	RTN4	reticulon 4	773	55050520	80	53.1022	9.53031	49.9349
ENCFF492CBJ_ENCFF807WOU_sort-macs2_peak_73121	chr3	129182966	129184654	86	CNBP	CCHC-type zinc finger nucleic acid binding protein	1690	129183846	71	53.0892	11.1594	49.922
ENCFF492CBJ_ENCFF807WOU_sort-macs2_peak_102927	chr9	27573560	27574121	26	C9orf72	C9orf72-SMCR8 complex subunit	563	27573815	71	53.0892	11.1594	49.922
ENCFF492CBJ_ENCFF807WOU_sort-macs2_peak_104126	chr9	89318008	89319357	-169	SECISBP2	SECIS binding protein 2	1351	89318461	71	53.0892	11.1594	49.922
ENCFF492CBJ_ENCFF807WOU_sort-macs2_peak_45155	chr17	79839375	79840213	-354	CBX4	chromobox 4	840	79839892	70	53.0486	11.361	49.8822
ENCFF492CBJ_ENCFF807WOU_sort-macs2_peak_46649	chr18	31942927	31943941	-306	TRAPPC8	trafficking protein particle complex 8	1016	31943165	67	53.0421	12.0517	49.8757
ENCFF492CBJ_ENCFF807WOU_sort-macs2_peak_55301	chr2	68062773	68063263	-14	C1D	C1D nuclear receptor corepressor	492	68063059	72	53.0255	10.9315	49.8593
ENCFF492CBJ_ENCFF807WOU_sort-macs2_peak_63104	chr20	31606526	31608020	87	MIR3193	microRNA 3193	1496	31607339	102	53.0013	7.04035	49.8352
ENCFF492CBJ_ENCFF807WOU_sort-macs2_peak_63490	chr20	34872485	34873164	32	GGT7	gamma-glutamyltransferase 7	681	34872939	102	53.0013	7.04035	49.8352
ENCFF492CBJ_ENCFF807WOU_sort-macs2_peak_55992	chr2	85354021	85355122	-43	RETSAT	retinol saturase	1103	85354665	85	52.9925	8.78916	49.8264
ENCFF492CBJ_ENCFF807WOU_sort-macs2_peak_3500	chr1	45750150	45751078	39	IPP	intracisternal A particle-promoted polypeptide	930	45750892	75	52.9542	10.331	49.7883
ENCFF492CBJ_ENCFF807WOU_sort-macs2_peak_99819	chr8	61713897	61715146	71	ASPH	aspartate beta-hydroxylase	1251	61714899	74	52.9013	10.501	49.7356
ENCFF492CBJ_ENCFF807WOU_sort-macs2_peak_25971	chr12	123583846	123584729	40	TMED2-DT	TMED2 divergent transcript	885	123584438	74	52.9013	10.501	49.7356
ENCFF492CBJ_ENCFF807WOU_sort-macs2_peak_46124	chr18	11851211	11851772	78	CHMP1B	charged multivesicular body protein 1B	563	11851353	69	52.8926	11.5304	49.727
ENCFF492CBJ_ENCFF807WOU_sort-macs2_peak_32264	chr14	104800883	104801441	61	ZBTB42	zinc finger and BTB domain containing 42	560	104801012	65	52.8578	12.4876	49.6925
ENCFF492CBJ_ENCFF807WOU_sort-macs2_peak_18171	chr11	64996747	64997276	-40	BATF2	basic leucine zipper ATF-like transcription factor 2	531	64997122	71	52.8386	11.0779	49.6736
ENCFF492CBJ_ENCFF807WOU_sort-macs2_peak_50948	chr19	44113027	44113590	-91	ZNF225	zinc finger protein 225	565	44113327	71	52.8386	11.0779	49.6736
ENCFF492CBJ_ENCFF807WOU_sort-macs2_peak_25974	chr12	123601467	123602352	-190	DDX55	DEAD-box helicase 55	887	123602074	71	52.8386	11.0779	49.6736
ENCFF492CBJ_ENCFF807WOU_sort-macs2_peak_93133	chr7	12210734	12211977	61	TMEM106B	transmembrane protein 106B	1245	12211417	78	52.8002	9.76807	49.6354
ENCFF492CBJ_ENCFF807WOU_sort-macs2_peak_95484	chr7	90346428	90347114	55	GTPBP10	GTP binding protein 10	688	90346667	78	52.8002	9.76807	49.6354
ENCFF492CBJ_ENCFF807WOU_sort-macs2_peak_30188	chr14	58426820	58428479	-35	TIMM9	translocase of inner mitochondrial membrane 9	1661	58427715	78	52.8002	9.76807	49.6354
ENCFF492CBJ_ENCFF807WOU_sort-macs2_peak_51078	chr19	45078869	45079440	-41	GEMIN7	gem nuclear organelle associated protein 7	573	45079210	78	52.8002	9.76807	49.6354
ENCFF492CBJ_ENCFF807WOU_sort-macs2_peak_2612	chr1	31938276	31938946	-243	PTP4A2	protein tyrosine phosphatase 4A2	672	31938599	78	52.8002	9.76807	49.6354
ENCFF492CBJ_ENCFF807WOU_sort-macs2_peak_67274	chr22	29553552	29554501	-269	THOC5	THO complex 5	951	29553759	78	52.8002	9.76807	49.6354
ENCFF492CBJ_ENCFF807WOU_sort-macs2_peak_68677	chr22	46335476	46336044	46	TRMU	tRNA 5-methylaminomethyl-2-thiouridylate methyltransferase	570	46335689	66	52.7242	12.1829	49.5603
ENCFF492CBJ_ENCFF807WOU_sort-macs2_peak_81664	chr5	55994297	55995623	3	IL6ST	interleukin 6 signal transducer	1328	55995224	66	52.7242	12.1829	49.5603
ENCFF492CBJ_ENCFF807WOU_sort-macs2_peak_17952	chr11	62804894	62805902	42	NXF1	nuclear RNA export factor 1	1010	62805418	68	52.6678	11.6815	49.5042
ENCFF492CBJ_ENCFF807WOU_sort-macs2_peak_39201	chr16	75464111	75465071	98	TMEM170A	transmembrane protein 170A	962	75464867	98	52.6278	7.31191	49.465
ENCFF492CBJ_ENCFF807WOU_sort-macs2_peak_100770	chr8	100309802	100310696	-296	RNF19A	ring finger protein 19A, RBR E3 ubiquitin protein ligase	896	100310225	67	52.6218	11.901	49.459
ENCFF492CBJ_ENCFF807WOU_sort-macs2_peak_29418	chr14	35809125	35809554	-44	RALGAPA1	Ral GTPase activating protein catalytic alpha subunit 1	431	35809282	118	52.5642	5.92572	49.4017
ENCFF492CBJ_ENCFF807WOU_sort-macs2_peak_44632	chr17	75516170	75516562	-162	TSEN54	tRNA splicing endonuclease subunit 54	394	75516444	75	52.5489	10.2121	49.3865
ENCFF492CBJ_ENCFF807WOU_sort-macs2_peak_18715	chr11	69640641	69641355	-107	CCND1	cyclin D1	716	69641156	68	52.5473	11.6396	49.385
ENCFF492CBJ_ENCFF807WOU_sort-macs2_peak_101037	chr8	109607826	109608131	84	SYBU	syntabulin	307	109607949	80	52.5384	9.38285	49.3762
ENCFF492CBJ_ENCFF807WOU_sort-macs2_peak_95931	chr7	100015426	100015736	-15	ZKSCAN1	zinc finger with KRAB and SCAN domains 1	312	100015553	80	52.5384	9.38285	49.3762
ENCFF492CBJ_ENCFF807WOU_sort-macs2_peak_4935	chr1	85708163	85709081	-189	ZNHIT6	zinc finger HIT-type containing 6	920	85708458	80	52.5384	9.38285	49.3762
ENCFF492CBJ_ENCFF807WOU_sort-macs2_peak_18892	chr11	73142291	73142813	-234	FCHSD2	FCH and double SH3 domains 2	524	73142417	73	52.5198	10.5757	49.3583
ENCFF492CBJ_ENCFF807WOU_sort-macs2_peak_50768	chr19	41263091	41264941	-356	HNRNPUL1	heterogeneous nuclear ribonucleoprotein U like 1	1852	41264311	73	52.5198	10.5757	49.3583
ENCFF492CBJ_ENCFF807WOU_sort-macs2_peak_83420	chr5	112921898	112922645	-44	REEP5	receptor accessory protein 5	749	112922441	69	52.498	11.3964	49.3373
ENCFF492CBJ_ENCFF807WOU_sort-macs2_peak_34506	chr15	75335694	75336269	-82	COMMD4	COMM domain containing 4	577	75336032	69	52.498	11.3964	49.3373
ENCFF492CBJ_ENCFF807WOU_sort-macs2_peak_90304	chr6	113970781	113971695	-90	HDAC2	histone deacetylase 2	916	113971521	69	52.498	11.3964	49.3373
ENCFF492CBJ_ENCFF807WOU_sort-macs2_peak_82688	chr5	81301309	81302027	81	ZCCHC9	zinc finger CCHC-type containing 9	720	81301571	96	52.4748	7.46478	49.3144
ENCFF492CBJ_ENCFF807WOU_sort-macs2_peak_6056	chr1	113811846	113813066	20	RSBN1	round spermatid basic protein 1	1222	113812540	65	52.3843	12.3098	49.2245
ENCFF492CBJ_ENCFF807WOU_sort-macs2_peak_66404	chr21	44939614	44940406	13	FAM207A	family with sequence similarity 207 member A	794	44939983	65	52.3843	12.3098	49.2245
ENCFF492CBJ_ENCFF807WOU_sort-macs2_peak_20012	chr11	108593581	108594062	-53	EXPH5	exophilin 5	483	108593708	65	52.3843	12.3098	49.2245
ENCFF492CBJ_ENCFF807WOU_sort-macs2_peak_39423	chr16	81314561	81315256	-58	GAN	gigaxonin	697	81314858	76	52.3631	9.98241	49.2039
ENCFF492CBJ_ENCFF807WOU_sort-macs2_peak_68200	chr22	40177130	40178210	-255	TNRC6B	trinucleotide repeat containing adaptor 6B	1082	40177899	82	52.3537	9.04339	49.1945
ENCFF492CBJ_ENCFF807WOU_sort-macs2_peak_85800	chr5	176537060	176538272	-264	RNF44	ring finger protein 44	1214	176537942	82	52.3537	9.04339	49.1945
ENCFF492CBJ_ENCFF807WOU_sort-macs2_peak_62112	chr20	5126320	5127496	-100	CDS2	CDP-diacylglycerol synthase 2	1178	5126576	94	52.3478	7.63104	49.1891
ENCFF492CBJ_ENCFF807WOU_sort-macs2_peak_42497	chr17	44014401	44015337	94	TMEM101	transmembrane protein 101	938	44015020	103	52.3472	6.85331	49.1886
ENCFF492CBJ_ENCFF807WOU_sort-macs2_peak_84115	chr5	134904369	134905929	29	PCBD2	pterin-4 alpha-carbinolamine dehydratase 2	1562	134904681	62	52.2839	13.0803	49.1256
ENCFF492CBJ_ENCFF807WOU_sort-macs2_peak_21687	chr12	14384871	14385480	-106	ATF7IP	activating transcription factor 7 interacting protein	611	14385011	62	52.2839	13.0803	49.1256
ENCFF492CBJ_ENCFF807WOU_sort-macs2_peak_7199	chr1	159923716	159924003	-125	TAGLN2	transgelin 2	289	159923841	62	52.2839	13.0803	49.1256
ENCFF492CBJ_ENCFF807WOU_sort-macs2_peak_4181	chr1	58699706	58700427	-4	MYSM1	Myb like, SWIRM and MPN domains 1	723	58700206	61	52.2474	13.355	49.0897
ENCFF492CBJ_ENCFF807WOU_sort-macs2_peak_27925	chr13	75549182	75549968	95	UCHL3	ubiquitin C-terminal hydrolase L3	788	75549416	84	52.2345	8.742	49.0769
ENCFF492CBJ_ENCFF807WOU_sort-macs2_peak_42790	chr17	48944398	48945281	3	SNF8	SNF8 subunit of ESCRT-II	885	48944871	84	52.2345	8.742	49.0769
ENCFF492CBJ_ENCFF807WOU_sort-macs2_peak_104734	chr9	100352742	100353382	-120	TEX10	testis expressed 10	642	100352957	84	52.2345	8.742	49.0769
ENCFF492CBJ_ENCFF807WOU_sort-macs2_peak_34002	chr15	66497592	66498710	-336	SNAPC5	small nuclear RNA activating complex polypeptide 5	1120	66497812	90	52.1849	8.01143	49.0279
ENCFF492CBJ_ENCFF807WOU_sort-macs2_peak_59121	chr2	177392247	177393281	-9	AGPS	alkylglycerone phosphate synthase	1036	177392712	85	52.1843	8.60083	49.0275
ENCFF492CBJ_ENCFF807WOU_sort-macs2_peak_10485	chr1	236794712	236796024	76	MTR	5-methyltetrahydrofolate-homocysteine methyltransferase	1314	236795024	86	52.1715	8.47262	49.0147
ENCFF492CBJ_ENCFF807WOU_sort-macs2_peak_7091	chr1	156282569	156283166	23	SMG5	SMG5 nonsense mediated mRNA decay factor	599	156282991	86	52.1715	8.47262	49.0147
ENCFF492CBJ_ENCFF807WOU_sort-macs2_peak_42306	chr17	42866808	42867187	-148	AOC4P	amine oxidase copper containing 4, pseudogene	381	42866965	86	52.1715	8.47262	49.0147
ENCFF492CBJ_ENCFF807WOU_sort-macs2_peak_42590	chr17	44899060	44899850	-10	EFTUD2	elongation factor Tu GTP binding domain containing 2	792	44899473	88	52.157	8.2304	49.0006
ENCFF492CBJ_ENCFF807WOU_sort-macs2_peak_25625	chr12	120446077	120446759	-26	GATC	glutamyl-tRNA amidotransferase subunit C	684	120446421	88	52.157	8.2304	49.0006
ENCFF492CBJ_ENCFF807WOU_sort-macs2_peak_81188	chr5	37370873	37371563	-112	NUP155	nucleoporin 155	692	37371120	68	52.1467	11.501	48.9906
ENCFF492CBJ_ENCFF807WOU_sort-macs2_peak_66936	chr22	24555254	24556382	76	GUCD1	guanylyl cyclase domain containing 1	1130	24555930	75	52.0823	10.0764	48.9269
ENCFF492CBJ_ENCFF807WOU_sort-macs2_peak_84872	chr5	148383591	148384398	36	FBXO38	F-box protein 38	809	148383844	75	52.0823	10.0764	48.9269
ENCFF492CBJ_ENCFF807WOU_sort-macs2_peak_89254	chr6	73520003	73521993	34	EEF1A1	eukaryotic translation elongation factor 1 alpha 1	1992	73520998	75	52.0823	10.0764	48.9269
ENCFF492CBJ_ENCFF807WOU_sort-macs2_peak_5020	chr1	88683888	88684460	30	PKN2	protein kinase N2	574	88684221	75	52.0823	10.0764	48.9269
ENCFF492CBJ_ENCFF807WOU_sort-macs2_peak_37359	chr16	30052913	30053246	-11	LOC112694756	uncharaterized LOC112694756	335	30053053	75	52.0823	10.0764	48.9269
ENCFF492CBJ_ENCFF807WOU_sort-macs2_peak_77102	chr4	39406673	39407103	-42	KLB	klotho beta	432	39406935	75	52.0823	10.0764	48.9269
ENCFF492CBJ_ENCFF807WOU_sort-macs2_peak_47265	chr18	57630058	57630514	-45	LOC100505549	uncharacterized LOC100505549	458	57630297	75	52.0823	10.0764	48.9269
ENCFF492CBJ_ENCFF807WOU_sort-macs2_peak_14719	chr10	102151812	102152852	-57	NOLC1	nucleolar and coiled-body phosphoprotein 1	1042	102152324	75	52.0823	10.0764	48.9269
ENCFF492CBJ_ENCFF807WOU_sort-macs2_peak_106061	chr9	127735082	127735629	-61	TOR2A	torsin family 2 member A	549	127735429	75	52.0823	10.0764	48.9269
ENCFF492CBJ_ENCFF807WOU_sort-macs2_peak_94822	chr7	66920730	66921344	-188	TMEM248	transmembrane protein 248	616	66921097	75	52.0823	10.0764	48.9269
ENCFF492CBJ_ENCFF807WOU_sort-macs2_peak_5580	chr1	99969365	99970214	-207	SLC35A3	solute carrier family 35 member A3	851	99969930	75	52.0823	10.0764	48.9269
ENCFF492CBJ_ENCFF807WOU_sort-macs2_peak_37513	chr16	31073606	31074756	59	ZNF668	zinc finger protein 668	1152	31074338	88	52.0081	8.19816	48.8537
ENCFF492CBJ_ENCFF807WOU_sort-macs2_peak_39195	chr16	75432745	75434453	-96	CFDP1	craniofacial development protein 1	1710	75433903	89	51.9749	8.07771	48.8207
ENCFF492CBJ_ENCFF807WOU_sort-macs2_peak_99541	chr8	49909742	49910027	88	SNTG1	syntrophin gamma 1	287	49909869	57	51.9704	14.4964	48.8162
ENCFF492CBJ_ENCFF807WOU_sort-macs2_peak_92997	chr7	6577293	6577760	72	ZDHHC4	zinc finger DHHC-type containing 4	469	6577434	70	51.9679	11.0044	48.814
ENCFF492CBJ_ENCFF807WOU_sort-macs2_peak_40364	chr17	4703682	4704471	61	PELP1	proline, glutamate and leucine rich protein 1	791	4704175	70	51.9679	11.0044	48.814
ENCFF492CBJ_ENCFF807WOU_sort-macs2_peak_69636	chr3	23806882	23807315	-193	UBE2E1-AS1	UBE2E1 antisense RNA 1	435	23807171	70	51.9679	11.0044	48.814
ENCFF492CBJ_ENCFF807WOU_sort-macs2_peak_65492	chr21	17512143	17513226	-222	CXADR	CXADR Ig-like cell adhesion molecule	1085	17512990	62	51.9658	12.9526	48.8126
ENCFF492CBJ_ENCFF807WOU_sort-macs2_peak_54979	chr2	62705118	62705792	-169	EHBP1	EH domain binding protein 1	676	62705406	80	51.9094	9.22038	48.7565
ENCFF492CBJ_ENCFF807WOU_sort-macs2_peak_27095	chr13	40921286	40922076	69	TPTE2P5	transmembrane phosphoinositide 3-phosphatase and tensin homolog 2 pseudogene 5	792	40921916	66	51.8759	11.8745	48.7231
ENCFF492CBJ_ENCFF807WOU_sort-macs2_peak_89354	chr6	79078062	79079099	-326	PHIP	pleckstrin homology domain interacting protein	1039	79078226	60	51.8623	13.4924	48.7096
ENCFF492CBJ_ENCFF807WOU_sort-macs2_peak_87937	chr6	36442577	36443527	52	KCTD20	potassium channel tetramerization domain containing 20	952	36442928	73	51.814	10.361	48.6615
ENCFF492CBJ_ENCFF807WOU_sort-macs2_peak_31465	chr14	89417123	89417398	-27	FOXN3	forkhead box N3	277	89417236	62	51.7765	12.877	48.6241
ENCFF492CBJ_ENCFF807WOU_sort-macs2_peak_101040	chr8	109643878	109644366	-7	LOC100132813	uncharacterized LOC100132813	490	109644049	77	51.7525	9.64442	48.6004
ENCFF492CBJ_ENCFF807WOU_sort-macs2_peak_23127	chr12	55973422	55974377	-14	RAB5B	RAB5B, member RAS oncogene family	957	55974090	77	51.7525	9.64442	48.6004
ENCFF492CBJ_ENCFF807WOU_sort-macs2_peak_89556	chr6	87322332	87322775	-35	SMIM8	small integral membrane protein 8	445	87322531	77	51.7525	9.64442	48.6004
ENCFF492CBJ_ENCFF807WOU_sort-macs2_peak_68305	chr22	41468518	41469464	-126	ACO2	aconitase 2	948	41469113	77	51.7525	9.64442	48.6004
ENCFF492CBJ_ENCFF807WOU_sort-macs2_peak_50539	chr19	37655018	37656398	-243	ZFP30	ZFP30 zinc finger protein	1382	37656081	77	51.7525	9.64442	48.6004
ENCFF492CBJ_ENCFF807WOU_sort-macs2_peak_3139	chr1	40691278	40693162	41	NFYC-AS1	NFYC antisense RNA 1	1886	40691651	68	51.7521	11.3657	48.6004
ENCFF492CBJ_ENCFF807WOU_sort-macs2_peak_42695	chr17	47649024	47650071	-372	KPNB1	karyopherin subunit beta 1	1049	47649922	104	51.7307	6.67924	48.5794
ENCFF492CBJ_ENCFF807WOU_sort-macs2_peak_3953	chr1	54764107	54765155	-108	PARS2	prolyl-tRNA synthetase 2, mitochondrial	1050	54764698	70	51.7211	10.9241	48.5701
ENCFF492CBJ_ENCFF807WOU_sort-macs2_peak_86329	chr6	3456989	3457429	-650	SLC22A23	solute carrier family 22 member 23	442	3457250	73	51.6089	10.2992	48.4584
ENCFF492CBJ_ENCFF807WOU_sort-macs2_peak_64123	chr20	45791740	45792284	58	DNTTIP1	deoxynucleotidyltransferase terminal interacting protein 1	546	45791928	95	51.5664	7.38782	48.4159
ENCFF492CBJ_ENCFF807WOU_sort-macs2_peak_42788	chr17	48907963	48908631	-110	UBE2Z	ubiquitin conjugating enzyme E2 Z	670	48908309	95	51.5664	7.38782	48.4159
ENCFF492CBJ_ENCFF807WOU_sort-macs2_peak_65254	chr20	63216097	63216879	-357	YTHDF1	YTH N6-methyladenosine RNA binding protein 1	784	63216279	77	51.5471	9.58825	48.3969
ENCFF492CBJ_ENCFF807WOU_sort-macs2_peak_69457	chr3	14402100	14402818	-117	SLC6A6	solute carrier family 6 member 6	720	14402448	67	51.5192	11.5122	48.3692
ENCFF492CBJ_ENCFF807WOU_sort-macs2_peak_21383	chr12	7060469	7060862	-53	C1S	complement C1s	395	7060607	79	51.5121	9.26701	48.3626
ENCFF492CBJ_ENCFF807WOU_sort-macs2_peak_101139	chr8	118111740	118112090	-96	EXT1	exostosin glycosyltransferase 1	352	118111897	79	51.5121	9.26701	48.3626
ENCFF492CBJ_ENCFF807WOU_sort-macs2_peak_45542	chr17	82648242	82648634	6	WDR45B	WD repeat domain 45B	394	82648487	70	51.5001	10.8525	48.3512
ENCFF492CBJ_ENCFF807WOU_sort-macs2_peak_43342	chr17	57903195	57903623	-20	CUEDC1	CUE domain containing 1	430	57903463	84	51.4669	8.56197	48.3183
ENCFF492CBJ_ENCFF807WOU_sort-macs2_peak_17271	chr11	43311559	43312476	21	API5	apoptosis inhibitor 5	919	43311940	72	51.4281	10.4328	48.2797
ENCFF492CBJ_ENCFF807WOU_sort-macs2_peak_4485	chr1	63522844	63523773	-35	ITGB3BP	integrin subunit beta 3 binding protein	931	63523280	72	51.4281	10.4328	48.2797
ENCFF492CBJ_ENCFF807WOU_sort-macs2_peak_102225	chr8	143829139	143829725	-117	PUF60	poly(U) binding splicing factor 60	588	143829416	72	51.4281	10.4328	48.2797
ENCFF492CBJ_ENCFF807WOU_sort-macs2_peak_7153	chr1	156766366	156767853	-426	PRCC	proline rich mitotic checkpoint control factor	1489	156767253	72	51.4281	10.4328	48.2797
ENCFF492CBJ_ENCFF807WOU_sort-macs2_peak_23145	chr12	56103866	56104695	-279	PA2G4	proliferation-associated 2G4	831	56104408	76	51.4043	9.71262	48.2567
ENCFF492CBJ_ENCFF807WOU_sort-macs2_peak_95246	chr7	77695993	77696622	-42	APTR	Alu-mediated CDKN1A/p21 transcriptional regulator	631	77696459	70	51.3538	10.8053	48.2067
ENCFF492CBJ_ENCFF807WOU_sort-macs2_peak_84105	chr5	134648098	134649576	52	SEC24A	SEC24 homolog A, COPII coat complex component	1480	134648561	81	51.3467	8.93444	48.1998
ENCFF492CBJ_ENCFF807WOU_sort-macs2_peak_14706	chr10	102055621	102056796	-35	ARMH3	armadillo like helical domain containing 3	1177	102056295	81	51.3467	8.93444	48.1998
ENCFF492CBJ_ENCFF807WOU_sort-macs2_peak_59898	chr2	201451152	201452192	-68	STRADB	STE20 related adaptor beta	1042	201451524	81	51.3467	8.93444	48.1998
ENCFF492CBJ_ENCFF807WOU_sort-macs2_peak_53346	chr2	26347451	26348023	-948	ADGRF3	adhesion G protein-coupled receptor F3	574	26347696	78	51.3374	9.37376	48.191
ENCFF492CBJ_ENCFF807WOU_sort-macs2_peak_51740	chr19	50376166	50376866	59	NR1H2	nuclear receptor subfamily 1 group H member 2	702	50376394	83	51.2452	8.63916	48.0993
ENCFF492CBJ_ENCFF807WOU_sort-macs2_peak_28489	chr13	102845465	102846154	-32	ERCC5	ERCC excision repair 5, endonuclease	691	102845818	83	51.2452	8.63916	48.0993
ENCFF492CBJ_ENCFF807WOU_sort-macs2_peak_58238	chr2	158101395	158101878	-234	UPP2	uridine phosphorylase 2	485	158101697	83	51.2452	8.63916	48.0993
ENCFF492CBJ_ENCFF807WOU_sort-macs2_peak_97689	chr7	150404893	150405523	-544	LOC728743	zinc finger protein pseudogene	632	150405364	65	51.2136	11.8776	48.0684
ENCFF492CBJ_ENCFF807WOU_sort-macs2_peak_7144	chr1	156740705	156741559	-44	MRPL24	mitochondrial ribosomal protein L24	856	156741188	77	51.2098	9.49654	48.0647
ENCFF492CBJ_ENCFF807WOU_sort-macs2_peak_46975	chr18	46173404	46174303	-169	C18orf25	chromosome 18 open reading frame 25	901	46173976	64	51.204	12.1233	48.0589
ENCFF492CBJ_ENCFF807WOU_sort-macs2_peak_10974	chr10	5446334	5447071	93	NET1	neuroepithelial cell transforming 1	739	5446656	87	51.1988	8.13793	48.0543
ENCFF492CBJ_ENCFF807WOU_sort-macs2_peak_96862	chr7	128343670	128344091	28	RBM28	RNA binding motif protein 28	423	128343837	87	51.1988	8.13793	48.0543
ENCFF492CBJ_ENCFF807WOU_sort-macs2_peak_9898	chr1	228108942	228109705	-11	MRPL55	mitochondrial ribosomal protein L55	765	228109318	87	51.1988	8.13793	48.0543
ENCFF492CBJ_ENCFF807WOU_sort-macs2_peak_42526	chr17	44170219	44171097	-46	ASB16	ankyrin repeat and SOCS box containing 16	880	44170633	87	51.1988	8.13793	48.0543
ENCFF492CBJ_ENCFF807WOU_sort-macs2_peak_41644	chr17	30477110	30477634	-36	GOSR1	golgi SNAP receptor complex member 1	526	30477364	85	51.1984	8.37523	48.054
ENCFF492CBJ_ENCFF807WOU_sort-macs2_peak_87412	chr6	26204153	26205061	-38	HIST1H4E	histone cluster 1 H4 family member e	910	26204586	85	51.1984	8.37523	48.054
ENCFF492CBJ_ENCFF807WOU_sort-macs2_peak_2145	chr1	26169672	26170209	32	ZNF593	zinc finger protein 593	539	26169855	65	51.13	11.8472	47.9863
ENCFF492CBJ_ENCFF807WOU_sort-macs2_peak_104235	chr9	92293471	92294126	-42	IARS	isoleucyl-tRNA synthetase	657	92293860	74	51.0167	9.94381	47.874
ENCFF492CBJ_ENCFF807WOU_sort-macs2_peak_20299	chr11	116772591	116773504	-49	BUD13	BUD13 homolog	915	116773017	74	51.0167	9.94381	47.874
ENCFF492CBJ_ENCFF807WOU_sort-macs2_peak_47948	chr19	796842	797495	-284	PTBP1	polypyrimidine tract binding protein 1	655	797061	74	51.0167	9.94381	47.874
ENCFF492CBJ_ENCFF807WOU_sort-macs2_peak_2813	chr1	35641286	35642527	-380	PSMB2	proteasome subunit beta 2	1243	35641565	74	51.0167	9.94381	47.874
ENCFF492CBJ_ENCFF807WOU_sort-macs2_peak_72707	chr3	121546693	121547044	-880	POLQ	DNA polymerase theta	353	121546920	74	51.0167	9.94381	47.874
ENCFF492CBJ_ENCFF807WOU_sort-macs2_peak_75483	chr3	191328936	191329844	-4	CCDC50	coiled-coil domain containing 50	910	191329342	67	51.0063	11.3343	47.8644
ENCFF492CBJ_ENCFF807WOU_sort-macs2_peak_14742	chr10	102432462	102432908	-111	CUEDC2	CUE domain containing 2	448	102432648	67	51.0063	11.3343	47.8644
ENCFF492CBJ_ENCFF807WOU_sort-macs2_peak_84477	chr5	140546809	140547874	-321	EIF4EBP3	eukaryotic translation initiation factor 4E binding protein 3	1067	140547500	67	51.0063	11.3343	47.8644
ENCFF492CBJ_ENCFF807WOU_sort-macs2_peak_38352	chr16	58024461	58025915	-566	MMP15	matrix metallopeptidase 15	1456	58025543	72	51.0044	10.3034	47.8627
ENCFF492CBJ_ENCFF807WOU_sort-macs2_peak_32792	chr15	42272992	42274189	-6	TMEM87A	transmembrane protein 87A	1199	42273571	70	50.9915	10.6891	47.8498
ENCFF492CBJ_ENCFF807WOU_sort-macs2_peak_28023	chr13	80341044	80341708	-250	SPRY2	sprouty RTK signaling antagonist 2	666	80341336	62	50.9423	12.5473	47.8009
ENCFF492CBJ_ENCFF807WOU_sort-macs2_peak_62922	chr20	23421288	23421875	-62	NAPB	NSF attachment protein beta	589	23421472	81	50.9302	8.83161	47.7888
ENCFF492CBJ_ENCFF807WOU_sort-macs2_peak_78464	chr4	94207454	94208168	-54	SMARCAD1	SWI/SNF-related, matrix-associated actin-dependent regulator of chromatin, subfamily a, containing DEAD/H box 1	716	94207966	59	50.924	13.3982	47.7827
ENCFF492CBJ_ENCFF807WOU_sort-macs2_peak_9804	chr1	226061549	226063005	-439	H3F3A	H3 histone family member 3A	1458	226062463	61	50.8936	12.8034	47.7524
ENCFF492CBJ_ENCFF807WOU_sort-macs2_peak_63074	chr20	30286318	30286565	96	LINC01597	long intergenic non-protein coding RNA 1597	249	30286441	69	50.8527	10.8494	47.7117
ENCFF492CBJ_ENCFF807WOU_sort-macs2_peak_18529	chr11	67391665	67392172	-68	RAD9A	RAD9 checkpoint clamp component A	509	67391847	69	50.8527	10.8494	47.7117
ENCFF492CBJ_ENCFF807WOU_sort-macs2_peak_58007	chr2	148020141	148021169	82	ORC4	origin recognition complex subunit 4	1030	148020708	82	50.832	8.67247	47.6918
ENCFF492CBJ_ENCFF807WOU_sort-macs2_peak_102183	chr8	143290265	143291767	-401	ZNF696	zinc finger protein 696	1504	143291385	61	50.7998	12.7658	47.6598
ENCFF492CBJ_ENCFF807WOU_sort-macs2_peak_102565	chr9	6015416	6015855	-11	RANBP6	RAN binding protein 6	441	6015663	72	50.7326	10.2209	47.5929
ENCFF492CBJ_ENCFF807WOU_sort-macs2_peak_3363	chr1	44404865	44405576	-35	RNF220	ring finger protein 220	713	44405205	72	50.7326	10.2209	47.5929
ENCFF492CBJ_ENCFF807WOU_sort-macs2_peak_51528	chr19	48618994	48619858	-80	SPHK2	sphingosine kinase 2	866	48619351	76	50.7103	9.52078	47.5708
ENCFF492CBJ_ENCFF807WOU_sort-macs2_peak_38947	chr16	71564468	71566397	-357	TAT-AS1	TAT antisense RNA 1	1931	71564996	76	50.7103	9.52078	47.5708
ENCFF492CBJ_ENCFF807WOU_sort-macs2_peak_38543	chr16	67226604	67227325	34	LRRC29	leucine rich repeat containing 29	723	67227113	94	50.6625	7.31086	47.5241
ENCFF492CBJ_ENCFF807WOU_sort-macs2_peak_28665	chr13	113122471	113123192	32	F10	coagulation factor X	723	113122816	94	50.6625	7.31086	47.5241
ENCFF492CBJ_ENCFF807WOU_sort-macs2_peak_82783	chr5	83470542	83470908	-949	VCAN	versican	368	83470737	62	50.6256	12.4236	47.4875
ENCFF492CBJ_ENCFF807WOU_sort-macs2_peak_89534	chr6	85678252	85679230	-8	SNHG5	small nucleolar RNA host gene 5	980	85678728	69	50.6096	10.7702	47.4718
ENCFF492CBJ_ENCFF807WOU_sort-macs2_peak_68295	chr22	41380225	41382189	-735	TEF	TEF transcription factor, PAR bZIP family member	1966	41380569	69	50.6096	10.7702	47.4718
ENCFF492CBJ_ENCFF807WOU_sort-macs2_peak_40857	chr17	14069204	14069845	20	COX10	cytochrome c oxidase assembly factor heme A:farnesyltransferase COX10	643	14069469	62	50.5807	12.4061	47.4432
ENCFF492CBJ_ENCFF807WOU_sort-macs2_peak_72868	chr3	124730197	124730805	49	UMPS	uridine monophosphate synthetase	610	124730387	74	50.5664	9.81399	47.4289
ENCFF492CBJ_ENCFF807WOU_sort-macs2_peak_72102	chr3	98732086	98733285	-19	ST3GAL6	ST3 beta-galactoside alpha-2,3-sialyltransferase 6	1201	98732285	78	50.4911	9.15117	47.354
ENCFF492CBJ_ENCFF807WOU_sort-macs2_peak_47036	chr18	48942593	48943191	-85	SMAD7	SMAD family member 7	600	48942832	78	50.4911	9.15117	47.354
ENCFF492CBJ_ENCFF807WOU_sort-macs2_peak_30809	chr14	70359521	70360023	-89	COX16	cytochrome c oxidase assembly factor COX16	504	70359768	90	50.3916	7.64451	47.2555
ENCFF492CBJ_ENCFF807WOU_sort-macs2_peak_36016	chr16	2911719	2912169	-35	FLYWCH1	FLYWCH-type zinc finger 1	452	2911863	64	50.384	11.8192	47.248
ENCFF492CBJ_ENCFF807WOU_sort-macs2_peak_66325	chr21	44339077	44339687	8	CFAP410	cilia and flagella associated protein 410	612	44339430	66	50.377	11.3429	47.2413
ENCFF492CBJ_ENCFF807WOU_sort-macs2_peak_25211	chr12	112418627	112419154	-8	PTPN11	protein tyrosine phosphatase non-receptor type 11	529	112418839	66	50.377	11.3429	47.2413
ENCFF492CBJ_ENCFF807WOU_sort-macs2_peak_74594	chr3	172039242	172039774	-70	FNDC3B	fibronectin type III domain containing 3B	534	172039522	66	50.377	11.3429	47.2413
ENCFF492CBJ_ENCFF807WOU_sort-macs2_peak_97874	chr7	155809486	155809834	-497	SHH	sonic hedgehog signaling molecule	350	155809713	66	50.377	11.3429	47.2413
ENCFF492CBJ_ENCFF807WOU_sort-macs2_peak_24459	chr12	96489314	96489913	36	CFAP54	cilia and flagella associated protein 54	601	96489554	80	50.345	8.82548	47.2099
ENCFF492CBJ_ENCFF807WOU_sort-macs2_peak_19713	chr11	95788875	95790702	-6	FAM76B	family with sequence similarity 76 member B	1829	95789684	80	50.345	8.82548	47.2099
ENCFF492CBJ_ENCFF807WOU_sort-macs2_peak_45366	chr17	81871275	81872578	-589	ARHGDIA	Rho GDP dissociation inhibitor alpha	1305	81871386	80	50.345	8.82548	47.2099
ENCFF492CBJ_ENCFF807WOU_sort-macs2_peak_99954	chr8	67064151	67064566	-10	CSPP1	centrosome and spindle pole associated protein 1	417	67064308	71	50.3421	10.2899	47.2075
ENCFF492CBJ_ENCFF807WOU_sort-macs2_peak_66265	chr21	43659169	43659925	-13	RRP1B	ribosomal RNA processing 1B	758	43659427	71	50.3421	10.2899	47.2075
ENCFF492CBJ_ENCFF807WOU_sort-macs2_peak_19168	chr11	76380982	76381557	-34	GVQW3	GVQW motif containing 3	577	76381137	71	50.3421	10.2899	47.2075
ENCFF492CBJ_ENCFF807WOU_sort-macs2_peak_94081	chr7	40134414	40135094	-132	MPLKIP	M-phase specific PLK1 interacting protein	682	40134683	71	50.3421	10.2899	47.2075
ENCFF492CBJ_ENCFF807WOU_sort-macs2_peak_102314	chr8	144787048	144787980	-169	ZNF34	zinc finger protein 34	934	144787440	71	50.3421	10.2899	47.2075
ENCFF492CBJ_ENCFF807WOU_sort-macs2_peak_99668	chr8	56211669	56211982	36	CHCHD7	coiled-coil-helix-coiled-coil-helix domain containing 7	315	56211793	61	50.3362	12.5808	47.2024
ENCFF492CBJ_ENCFF807WOU_sort-macs2_peak_99655	chr8	55772825	55774017	-25	TGS1	trimethylguanosine synthase 1	1194	55773429	65	50.309	11.551	47.1754
ENCFF492CBJ_ENCFF807WOU_sort-macs2_peak_91393	chr6	143842851	143843675	-10	LTV1	LTV1 ribosome biogenesis factor	826	143843440	88	50.301	7.83536	47.1675
ENCFF492CBJ_ENCFF807WOU_sort-macs2_peak_86908	chr6	15248549	15249274	56	JARID2	jumonji and AT-rich interaction domain containing 2	727	15248731	82	50.261	8.53631	47.1279
ENCFF492CBJ_ENCFF807WOU_sort-macs2_peak_3386	chr1	44721424	44722349	15	RNU5F-1	RNA, U5F small nuclear 1	927	44721755	82	50.261	8.53631	47.1279
ENCFF492CBJ_ENCFF807WOU_sort-macs2_peak_34584	chr15	76336272	76336993	-141	ISL2	ISL LIM homeobox 2	723	76336449	66	50.2603	11.3022	47.1276
ENCFF492CBJ_ENCFF807WOU_sort-macs2_peak_101341	chr8	123274010	123275524	-280	ZHX1	zinc fingers and homeoboxes 1	1516	123274824	66	50.2603	11.3022	47.1276
ENCFF492CBJ_ENCFF807WOU_sort-macs2_peak_11831	chr10	30433381	30434815	77	MAP3K8	mitogen-activated protein kinase kinase kinase 8	1436	30434564	86	50.2456	8.04545	47.1131
ENCFF492CBJ_ENCFF807WOU_sort-macs2_peak_44774	chr17	76353551	76354399	-59	PRPSAP1	phosphoribosyl pyrophosphate synthetase associated protein 1	850	76353944	86	50.2456	8.04545	47.1131
ENCFF492CBJ_ENCFF807WOU_sort-macs2_peak_71114	chr3	52794031	52794978	-264	ITIH3	inter-alpha-trypsin inhibitor heavy chain 3	949	52794745	86	50.2456	8.04545	47.1131
ENCFF492CBJ_ENCFF807WOU_sort-macs2_peak_82370	chr5	75510928	75512679	53	POLK	DNA polymerase kappa	1753	75511803	67	50.2354	11.0708	47.1032
ENCFF492CBJ_ENCFF807WOU_sort-macs2_peak_3794	chr1	52404283	52405095	87	PRPF38A	pre-mRNA processing factor 38A	814	52404544	68	50.2319	10.8549	47.0998
ENCFF492CBJ_ENCFF807WOU_sort-macs2_peak_42581	chr17	44708158	44708942	-115	DBF4B	DBF4 zinc finger B	786	44708577	84	50.2303	8.27785	47.0982
ENCFF492CBJ_ENCFF807WOU_sort-macs2_peak_7030	chr1	155940612	155941060	-853	RXFP4	relaxin family peptide/INSL5 receptor 4	450	155940878	84	50.2303	8.27785	47.0982
ENCFF492CBJ_ENCFF807WOU_sort-macs2_peak_61773	chr20	543385	544218	-11	CSNK2A1	casein kinase 2 alpha 1	835	543767	84	50.1722	8.26468	47.0407
ENCFF492CBJ_ENCFF807WOU_sort-macs2_peak_61922	chr20	3045194	3046970	30	MRPS26	mitochondrial ribosomal protein S26	1778	3046014	81	50.1127	8.6324	46.9815
ENCFF492CBJ_ENCFF807WOU_sort-macs2_peak_58069	chr2	151828211	151829019	-194	ARL5A	ADP ribosylation factor like GTPase 5A	810	151828463	81	50.1127	8.6324	46.9815
ENCFF492CBJ_ENCFF807WOU_sort-macs2_peak_55942	chr2	84905180	84906096	-18	TMSB10	thymosin beta 10	918	84905684	69	50.1046	10.607	46.9734
ENCFF492CBJ_ENCFF807WOU_sort-macs2_peak_7028	chr1	155934203	155935203	-290	KHDC4	KH domain containing 4, pre-mRNA splicing factor	1002	155934616	72	50.0649	10.0205	46.9337
ENCFF492CBJ_ENCFF807WOU_sort-macs2_peak_42523	chr17	44141716	44142217	36	C17orf53	chromosome 17 open reading frame 53	503	44141876	71	49.9922	10.1828	46.862
ENCFF492CBJ_ENCFF807WOU_sort-macs2_peak_51714	chr19	50025056	50026268	-114	VRK3	VRK serine/threonine kinase 3	1214	50026079	73	49.9568	9.81123	46.8268
ENCFF492CBJ_ENCFF807WOU_sort-macs2_peak_13293	chr10	73096628	73097586	-133	P4HA1	prolyl 4-hydroxylase subunit alpha 1	960	73096895	73	49.9568	9.81123	46.8268
ENCFF492CBJ_ENCFF807WOU_sort-macs2_peak_22517	chr12	47819874	47820561	-314	HDAC7	histone deacetylase 7	689	47820280	73	49.9568	9.81123	46.8268
ENCFF492CBJ_ENCFF807WOU_sort-macs2_peak_55417	chr2	69914075	69915299	-354	MXD1	MAX dimerization protein 1	1226	69914602	73	49.9568	9.81123	46.8268
ENCFF492CBJ_ENCFF807WOU_sort-macs2_peak_38025	chr16	53703667	53704646	0	FTO	FTO alpha-ketoglutarate dependent dioxygenase	981	53703887	80	49.9341	8.72391	46.8049
ENCFF492CBJ_ENCFF807WOU_sort-macs2_peak_64594	chr20	50321179	50321987	-241	LINC01271	long intergenic non-protein coding RNA 1271	810	50321487	92	49.9226	7.35665	46.7935
ENCFF492CBJ_ENCFF807WOU_sort-macs2_peak_89530	chr6	85642732	85644449	-668	SYNCRIP	synaptotagmin binding cytoplasmic RNA interacting protein	1719	85643896	62	49.8734	12.1331	46.7448
ENCFF492CBJ_ENCFF807WOU_sort-macs2_peak_17342	chr11	45847011	45848061	61	CRY2	cryptochrome circadian regulator 2	1052	45847270	68	49.8655	10.7343	46.7371
ENCFF492CBJ_ENCFF807WOU_sort-macs2_peak_96062	chr7	100874602	100875339	-133	SRRT	serrate, RNA effector molecule	739	100874947	68	49.8655	10.7343	46.7371
ENCFF492CBJ_ENCFF807WOU_sort-macs2_peak_93014	chr7	6826219	6826554	-91	CCZ1B	CCZ1 homolog B, vacuolar protein trafficking and biogenesis associated	337	6826342	60	49.8546	12.6651	46.7263
ENCFF492CBJ_ENCFF807WOU_sort-macs2_peak_4623	chr1	67053338	67054792	83	SLC35D1	solute carrier family 35 member D1	1456	67054191	59	49.7916	12.9242	46.6638
ENCFF492CBJ_ENCFF807WOU_sort-macs2_peak_62111	chr20	5119232	5120557	64	PCNA	proliferating cell nuclear antigen	1327	5120014	93	49.7631	7.23391	46.6354
ENCFF492CBJ_ENCFF807WOU_sort-macs2_peak_37455	chr16	30697856	30699608	-261	LOC730183	uncharacterized LOC730183	1754	30698141	100	49.7613	6.65562	46.6338
ENCFF492CBJ_ENCFF807WOU_sort-macs2_peak_53427	chr2	27211537	27213025	-13	SLC5A6	solute carrier family 5 member 6	1490	27212087	75	49.7454	9.41681	46.6179
ENCFF492CBJ_ENCFF807WOU_sort-macs2_peak_51606	chr19	48993085	48993973	81	RUVBL2	RuvB like AAA ATPase 2	890	48993843	68	49.7436	10.6944	46.6162
ENCFF492CBJ_ENCFF807WOU_sort-macs2_peak_18202	chr11	65117234	65118161	4	ZNHIT2	zinc finger HIT-type containing 2	929	65117892	68	49.7436	10.6944	46.6162
ENCFF492CBJ_ENCFF807WOU_sort-macs2_peak_70234	chr3	38346428	38347078	-7	XYLB	xylulokinase	652	38346721	68	49.7436	10.6944	46.6162
ENCFF492CBJ_ENCFF807WOU_sort-macs2_peak_94259	chr7	44848033	44848869	-325	H2AFV	H2A histone family member V	838	44848219	68	49.7436	10.6944	46.6162
ENCFF492CBJ_ENCFF807WOU_sort-macs2_peak_87739	chr6	34238030	34238609	-472	HMGA1	high mobility group AT-hook 1	581	34238189	68	49.7436	10.6944	46.6162
ENCFF492CBJ_ENCFF807WOU_sort-macs2_peak_83963	chr5	132866117	132867083	-21	GDF9	growth differentiation factor 9	968	132866570	75	49.6738	9.39713	46.5473
ENCFF492CBJ_ENCFF807WOU_sort-macs2_peak_47899	chr19	570998	571393	-88	BSG	basigin (Ok blood group)	397	571203	75	49.6738	9.39713	46.5473
ENCFF492CBJ_ENCFF807WOU_sort-macs2_peak_101002	chr8	108248497	108249161	-112	EIF3E	eukaryotic translation initiation factor 3 subunit E	666	108248745	75	49.6738	9.39713	46.5473
ENCFF492CBJ_ENCFF807WOU_sort-macs2_peak_77155	chr4	39638214	39639918	-201	SMIM14	small integral membrane protein 14	1706	39639093	75	49.6738	9.39713	46.5473
ENCFF492CBJ_ENCFF807WOU_sort-macs2_peak_76481	chr4	8198907	8199478	-98	SH3TC1	SH3 domain and tetratricopeptide repeats 1	573	8199222	71	49.657	10.0809	46.5312
ENCFF492CBJ_ENCFF807WOU_sort-macs2_peak_55679	chr2	73926610	73927336	93	DGUOK	deoxyguanosine kinase	728	73926778	91	49.6029	7.39006	46.4774
ENCFF492CBJ_ENCFF807WOU_sort-macs2_peak_54600	chr2	48440299	48441180	-27	PPP1R21	protein phosphatase 1 regulatory subunit 21	883	48440671	76	49.5807	9.21454	46.4555
ENCFF492CBJ_ENCFF807WOU_sort-macs2_peak_29860	chr14	52791005	52792053	78	GNPNAT1	glucosamine-phosphate N-acetyltransferase 1	1050	52791579	64	49.5628	11.52	46.4377
ENCFF492CBJ_ENCFF807WOU_sort-macs2_peak_73369	chr3	134374175	134374933	-107	AMOTL2	angiomotin like 2	760	134374520	61	49.524	12.2609	46.3991
ENCFF492CBJ_ENCFF807WOU_sort-macs2_peak_95771	chr7	97972003	97972612	51	CCZ1P-OR7E38P	CCZ1P-OR7E38P readthrough	611	97972375	65	49.5144	11.2693	46.3895
ENCFF492CBJ_ENCFF807WOU_sort-macs2_peak_84541	chr5	141618899	141619508	-203	DIAPH1	diaphanous related formin 1	611	141619198	65	49.5144	11.2693	46.3895
ENCFF492CBJ_ENCFF807WOU_sort-macs2_peak_58216	chr2	157838457	157838859	-28	ACVR1	activin A receptor type 1	404	157838649	98	49.5109	6.76694	46.3862
ENCFF492CBJ_ENCFF807WOU_sort-macs2_peak_61578	chr2	240604359	240604904	-799	GPR35	G protein-coupled receptor 35	547	240604524	98	49.5109	6.76694	46.3862
ENCFF492CBJ_ENCFF807WOU_sort-macs2_peak_51198	chr19	45780404	45780645	79	DMPK	DM1 protein kinase	243	45780517	77	49.4756	9.03533	46.3513
ENCFF492CBJ_ENCFF807WOU_sort-macs2_peak_39273	chr16	78099169	78100231	46	WWOX	WW domain containing oxidoreductase	1064	78099585	77	49.4756	9.03533	46.3513
ENCFF492CBJ_ENCFF807WOU_sort-macs2_peak_40559	chr17	7234233	7234792	5	DVL2	dishevelled segment polarity protein 2	561	7234597	77	49.4756	9.03533	46.3513
ENCFF492CBJ_ENCFF807WOU_sort-macs2_peak_38275	chr16	57447217	57448066	-113	CIAPIN1	cytokine induced apoptosis inhibitor 1	851	57447425	77	49.4756	9.03533	46.3513
ENCFF492CBJ_ENCFF807WOU_sort-macs2_peak_43492	chr17	59706968	59708076	76	PTRH2	peptidyl-tRNA hydrolase 2	1110	59707428	89	49.4695	7.56051	46.3458
ENCFF492CBJ_ENCFF807WOU_sort-macs2_peak_9513	chr1	220046101	220046883	13	EPRS	glutamyl-prolyl-tRNA synthetase	784	220046626	89	49.4695	7.56051	46.3458
ENCFF492CBJ_ENCFF807WOU_sort-macs2_peak_65235	chr20	62952307	62952855	-128	SLC17A9	solute carrier family 17 member 9	550	62952678	89	49.4695	7.56051	46.3458
ENCFF492CBJ_ENCFF807WOU_sort-macs2_peak_64071	chr20	44885187	44886198	-13	YWHAB	tyrosine 3-monooxygenase/tryptophan 5-monooxygenase activation protein beta	1013	44885625	83	49.461	8.22457	46.3375
ENCFF492CBJ_ENCFF807WOU_sort-macs2_peak_58192	chr2	156254624	156255112	63	LINC01876	long intergenic non-protein coding RNA 1876	490	156254993	55	49.4048	13.9965	46.2815
ENCFF492CBJ_ENCFF807WOU_sort-macs2_peak_78111	chr4	81154108	81154312	-53	PRKG2	protein kinase cGMP-dependent 2	206	81154222	55	49.4048	13.9965	46.2815
ENCFF492CBJ_ENCFF807WOU_sort-macs2_peak_108417	chrX	78103747	78104435	-157	PGK1	phosphoglycerate kinase 1	690	78103960	55	49.4048	13.9965	46.2815
ENCFF492CBJ_ENCFF807WOU_sort-macs2_peak_53334	chr2	26244510	26245168	91	HADHB	hydroxyacyl-CoA dehydrogenase trifunctional multienzyme complex subunit beta	660	26244986	79	49.3486	8.71652	46.2259
ENCFF492CBJ_ENCFF807WOU_sort-macs2_peak_82295	chr5	74766936	74767746	30	GFM2	G elongation factor mitochondrial 2	812	74767193	79	49.3486	8.71652	46.2259
ENCFF492CBJ_ENCFF807WOU_sort-macs2_peak_38752	chr16	69311181	69311560	20	VPS4A	vacuolar protein sorting 4 homolog A	381	69311284	79	49.3486	8.71652	46.2259
ENCFF492CBJ_ENCFF807WOU_sort-macs2_peak_55742	chr2	74529303	74530156	-23	AUP1	AUP1 lipid droplet regulating VLDL assembly factor	855	74529851	79	49.3486	8.71652	46.2259
ENCFF492CBJ_ENCFF807WOU_sort-macs2_peak_103022	chr9	33290097	33290869	-33	NFX1	nuclear transcription factor, X-box binding 1	774	33290454	79	49.3486	8.71652	46.2259
ENCFF492CBJ_ENCFF807WOU_sort-macs2_peak_68730	chr22	46762044	46762843	-174	TBC1D22A	TBC1 domain family member 22A	801	46762528	79	49.3486	8.71652	46.2259
ENCFF492CBJ_ENCFF807WOU_sort-macs2_peak_23401	chr12	62259641	62260578	-231	USP15	ubiquitin specific peptidase 15	939	62260280	71	49.3261	9.98111	46.204
ENCFF492CBJ_ENCFF807WOU_sort-macs2_peak_33491	chr15	58933289	58934157	-44	SLTM	SAFB like transcription modulator	870	58933595	59	49.3161	12.7283	46.1941
ENCFF492CBJ_ENCFF807WOU_sort-macs2_peak_42253	chr17	42554381	42555095	64	LOC108783654	uncharacterized LOC108783654	716	42554783	85	49.2973	7.95297	46.1754
ENCFF492CBJ_ENCFF807WOU_sort-macs2_peak_33955	chr15	65610911	65611693	-48	SLC24A1	solute carrier family 24 member 1	784	65611187	85	49.2973	7.95297	46.1754
ENCFF492CBJ_ENCFF807WOU_sort-macs2_peak_7848	chr1	174999150	175000431	-157	CACYBP	calcyclin binding protein	1283	174999642	83	49.2672	8.18046	46.1462
ENCFF492CBJ_ENCFF807WOU_sort-macs2_peak_82892	chr5	91314224	91314802	-111	LUCAT1	lung cancer associated transcript 1	580	91314460	70	49.2622	10.147	46.1415
ENCFF492CBJ_ENCFF807WOU_sort-macs2_peak_18542	chr11	67469077	67469728	-151	TMEM134	transmembrane protein 134	653	67469401	70	49.2622	10.147	46.1415
ENCFF492CBJ_ENCFF807WOU_sort-macs2_peak_24692	chr12	103841110	103841997	-319	NT5DC3	5'-nucleotidase domain containing 3	889	103841236	70	49.2622	10.147	46.1415
ENCFF492CBJ_ENCFF807WOU_sort-macs2_peak_26811	chr13	32428018	32428927	-342	N4BP2L1	NEDD4 binding protein 2 like 1	911	32428310	70	49.2622	10.147	46.1415
ENCFF492CBJ_ENCFF807WOU_sort-macs2_peak_51674	chr19	49640096	49641019	-414	RRAS	RAS related	925	49640733	70	49.2622	10.147	46.1415
ENCFF492CBJ_ENCFF807WOU_sort-macs2_peak_10773	chr10	988122	988800	27	GTPBP4	GTP binding protein 4	680	988325	61	49.2594	12.1579	46.1394
ENCFF492CBJ_ENCFF807WOU_sort-macs2_peak_49377	chr19	12933334	12933963	63	FARSA	phenylalanyl-tRNA synthetase subunit alpha	631	12933799	70	49.252	10.1438	46.132
ENCFF492CBJ_ENCFF807WOU_sort-macs2_peak_80967	chr5	32444304	32444996	90	ZFR	zinc finger RNA binding protein	694	32444776	65	49.2413	11.1736	46.1214
ENCFF492CBJ_ENCFF807WOU_sort-macs2_peak_93747	chr7	30027821	30028993	-5	PLEKHA8	pleckstrin homology domain containing A8	1174	30028332	65	49.2413	11.1736	46.1214
ENCFF492CBJ_ENCFF807WOU_sort-macs2_peak_1385	chr1	16155768	16156393	-11	EPHA2	EPH receptor A2	627	16156088	65	49.2413	11.1736	46.1214
ENCFF492CBJ_ENCFF807WOU_sort-macs2_peak_73480	chr3	138434185	138434847	-57	ESYT3	extended synaptotagmin 3	664	138434401	65	49.2413	11.1736	46.1214
ENCFF492CBJ_ENCFF807WOU_sort-macs2_peak_101739	chr8	129939597	129940412	-193	FAM49B	family with sequence similarity 49 member B	817	129939786	65	49.2413	11.1736	46.1214
ENCFF492CBJ_ENCFF807WOU_sort-macs2_peak_2776	chr1	34859536	34860560	-299	SMIM12	small integral membrane protein 12	1026	34859844	65	49.2413	11.1736	46.1214
ENCFF492CBJ_ENCFF807WOU_sort-macs2_peak_48575	chr19	4867585	4868436	-343	PLIN3	perilipin 3	853	4868112	65	49.2413	11.1736	46.1214
ENCFF492CBJ_ENCFF807WOU_sort-macs2_peak_84376	chr5	139560725	139561662	27	UBE2D2	ubiquitin conjugating enzyme E2 D2	939	139561154	69	49.1922	10.3167	46.0732
ENCFF492CBJ_ENCFF807WOU_sort-macs2_peak_3951	chr1	54715595	54716060	5	TTC4	tetratricopeptide repeat domain 4	467	54715824	68	49.1482	10.5009	46.0295
ENCFF492CBJ_ENCFF807WOU_sort-macs2_peak_104041	chr9	86354207	86354927	-157	TUT7	terminal uridylyl transferase 7	722	86354508	65	49.1264	11.1335	46.008
ENCFF492CBJ_ENCFF807WOU_sort-macs2_peak_99947	chr8	66925134	66926086	-69	SNHG6	small nucleolar RNA host gene 6	954	66925555	67	49.1214	10.6976	46.0031
ENCFF492CBJ_ENCFF807WOU_sort-macs2_peak_41847	chr17	35141935	35142460	54	NLE1	notchless homolog 1	527	35142324	56	49.0776	13.5265	45.9596
ENCFF492CBJ_ENCFF807WOU_sort-macs2_peak_63504	chr20	35092609	35093750	-364	TRPC4AP	transient receptor potential cation channel subfamily C member 4 associated protein	1143	35092876	94	49.0624	7.01648	45.9445
ENCFF492CBJ_ENCFF807WOU_sort-macs2_peak_56477	chr2	99489859	99490743	-284	REV1	REV1 DNA directed polymerase	886	99490275	65	49.0496	11.1067	45.9317
ENCFF492CBJ_ENCFF807WOU_sort-macs2_peak_62980	chr20	24992297	24993236	-15	APMAP	adipocyte plasma membrane associated protein	941	24992803	84	48.9321	7.98735	45.8147
ENCFF492CBJ_ENCFF807WOU_sort-macs2_peak_55991	chr2	85327848	85328631	-250	TGOLN2	trans-golgi network protein 2	785	85328038	85	48.9149	7.87004	45.7976
ENCFF492CBJ_ENCFF807WOU_sort-macs2_peak_70929	chr3	50292225	50292809	78	IFRD2	interferon related developmental regulator 2	586	50292484	72	48.9028	9.67865	45.7856
ENCFF492CBJ_ENCFF807WOU_sort-macs2_peak_83298	chr5	108381584	108382965	-176	FBXL17	F-box and leucine rich repeat protein 17	1383	108382520	72	48.9028	9.67865	45.7856
ENCFF492CBJ_ENCFF807WOU_sort-macs2_peak_28997	chr14	23551197	23552170	82	ZFHX2	zinc finger homeobox 2	975	23551819	88	48.8815	7.54311	45.7652
ENCFF492CBJ_ENCFF807WOU_sort-macs2_peak_58829	chr2	171433680	171434984	81	DCAF17	DDB1 and CUL4 associated factor 17	1306	171433955	92	48.8683	7.15695	45.752
ENCFF492CBJ_ENCFF807WOU_sort-macs2_peak_15477	chr10	119892266	119892895	-150	SEC23IP	SEC23 interacting protein	631	119892607	92	48.8683	7.15695	45.752
ENCFF492CBJ_ENCFF807WOU_sort-macs2_peak_2857	chr1	36323706	36324680	-39	EVA1B	eva-1 homolog B	976	36324200	62	48.8632	11.7503	45.7471
ENCFF492CBJ_ENCFF807WOU_sort-macs2_peak_102282	chr8	144103487	144105060	-188	MAF1	MAF1 homolog, negative regulator of RNA polymerase III	1575	144103812	62	48.8632	11.7503	45.7471
ENCFF492CBJ_ENCFF807WOU_sort-macs2_peak_39729	chr16	85612737	85613639	-134	GSE1	Gse1 coiled-coil protein	904	85613202	65	48.8584	11.0404	45.7428
ENCFF492CBJ_ENCFF807WOU_sort-macs2_peak_14012	chr10	91632906	91633680	-222	PPP1R3C	protein phosphatase 1 regulatory subunit 3C	776	91633223	69	48.8497	10.2093	45.7341
ENCFF492CBJ_ENCFF807WOU_sort-macs2_peak_44631	chr17	75515374	75516072	-186	CASKIN2	CASK interacting protein 2	700	75515963	72	48.7778	9.6424	45.6626
ENCFF492CBJ_ENCFF807WOU_sort-macs2_peak_101308	chr8	122780008	122781702	-800	ZHX2	zinc fingers and homeoboxes 2	1696	122780220	64	48.7683	11.2356	45.6532
ENCFF492CBJ_ENCFF807WOU_sort-macs2_peak_37392	chr16	30335050	30336603	-452	SMG1P5	SMG1 pseudogene 5	1555	30336215	78	48.7651	8.70949	45.65
ENCFF492CBJ_ENCFF807WOU_sort-macs2_peak_69190	chr3	9946925	9947771	-56	PRRT3-AS1	PRRT3 antisense RNA 1	848	9947369	67	48.7608	10.5787	45.6458
ENCFF492CBJ_ENCFF807WOU_sort-macs2_peak_53453	chr2	27409266	27410528	-306	PPM1G	protein phosphatase, Mg2+/Mn2+ dependent 1G	1264	27409777	76	48.7124	8.98418	45.5977
ENCFF492CBJ_ENCFF807WOU_sort-macs2_peak_50529	chr19	37077870	37078708	67	ZNF420	zinc finger protein 420	840	37078355	60	48.6907	12.201	45.5763
ENCFF492CBJ_ENCFF807WOU_sort-macs2_peak_12347	chr10	45972227	45972590	20	PARGP1	poly(ADP-ribose) glycohydrolase pseudogene 1	365	45972441	59	48.6504	12.4575	45.5363
ENCFF492CBJ_ENCFF807WOU_sort-macs2_peak_23158	chr12	56152356	56152656	-81	MYL6B	myosin light chain 6B	302	56152508	59	48.6504	12.4575	45.5363
ENCFF492CBJ_ENCFF807WOU_sort-macs2_peak_62578	chr20	17531225	17531659	-63	BFSP1	beaded filament structural protein 1	436	17531442	71	48.6445	9.77782	45.5307
ENCFF492CBJ_ENCFF807WOU_sort-macs2_peak_65520	chr21	25734207	25735765	14	GABPA	GA binding protein transcription factor subunit alpha	1560	25734971	74	48.6429	9.27348	45.5291
ENCFF492CBJ_ENCFF807WOU_sort-macs2_peak_94909	chr7	73325446	73325829	-62	TRIM50	tripartite motif containing 50	385	73325677	74	48.6429	9.27348	45.5291
ENCFF492CBJ_ENCFF807WOU_sort-macs2_peak_18328	chr11	65711771	65712424	-155	KAT5	lysine acetyltransferase 5	655	65711983	74	48.6429	9.27348	45.5291
ENCFF492CBJ_ENCFF807WOU_sort-macs2_peak_80216	chr4	183098850	183099400	74	WWC2-AS2	WWC2 antisense RNA 2	552	183098985	67	48.6408	10.5394	45.5277
ENCFF492CBJ_ENCFF807WOU_sort-macs2_peak_35682	chr15	101651699	101652949	57	TM2D3	TM2 domain containing 3	1252	101652300	67	48.6408	10.5394	45.5277
ENCFF492CBJ_ENCFF807WOU_sort-macs2_peak_78746	chr4	105473861	105474368	-44	PPA2	pyrophosphatase (inorganic) 2	509	105474098	67	48.6408	10.5394	45.5277
ENCFF492CBJ_ENCFF807WOU_sort-macs2_peak_33770	chr15	63503004	63504898	-560	USP3	ubiquitin specific peptidase 3	1896	63504557	63	48.6155	11.415	45.5031
ENCFF492CBJ_ENCFF807WOU_sort-macs2_peak_45379	chr17	81937158	81937654	-78	PYCR1	pyrroline-5-carboxylate reductase 1	498	81937462	68	48.5886	10.3215	45.4763
ENCFF492CBJ_ENCFF807WOU_sort-macs2_peak_43366	chr17	58006436	58008059	-1	SRSF1	serine and arginine rich splicing factor 1	1625	58007286	88	48.5522	7.4765	45.4402
ENCFF492CBJ_ENCFF807WOU_sort-macs2_peak_64653	chr20	50509659	50510769	-107	PTPN1	protein tyrosine phosphatase non-receptor type 1	1112	50510355	88	48.5522	7.4765	45.4402
ENCFF492CBJ_ENCFF807WOU_sort-macs2_peak_88364	chr6	43059122	43060729	12	KLC4	kinesin light chain 4	1609	43060498	78	48.4934	8.64145	45.3817
ENCFF492CBJ_ENCFF807WOU_sort-macs2_peak_39653	chr16	85136327	85137793	-90	LINC02139	long intergenic non-protein coding RNA 2139	1468	85137629	78	48.4934	8.64145	45.3817
ENCFF492CBJ_ENCFF807WOU_sort-macs2_peak_51205	chr19	45863773	45864727	-76	FOXA3	forkhead box A3	956	45864230	60	48.4705	12.1145	45.359
ENCFF492CBJ_ENCFF807WOU_sort-macs2_peak_33184	chr15	52568262	52569582	-90	ARPP19	cAMP regulated phosphoprotein 19	1322	52569125	76	48.4656	8.9195	45.3541
ENCFF492CBJ_ENCFF807WOU_sort-macs2_peak_15591	chr10	122953934	122954706	-93	C10orf88	chromosome 10 open reading frame 88	774	122954239	76	48.4656	8.9195	45.3541
ENCFF492CBJ_ENCFF807WOU_sort-macs2_peak_38680	chr16	68448290	68448932	-103	SMPD3	sphingomyelin phosphodiesterase 3	644	68448721	76	48.4656	8.9195	45.3541
ENCFF492CBJ_ENCFF807WOU_sort-macs2_peak_39546	chr16	83952742	83953443	-148	OSGIN1	oxidative stress induced growth inhibitor 1	703	83953153	76	48.4656	8.9195	45.3541
ENCFF492CBJ_ENCFF807WOU_sort-macs2_peak_18369	chr11	66002008	66002634	-164	EIF1AD	eukaryotic translation initiation factor 1A domain containing	628	66002233	76	48.4656	8.9195	45.3541
ENCFF492CBJ_ENCFF807WOU_sort-macs2_peak_43711	chr17	63523048	63523246	-211	KCNH6	potassium voltage-gated channel subfamily H member 6	200	63523152	70	48.4566	9.90131	45.3458
ENCFF492CBJ_ENCFF807WOU_sort-macs2_peak_50517	chr19	36572966	36573563	28	ZNF529	zinc finger protein 529	599	36573260	68	48.4506	10.2775	45.3397
ENCFF492CBJ_ENCFF807WOU_sort-macs2_peak_29707	chr14	49891997	49893393	-387	ARF6	ADP ribosylation factor 6	1398	49892947	63	48.4161	11.3428	45.3057
ENCFF492CBJ_ENCFF807WOU_sort-macs2_peak_3870	chr1	53238333	53239063	88	LOC100507564	uncharacterized LOC100507564	732	53238562	66	48.3773	10.6601	45.2674
ENCFF492CBJ_ENCFF807WOU_sort-macs2_peak_28412	chr13	100088344	100089465	39	LOC105370333	uncharacterized LOC105370333	1123	100088932	66	48.3773	10.6601	45.2674
ENCFF492CBJ_ENCFF807WOU_sort-macs2_peak_71204	chr3	53846173	53846765	-50	CHDH	choline dehydrogenase	594	53846422	65	48.3684	10.8716	45.2586
ENCFF492CBJ_ENCFF807WOU_sort-macs2_peak_50486	chr19	36053618	36055027	-37	THAP8	THAP domain containing 8	1411	36054413	71	48.3577	9.6932	45.248
ENCFF492CBJ_ENCFF807WOU_sort-macs2_peak_6672	chr1	150981862	150982395	-164	ANXA9	annexin A9	535	150982061	71	48.3577	9.6932	45.248
ENCFF492CBJ_ENCFF807WOU_sort-macs2_peak_43074	chr17	51120903	51121380	-273	SPAG9	sperm associated antigen 9	479	51121051	71	48.3577	9.6932	45.248
ENCFF492CBJ_ENCFF807WOU_sort-macs2_peak_36118	chr16	3400813	3401600	-9	ZNF174	zinc finger protein 174	789	3401066	78	48.3575	8.60757	45.2478
ENCFF492CBJ_ENCFF807WOU_sort-macs2_peak_41768	chr17	32342004	32342627	-142	C17orf75	chromosome 17 open reading frame 75	625	32342239	78	48.3575	8.60757	45.2478
ENCFF492CBJ_ENCFF807WOU_sort-macs2_peak_87059	chr6	17599970	17600818	92	FAM8A1	family with sequence similarity 8 member A1	850	17600240	84	48.3539	7.8605	45.2448
ENCFF492CBJ_ENCFF807WOU_sort-macs2_peak_55644	chr2	73233193	73234811	-234	CCT7	chaperonin containing TCP1 subunit 7	1620	73234284	84	48.3539	7.8605	45.2448
ENCFF492CBJ_ENCFF807WOU_sort-macs2_peak_90376	chr6	116570610	116571907	-246	RWDD1	RWD domain containing 1	1299	116571343	100	48.34	6.42479	45.2311
ENCFF492CBJ_ENCFF807WOU_sort-macs2_peak_62659	chr20	18287668	18288845	28	ZNF133	zinc finger protein 133	1179	18288187	80	48.3082	8.33062	45.1998
ENCFF492CBJ_ENCFF807WOU_sort-macs2_peak_49177	chr19	11155592	11156228	-98	SPC24	SPC24 component of NDC80 kinetochore complex	638	11156054	80	48.3082	8.33062	45.1998
ENCFF492CBJ_ENCFF807WOU_sort-macs2_peak_80533	chr5	472684	473093	77	PP7080	uncharacterized LOC25845	411	472982	55	48.2923	13.4951	45.1843
ENCFF492CBJ_ENCFF807WOU_sort-macs2_peak_26347	chr13	21061202	21061904	33	LATS2	large tumor suppressor kinase 2	704	21061573	60	48.2523	12.0292	45.1445
ENCFF492CBJ_ENCFF807WOU_sort-macs2_peak_8520	chr1	200373695	200374771	-441	LINC00862	long intergenic non-protein coding RNA 862	1078	200374173	60	48.2523	12.0292	45.1445
ENCFF492CBJ_ENCFF807WOU_sort-macs2_peak_61454	chr2	237966497	237967153	-120	UBE2F	ubiquitin conjugating enzyme E2 F (putative)	658	237966882	67	48.2294	10.4053	45.1217
ENCFF492CBJ_ENCFF807WOU_sort-macs2_peak_73248	chr3	131502550	131503196	98	MRPL3	mitochondrial ribosomal protein L3	648	131502932	69	48.1884	10.004	45.0808
ENCFF492CBJ_ENCFF807WOU_sort-macs2_peak_93888	chr7	34757765	34758715	32	NPSR1-AS1	NPSR1 antisense RNA 1	952	34758391	69	48.1884	10.004	45.0808
ENCFF492CBJ_ENCFF807WOU_sort-macs2_peak_102152	chr8	142669868	142670138	-9	JRK	Jrk helix-turn-helix protein	272	142670021	69	48.1884	10.004	45.0808
ENCFF492CBJ_ENCFF807WOU_sort-macs2_peak_83486	chr5	115625536	115626602	-33	TMED7	transmembrane p24 trafficking protein 7	1068	115626175	69	48.1884	10.004	45.0808
ENCFF492CBJ_ENCFF807WOU_sort-macs2_peak_95544	chr7	92589583	92590587	-36	FAM133B	family with sequence similarity 133 member B	1006	92590415	69	48.1884	10.004	45.0808
ENCFF492CBJ_ENCFF807WOU_sort-macs2_peak_28861	chr14	21511078	21512002	-200	METTL3	methyltransferase like 3	926	21511421	93	48.1823	6.94262	45.0755
ENCFF492CBJ_ENCFF807WOU_sort-macs2_peak_66349	chr21	44505654	44506100	-167	TSPEAR-AS1	TSPEAR antisense RNA 1	448	44505846	72	48.1571	9.46384	45.0505
ENCFF492CBJ_ENCFF807WOU_sort-macs2_peak_57095	chr2	112644949	112646158	-386	SLC20A1	solute carrier family 20 member 1	1211	112645483	72	48.1571	9.46384	45.0505
ENCFF492CBJ_ENCFF807WOU_sort-macs2_peak_39486	chr16	82034923	82035619	18	HSD17B2	hydroxysteroid 17-beta dehydrogenase 2	698	82035141	76	48.1484	8.8369	45.0418
ENCFF492CBJ_ENCFF807WOU_sort-macs2_peak_99053	chr8	33472536	33473648	54	FUT10	fucosyltransferase 10	1114	33473226	61	48.1458	11.7307	45.0393
ENCFF492CBJ_ENCFF807WOU_sort-macs2_peak_108045	chrX	49200019	49200532	-73	SYP	synaptophysin	515	49200173	54	48.1335	13.7466	45.027
ENCFF492CBJ_ENCFF807WOU_sort-macs2_peak_63531	chr20	35411669	35412335	-29	UQCC1	ubiquinol-cytochrome c reductase complex assembly factor 1	668	35412014	103	48.1175	6.18652	45.0115
ENCFF492CBJ_ENCFF807WOU_sort-macs2_peak_6683	chr1	151059228	151059942	37	CDC42SE1	CDC42 small effector 1	716	151059669	64	48.112	11.0043	45.006
ENCFF492CBJ_ENCFF807WOU_sort-macs2_peak_14573	chr10	100267361	100267962	-23	CWF19L1	CWF19 like cell cycle control factor 1	603	100267718	64	48.112	11.0043	45.006
ENCFF492CBJ_ENCFF807WOU_sort-macs2_peak_9715	chr1	224929265	224929934	-55	DNAH14	dynein axonemal heavy chain 14	671	224929670	64	48.112	11.0043	45.006
ENCFF492CBJ_ENCFF807WOU_sort-macs2_peak_18086	chr11	64240473	64241435	-141	FKBP2	FKBP prolyl isomerase 2	964	64240966	64	48.112	11.0043	45.006
ENCFF492CBJ_ENCFF807WOU_sort-macs2_peak_26243	chr12	132710187	132710907	-295	PGAM5	PGAM family member 5, mitochondrial serine/threonine protein phosphatase	722	132710674	58	48.1073	12.5162	45.002
ENCFF492CBJ_ENCFF807WOU_sort-macs2_peak_87718	chr6	33788903	33789404	-23	LEMD2	LEM domain containing 2	503	33789194	98	48.0587	6.52382	44.9536
ENCFF492CBJ_ENCFF807WOU_sort-macs2_peak_36048	chr16	3065040	3065871	52	IL32	interleukin 32	833	3065301	71	48.0427	9.60089	44.9378
ENCFF492CBJ_ENCFF807WOU_sort-macs2_peak_75191	chr3	186782669	186783735	-375	EIF4A2	eukaryotic translation initiation factor 4A2	1068	186783259	63	48.0223	11.201	44.9174
ENCFF492CBJ_ENCFF807WOU_sort-macs2_peak_55528	chr2	71068032	71068966	-149	NAGK	N-acetylglucosamine kinase	936	71068588	87	48.0093	7.46739	44.9047
ENCFF492CBJ_ENCFF807WOU_sort-macs2_peak_9796	chr1	225999094	225999769	-88	SDE2	SDE2 telomere maintenance homolog	677	225999414	64	47.999	10.9648	44.8944
ENCFF492CBJ_ENCFF807WOU_sort-macs2_peak_61589	chr2	240868295	240868948	-203	AGXT	alanine--glyoxylate and serine--pyruvate aminotransferase	655	240868421	75	47.9867	8.94202	44.8823
ENCFF492CBJ_ENCFF807WOU_sort-macs2_peak_38307	chr16	57694203	57694554	-428	DRC7	dynein regulatory complex subunit 7	353	57694395	73	47.983	9.25086	44.8786
ENCFF492CBJ_ENCFF807WOU_sort-macs2_peak_44687	chr17	75855178	75856521	-514	WBP2	WW domain binding protein 2	1345	75855540	91	47.9781	7.08	44.8738
ENCFF492CBJ_ENCFF807WOU_sort-macs2_peak_64686	chr20	50730767	50731947	-223	PARD6B	par-6 family cell polarity regulator beta	1182	50731357	79	47.9137	8.36525	44.8098
ENCFF492CBJ_ENCFF807WOU_sort-macs2_peak_25017	chr12	109900008	109900664	62	TCHP	trichoplein keratin filament binding	658	109900238	71	47.8546	9.54606	44.7508
ENCFF492CBJ_ENCFF807WOU_sort-macs2_peak_89213	chr6	70413030	70413862	42	FAM135A	family with sequence similarity 135 member A	834	70413237	71	47.8546	9.54606	44.7508
ENCFF492CBJ_ENCFF807WOU_sort-macs2_peak_13326	chr10	73730119	73730872	11	BMS1P4-AGAP5	BMS1P4-AGAP5 readthough	755	73730533	71	47.8546	9.54606	44.7508
ENCFF492CBJ_ENCFF807WOU_sort-macs2_peak_51276	chr19	46661127	46661698	-66	DACT3-AS1	DACT3 antisense RNA 1	573	46661451	71	47.8546	9.54606	44.7508
ENCFF492CBJ_ENCFF807WOU_sort-macs2_peak_52241	chr19	58353374	58353955	-172	A1BG	alpha-1-B glycoprotein	583	58353547	71	47.8546	9.54606	44.7508
ENCFF492CBJ_ENCFF807WOU_sort-macs2_peak_87134	chr6	20403326	20403635	-199	E2F3	E2F transcription factor 3	311	20403490	71	47.8546	9.54606	44.7508
ENCFF492CBJ_ENCFF807WOU_sort-macs2_peak_82851	chr5	90529367	90530291	-245	LYSMD3	LysM domain containing 3	926	90529621	71	47.8546	9.54606	44.7508
ENCFF492CBJ_ENCFF807WOU_sort-macs2_peak_48383	chr19	3505730	3506244	-324	FZR1	fizzy and cell division cycle 20 related 1	516	3506109	71	47.8546	9.54606	44.7508
ENCFF492CBJ_ENCFF807WOU_sort-macs2_peak_20130	chr11	111926533	111927043	-356	DIXDC1	DIX domain containing 1	512	111926828	71	47.8546	9.54606	44.7508
ENCFF492CBJ_ENCFF807WOU_sort-macs2_peak_19873	chr11	102346583	102347839	-3	BIRC2	baculoviral IAP repeat containing 2	1258	102347200	69	47.849	9.8999	44.746
ENCFF492CBJ_ENCFF807WOU_sort-macs2_peak_59703	chr2	197434546	197435783	-71	SF3B1	splicing factor 3b subunit 1	1239	197435164	80	47.8328	8.21818	44.7299
ENCFF492CBJ_ENCFF807WOU_sort-macs2_peak_86709	chr6	11232041	11233810	-243	NEDD9	neural precursor cell expressed, developmentally down-regulated 9	1771	11232665	89	47.7963	7.2294	44.6936
ENCFF492CBJ_ENCFF807WOU_sort-macs2_peak_22977	chr12	53295110	53295708	-42	PFDN5	prefoldin subunit 5	600	53295499	68	47.7717	10.0634	44.6694
ENCFF492CBJ_ENCFF807WOU_sort-macs2_peak_20437	chr11	118435848	118436578	-277	KMT2A	lysine methyltransferase 2A	732	118436053	59	47.7693	12.1048	44.667
ENCFF492CBJ_ENCFF807WOU_sort-macs2_peak_28913	chr14	22766302	22767154	40	OXA1L	OXA1L mitochondrial inner membrane protein	854	22766644	96	47.7612	6.62505	44.6589
ENCFF492CBJ_ENCFF807WOU_sort-macs2_peak_81914	chr5	61162089	61162915	-34	SMIM15	small integral membrane protein 15	828	61162489	71	47.7315	9.51031	44.6293
ENCFF492CBJ_ENCFF807WOU_sort-macs2_peak_14700	chr10	101818165	101819560	-206	KCNIP2-AS1	KCNIP2 antisense RNA 1	1397	101818642	71	47.7315	9.51031	44.6293
ENCFF492CBJ_ENCFF807WOU_sort-macs2_peak_32923	chr15	45201006	45201429	-101	SHF	Src homology 2 domain containing F	425	45201135	67	47.7091	10.2375	44.607
ENCFF492CBJ_ENCFF807WOU_sort-macs2_peak_45593	chr18	158056	158931	-64	USP14	ubiquitin specific peptidase 14	877	158279	61	47.703	11.5637	44.6011
ENCFF492CBJ_ENCFF807WOU_sort-macs2_peak_82084	chr5	68215007	68216109	-198	PIK3R1	phosphoinositide-3-kinase regulatory subunit 1	1104	68215541	61	47.703	11.5637	44.6011
ENCFF492CBJ_ENCFF807WOU_sort-macs2_peak_8433	chr1	197067409	197067724	-299	F13B	coagulation factor XIII B chain	317	197067602	61	47.703	11.5637	44.6011
ENCFF492CBJ_ENCFF807WOU_sort-macs2_peak_38518	chr16	67109258	67110305	-160	C16orf70	chromosome 16 open reading frame 70	1049	67109907	78	47.694	8.44355	44.5925
ENCFF492CBJ_ENCFF807WOU_sort-macs2_peak_22302	chr12	42238016	42238737	-8	YAF2	YY1 associated factor 2	723	42238204	56	47.6686	12.9137	44.5673
ENCFF492CBJ_ENCFF807WOU_sort-macs2_peak_109393	chrX	154541815	154542359	-125	IKBKG	inhibitor of nuclear factor kappa B kinase regulatory subunit gamma	546	154542072	58	47.6497	12.3294	44.5485
ENCFF492CBJ_ENCFF807WOU_sort-macs2_peak_58860	chr2	171999593	172000509	98	METAP1D	methionyl aminopeptidase type 1D, mitochondrial	918	172000032	87	47.6397	7.3925	44.5386
ENCFF492CBJ_ENCFF807WOU_sort-macs2_peak_41880	chr17	38853456	38854167	-90	RPL23	ribosomal protein L23	713	38853849	87	47.6397	7.3925	44.5386
ENCFF492CBJ_ENCFF807WOU_sort-macs2_peak_4663	chr1	67684461	67685618	-162	GADD45A	growth arrest and DNA damage inducible alpha	1159	67685253	87	47.6397	7.3925	44.5386
ENCFF492CBJ_ENCFF807WOU_sort-macs2_peak_69436	chr3	14178343	14179026	-12	XPC	XPC complex subunit, DNA damage recognition and repair factor	685	14178818	65	47.6332	10.6216	44.5324
ENCFF492CBJ_ENCFF807WOU_sort-macs2_peak_78165	chr4	82890877	82891670	7	SEC31A	SEC31 homolog A, COPII coat complex component	795	82891228	73	47.6178	9.14984	44.5172
ENCFF492CBJ_ENCFF807WOU_sort-macs2_peak_93070	chr7	7640292	7641075	-69	UMAD1	UBAP1-MVB12-associated (UMA) domain containing 1	785	7640671	73	47.6178	9.14984	44.5172
ENCFF492CBJ_ENCFF807WOU_sort-macs2_peak_10778	chr10	1048362	1049624	-107	IDI1	isopentenyl-diphosphate delta isomerase 1	1264	1049139	73	47.6178	9.14984	44.5172
ENCFF492CBJ_ENCFF807WOU_sort-macs2_peak_6118	chr1	115977698	115977974	-560	LOC101928977	uncharacterized LOC101928977	278	115977836	56	47.5714	12.872	44.4716
ENCFF492CBJ_ENCFF807WOU_sort-macs2_peak_54788	chr2	55693634	55694138	-42	PNPT1	polyribonucleotide nucleotidyltransferase 1	506	55693895	72	47.5508	9.29177	44.4511
ENCFF492CBJ_ENCFF807WOU_sort-macs2_peak_87656	chr6	28225072	28225587	54	ZSCAN9	zinc finger and SCAN domain containing 9	517	28225254	74	47.5456	8.9752	44.4459
ENCFF492CBJ_ENCFF807WOU_sort-macs2_peak_6572	chr1	150066713	150068035	-8	VPS45	vacuolar protein sorting 45 homolog	1324	150067737	66	47.5443	10.3844	44.4447
ENCFF492CBJ_ENCFF807WOU_sort-macs2_peak_70317	chr3	40524385	40525296	-38	ZNF621	zinc finger protein 621	913	40524865	66	47.5443	10.3844	44.4447
ENCFF492CBJ_ENCFF807WOU_sort-macs2_peak_33356	chr15	56918324	56918889	-38	TCF12	transcription factor 12	567	56918592	66	47.5443	10.3844	44.4447
ENCFF492CBJ_ENCFF807WOU_sort-macs2_peak_18828	chr11	72102911	72103795	-56	LAMTOR1	late endosomal/lysosomal adaptor, MAPK and MTOR activator 1	886	72103464	66	47.5443	10.3844	44.4447
ENCFF492CBJ_ENCFF807WOU_sort-macs2_peak_21537	chr12	10211958	10213141	-328	GABARAPL1	GABA type A receptor associated protein like 1	1185	10212421	66	47.5443	10.3844	44.4447
ENCFF492CBJ_ENCFF807WOU_sort-macs2_peak_42578	chr17	44689271	44690389	-33	CCDC43	coiled-coil domain containing 43	1120	44689802	82	47.5222	7.90552	44.4234
ENCFF492CBJ_ENCFF807WOU_sort-macs2_peak_52641	chr2	10689648	10690353	-10	RN7SL832P	RNA, 7SL, cytoplasmic 832, pseudogene	707	10689989	75	47.4611	8.80366	44.3628
ENCFF492CBJ_ENCFF807WOU_sort-macs2_peak_47076	chr18	49460384	49461065	-79	DYM	dymeclin	683	49460837	75	47.4611	8.80366	44.3628
ENCFF492CBJ_ENCFF807WOU_sort-macs2_peak_27705	chr13	52449791	52450981	-142	VPS36	vacuolar protein sorting 36 homolog	1192	52450699	75	47.4611	8.80366	44.3628
ENCFF492CBJ_ENCFF807WOU_sort-macs2_peak_26159	chr12	130870946	130871491	-776	RAN	RAN, member RAS oncogene family	547	130871074	75	47.4611	8.80366	44.3628
ENCFF492CBJ_ENCFF807WOU_sort-macs2_peak_1095	chr1	11680733	11681531	16	MAD2L2	mitotic arrest deficient 2 like 2	800	11681177	58	47.4534	12.2499	44.3557
ENCFF492CBJ_ENCFF807WOU_sort-macs2_peak_41213	chr17	18781025	18781367	13	TVP23B	trans-golgi network vesicle protein 23 homolog B	344	18781249	58	47.4534	12.2499	44.3557
ENCFF492CBJ_ENCFF807WOU_sort-macs2_peak_94933	chr7	73578239	73579001	-41	TBL2	transducin beta like 2	764	73578682	58	47.4534	12.2499	44.3557
ENCFF492CBJ_ENCFF807WOU_sort-macs2_peak_79292	chr4	129093285	129093780	7	SCLT1	sodium channel and clathrin linker 1	497	129093624	68	47.439	9.95967	44.3415
ENCFF492CBJ_ENCFF807WOU_sort-macs2_peak_77630	chr4	69181590	69182000	-305	LOC105377267	uncharacterized LOC105377267	412	69181773	55	47.4234	13.1111	44.3261
ENCFF492CBJ_ENCFF807WOU_sort-macs2_peak_80437	chr4	185810720	185812443	-477	SORBS2	sorbin and SH3 domain containing 2	1725	185811121	83	47.4157	7.76802	44.3185
ENCFF492CBJ_ENCFF807WOU_sort-macs2_peak_95985	chr7	100436259	100436807	-36	PPP1R35	protein phosphatase 1 regulatory subunit 35	550	100436507	60	47.3997	11.6996	44.3028
ENCFF492CBJ_ENCFF807WOU_sort-macs2_peak_54812	chr2	58046090	58047521	93	VRK2	VRK serine/threonine kinase 2	1433	58046676	77	47.3719	8.49861	44.2751
ENCFF492CBJ_ENCFF807WOU_sort-macs2_peak_69132	chr3	9362752	9363535	89	THUMPD3	THUMP domain containing 3	785	9363006	77	47.3719	8.49861	44.2751
ENCFF492CBJ_ENCFF807WOU_sort-macs2_peak_59789	chr2	200305921	200306735	66	SPATS2L	spermatogenesis associated serine rich 2 like	816	200306289	77	47.3719	8.49861	44.2751
ENCFF492CBJ_ENCFF807WOU_sort-macs2_peak_60274	chr2	214411004	214411243	69	VWC2L	von Willebrand factor C domain containing 2 like	241	214411127	81	47.3566	7.98569	44.2604
ENCFF492CBJ_ENCFF807WOU_sort-macs2_peak_5029	chr1	88891329	88891793	6	GTF2B	general transcription factor IIB	466	88891572	79	47.3398	8.22777	44.244
ENCFF492CBJ_ENCFF807WOU_sort-macs2_peak_43435	chr17	59106567	59107258	-32	TRIM37	tripartite motif containing 37	693	59106790	79	47.3398	8.22777	44.244
ENCFF492CBJ_ENCFF807WOU_sort-macs2_peak_63880	chr20	41028247	41029131	-133	TOP1	DNA topoisomerase I	886	41028788	79	47.3398	8.22777	44.244
ENCFF492CBJ_ENCFF807WOU_sort-macs2_peak_6913	chr1	154936402	154937469	-216	PMVK	phosphomevalonate kinase	1069	154936599	79	47.3398	8.22777	44.244
ENCFF492CBJ_ENCFF807WOU_sort-macs2_peak_24629	chr12	101877051	101878060	-25	DRAM1	DNA damage regulated autophagy modulator 1	1011	101877200	59	47.3336	11.9328	44.2383
ENCFF492CBJ_ENCFF807WOU_sort-macs2_peak_578	chr1	6554322	6554874	-85	NOL9	nucleolar protein 9	554	6554564	61	47.3239	11.4221	44.2286
ENCFF492CBJ_ENCFF807WOU_sort-macs2_peak_13255	chr10	72523845	72524399	-136	MICU1	mitochondrial calcium uptake 1	556	72524077	59	47.2905	11.9159	44.1957
ENCFF492CBJ_ENCFF807WOU_sort-macs2_peak_98434	chr8	22244710	22245498	-29	POLR3D	RNA polymerase III subunit D	790	22245007	65	47.2737	10.5009	44.179
ENCFF492CBJ_ENCFF807WOU_sort-macs2_peak_12175	chr10	37857138	37858245	-55	ZNF248	zinc finger protein 248	1109	37857730	68	47.1206	9.86112	44.0267
ENCFF492CBJ_ENCFF807WOU_sort-macs2_peak_5476	chr1	95072467	95073268	84	ALG14	ALG14 UDP-N-acetylglucosaminyltransferase subunit	803	95072972	71	47.1202	9.3342	44.0267
ENCFF492CBJ_ENCFF807WOU_sort-macs2_peak_63170	chr20	32207158	32208504	-49	POFUT1	protein O-fucosyltransferase 1	1348	32207768	76	47.1083	8.56997	44.0153
ENCFF492CBJ_ENCFF807WOU_sort-macs2_peak_58838	chr2	171687188	171688264	-29	DYNC1I2	dynein cytoplasmic 1 intermediate chain 2	1078	171687440	90	47.0926	7.00304	43.9997
ENCFF492CBJ_ENCFF807WOU_sort-macs2_peak_63047	chr20	25623066	25624776	93	NANP	N-acetylneuraminic acid phosphatase	1712	25624162	81	47.0585	7.918	43.9659
ENCFF492CBJ_ENCFF807WOU_sort-macs2_peak_65918	chr21	37207693	37208076	-619	DSCR9	Down syndrome critical region 9	385	37207917	67	47.0318	10.022	43.9392
ENCFF492CBJ_ENCFF807WOU_sort-macs2_peak_21131	chr12	2959293	2959502	0	TEAD4	TEA domain transcription factor 4	211	2959389	63	47.0276	10.8484	43.9352
ENCFF492CBJ_ENCFF807WOU_sort-macs2_peak_81148	chr5	36241723	36242768	34	NADK2	NAD kinase 2, mitochondrial	1047	36241963	63	46.9894	10.835	43.897
ENCFF492CBJ_ENCFF807WOU_sort-macs2_peak_102492	chr9	4679151	4679988	0	CDC37L1	cell division cycle 37 like 1	839	4679613	63	46.9894	10.835	43.897
ENCFF492CBJ_ENCFF807WOU_sort-macs2_peak_103071	chr9	33934097	33934834	-90	SNORD121B	small nucleolar RNA, C/D box 121B	739	33934414	63	46.9894	10.835	43.897
ENCFF492CBJ_ENCFF807WOU_sort-macs2_peak_22507	chr12	47758852	47759299	-195	RAPGEF3	Rap guanine nucleotide exchange factor 3	449	47759169	63	46.9894	10.835	43.897
ENCFF492CBJ_ENCFF807WOU_sort-macs2_peak_47883	chr19	506445	508045	-252	TPGS1	tubulin polyglutamylase complex subunit 1	1602	506865	63	46.9894	10.835	43.897
ENCFF492CBJ_ENCFF807WOU_sort-macs2_peak_2401	chr1	28581585	28582718	-278	SNHG12	small nucleolar RNA host gene 12	1135	28581849	63	46.9894	10.835	43.897
ENCFF492CBJ_ENCFF807WOU_sort-macs2_peak_102707	chr9	14910170	14910546	70	FREM1	FRAS1 related extracellular matrix 1	378	14910289	74	46.9803	8.82436	43.8886
ENCFF492CBJ_ENCFF807WOU_sort-macs2_peak_75553	chr3	194069835	194070240	-508	LINC02028	long intergenic non-protein coding RNA 2028	407	194069972	72	46.9582	9.12585	43.8667
ENCFF492CBJ_ENCFF807WOU_sort-macs2_peak_31045	chr14	74881528	74882098	-103	DLST	dihydrolipoamide S-succinyltransferase	572	74881861	65	46.9195	10.3829	43.8283
ENCFF492CBJ_ENCFF807WOU_sort-macs2_peak_51164	chr19	45584518	45585140	-27	OPA3	outer mitochondrial membrane lipid metabolism regulator OPA3	624	45584878	88	46.9001	7.14908	43.8091
ENCFF492CBJ_ENCFF807WOU_sort-macs2_peak_52619	chr2	10448627	10449098	-535	ODC1	ornithine decarboxylase 1	473	10448771	88	46.9001	7.14908	43.8091
ENCFF492CBJ_ENCFF807WOU_sort-macs2_peak_74221	chr3	158801823	158802191	-47	MFSD1	major facilitator superfamily domain containing 1	370	158802052	62	46.8889	11.026	43.7981
ENCFF492CBJ_ENCFF807WOU_sort-macs2_peak_20633	chr11	121292020	121293255	-134	SC5D	sterol-C5-desaturase	1237	121292778	62	46.8889	11.026	43.7981
ENCFF492CBJ_ENCFF807WOU_sort-macs2_peak_11358	chr10	16817009	16818235	-168	RSU1	Ras suppressor protein 1	1228	16817785	63	46.8783	10.7961	43.7876
ENCFF492CBJ_ENCFF807WOU_sort-macs2_peak_171	chr1	827046	827819	90	LINC00115	long intergenic non-protein coding RNA 115	775	827494	53	46.8699	13.4966	43.7795
ENCFF492CBJ_ENCFF807WOU_sort-macs2_peak_94892	chr7	72829083	72829660	-2	SBDSP1	SBDS pseudogene 1	579	72829293	53	46.8699	13.4966	43.7795
ENCFF492CBJ_ENCFF807WOU_sort-macs2_peak_102359	chr8	145052364	145052766	98	C8orf33	chromosome 8 open reading frame 33	404	145052465	70	46.8124	9.41348	43.7225
ENCFF492CBJ_ENCFF807WOU_sort-macs2_peak_48471	chr19	4182186	4182852	44	SIRT6	sirtuin 6	668	4182552	70	46.8124	9.41348	43.7225
ENCFF492CBJ_ENCFF807WOU_sort-macs2_peak_23588	chr12	67268439	67269900	-189	CAND1	cullin associated and neddylation dissociated 1	1463	67268894	70	46.8124	9.41348	43.7225
ENCFF492CBJ_ENCFF807WOU_sort-macs2_peak_49645	chr19	16572370	16573227	-383	SLC35E1	solute carrier family 35 member E1	859	16572568	70	46.8124	9.41348	43.7225
ENCFF492CBJ_ENCFF807WOU_sort-macs2_peak_59829	chr2	200735728	200735991	-682	LINC01792	long intergenic non-protein coding RNA 1792	265	200735862	70	46.8124	9.41348	43.7225
ENCFF492CBJ_ENCFF807WOU_sort-macs2_peak_60067	chr2	206765218	206765984	-5	FASTKD2	FAST kinase domains 2	768	206765615	82	46.81	7.74742	43.7208
ENCFF492CBJ_ENCFF807WOU_sort-macs2_peak_51361	chr19	47114403	47114938	-894	ZC3H4	zinc finger CCCH-type containing 4	537	47114758	58	46.7615	11.972	43.6725
ENCFF492CBJ_ENCFF807WOU_sort-macs2_peak_28980	chr14	23320538	23321527	-425	PABPN1	poly(A) binding protein nuclear 1	991	23320980	112	46.6977	5.47822	43.6092
ENCFF492CBJ_ENCFF807WOU_sort-macs2_peak_71304	chr3	57597070	57598156	-176	ARF4-AS1	ARF4 antisense RNA 1	1088	57597466	72	46.6669	9.04509	43.5785
ENCFF492CBJ_ENCFF807WOU_sort-macs2_peak_59327	chr2	182715672	182716562	-140	DNAJC10	DnaJ heat shock protein family (Hsp40) member C10	892	182716223	78	46.6629	8.19337	43.5746
ENCFF492CBJ_ENCFF807WOU_sort-macs2_peak_36264	chr16	5071571	5072029	-9	ALG1	ALG1 chitobiosyldiphosphodolichol beta-mannosyltransferase	460	5071857	89	46.6063	7.00069	43.5183
ENCFF492CBJ_ENCFF807WOU_sort-macs2_peak_65516	chr21	25607306	25607684	-6	MRPL39	mitochondrial ribosomal protein L39	380	25607561	72	46.5984	9.02619	43.5104
ENCFF492CBJ_ENCFF807WOU_sort-macs2_peak_9435	chr1	218284959	218285509	-59	RRP15	ribosomal RNA processing 15 homolog	552	218285286	72	46.5984	9.02619	43.5104
ENCFF492CBJ_ENCFF807WOU_sort-macs2_peak_91904	chr6	156780209	156780801	-774	MIR4466	microRNA 4466	594	156780537	72	46.5984	9.02619	43.5104
ENCFF492CBJ_ENCFF807WOU_sort-macs2_peak_59845	chr2	200888584	200890279	46	NIF3L1	NGG1 interacting factor 3 like 1	1697	200889313	84	46.5917	7.48321	43.5044
ENCFF492CBJ_ENCFF807WOU_sort-macs2_peak_3777	chr1	52141614	52142320	-122	ZFYVE9	zinc finger FYVE-type containing 9	708	52142028	55	46.5895	12.749	43.5024
ENCFF492CBJ_ENCFF807WOU_sort-macs2_peak_7698	chr1	171485163	171485863	-17	PRRC2C	proline rich coiled-coil 2C	702	171485453	65	46.5704	10.2676	43.4835
ENCFF492CBJ_ENCFF807WOU_sort-macs2_peak_94900	chr7	72967033	72967229	-178	TRIM74	tripartite motif containing 74	198	72967140	60	46.5498	11.3772	43.463
ENCFF492CBJ_ENCFF807WOU_sort-macs2_peak_9093	chr1	211258130	211259730	-347	RCOR3	REST corepressor 3	1602	211259027	60	46.5498	11.3772	43.463
ENCFF492CBJ_ENCFF807WOU_sort-macs2_peak_61138	chr2	231961138	231962218	-35	DIS3L2	DIS3 like 3'-5' exoribonuclease 2	1082	231961688	76	46.5239	8.42267	43.4378
ENCFF492CBJ_ENCFF807WOU_sort-macs2_peak_42728	chr17	47970533	47971708	7	CDK5RAP3	CDK5 regulatory subunit associated protein 3	1177	47970843	87	46.4918	7.16349	43.4061
ENCFF492CBJ_ENCFF807WOU_sort-macs2_peak_24667	chr12	102917082	102917791	-192	PAH	phenylalanine hydroxylase	711	102917331	82	46.4826	7.67554	43.3969
ENCFF492CBJ_ENCFF807WOU_sort-macs2_peak_102905	chr9	26892214	26893211	90	CAAP1	caspase activity and apoptosis inhibitor 1	999	26892830	74	46.4624	8.68782	43.377
ENCFF492CBJ_ENCFF807WOU_sort-macs2_peak_55795	chr2	74958233	74959159	53	POLE4	DNA polymerase epsilon 4, accessory subunit	928	74958819	74	46.4624	8.68782	43.377
ENCFF492CBJ_ENCFF807WOU_sort-macs2_peak_30446	chr14	64914047	64914760	42	CHURC1	churchill domain containing 1	715	64914489	74	46.4624	8.68782	43.377
ENCFF492CBJ_ENCFF807WOU_sort-macs2_peak_40385	chr17	4788684	4789316	36	GLTPD2	glycolipid transfer protein domain containing 2	634	4788916	74	46.4624	8.68782	43.377
ENCFF492CBJ_ENCFF807WOU_sort-macs2_peak_92942	chr7	6008681	6009862	-1	AIMP2	aminoacyl tRNA synthetase complex interacting multifunctional protein 2	1183	6009412	74	46.4624	8.68782	43.377
ENCFF492CBJ_ENCFF807WOU_sort-macs2_peak_22684	chr12	50025308	50025987	-90	RACGAP1	Rac GTPase activating protein 1	681	50025648	74	46.4624	8.68782	43.377
ENCFF492CBJ_ENCFF807WOU_sort-macs2_peak_2517	chr1	31065224	31066203	4	PUM1	pumilio RNA binding family member 1	981	31065705	65	46.4542	10.2294	43.3695
ENCFF492CBJ_ENCFF807WOU_sort-macs2_peak_34781	chr15	79923496	79924284	-136	ST20	suppressor of tumorigenicity 20	790	79924048	65	46.4542	10.2294	43.3695
ENCFF492CBJ_ENCFF807WOU_sort-macs2_peak_10599	chr1	244864115	244865519	-274	HNRNPU	heterogeneous nuclear ribonucleoprotein U	1406	244864696	65	46.4542	10.2294	43.3695
ENCFF492CBJ_ENCFF807WOU_sort-macs2_peak_32237	chr14	104665498	104666774	-578	LINC02280	long intergenic non-protein coding RNA 2280	1278	104666255	65	46.4542	10.2294	43.3695
ENCFF492CBJ_ENCFF807WOU_sort-macs2_peak_92584	chr7	1028923	1029281	-670	C7orf50	chromosome 7 open reading frame 50	360	1029119	65	46.4542	10.2294	43.3695
ENCFF492CBJ_ENCFF807WOU_sort-macs2_peak_62671	chr20	18566756	18568010	-37	SMIM26	small integral membrane protein 26	1256	18567373	80	46.4091	7.8883	43.3253
ENCFF492CBJ_ENCFF807WOU_sort-macs2_peak_101409	chr8	124474257	124474956	-43	RNF139-AS1	RNF139 antisense RNA 1 (head to head)	701	124474664	80	46.4091	7.8883	43.3253
ENCFF492CBJ_ENCFF807WOU_sort-macs2_peak_37739	chr16	48365712	48366955	-446	SIAH1	siah E3 ubiquitin protein ligase 1	1245	48366657	80	46.4091	7.8883	43.3253
ENCFF492CBJ_ENCFF807WOU_sort-macs2_peak_19055	chr11	75159505	75159953	-103	SLCO2B1	solute carrier organic anion transporter family member 2B1	450	75159780	76	46.3918	8.38965	43.3084
ENCFF492CBJ_ENCFF807WOU_sort-macs2_peak_40411	chr17	4966992	4968888	-123	SPAG7	sperm associated antigen 7	1898	4968238	76	46.3918	8.38965	43.3084
ENCFF492CBJ_ENCFF807WOU_sort-macs2_peak_5201	chr1	92784744	92785738	-133	EVI5	ecotropic viral integration site 5	996	92785437	76	46.3918	8.38965	43.3084
ENCFF492CBJ_ENCFF807WOU_sort-macs2_peak_93506	chr7	25125108	25125967	-176	CYCS	cytochrome c, somatic	861	25125322	76	46.3918	8.38965	43.3084
ENCFF492CBJ_ENCFF807WOU_sort-macs2_peak_57916	chr2	142877081	142877881	-183	KYNU	kynureninase	802	142877492	76	46.3918	8.38965	43.3084
ENCFF492CBJ_ENCFF807WOU_sort-macs2_peak_42681	chr17	47323559	47324172	36	THCAT158	thyroid cancer-associated transcript 158	615	47323848	70	46.3884	9.29058	43.3055
ENCFF492CBJ_ENCFF807WOU_sort-macs2_peak_6591	chr1	150293353	150294007	-162	MRPS21	mitochondrial ribosomal protein S21	656	150293830	72	46.3788	8.96575	43.2959
ENCFF492CBJ_ENCFF807WOU_sort-macs2_peak_38934	chr16	70801012	70801412	-54	VAC14	VAC14 component of PIKFYVE complex	402	70801203	78	46.3767	8.12492	43.2939
ENCFF492CBJ_ENCFF807WOU_sort-macs2_peak_48876	chr19	7903176	7904074	-252	MAP2K7	mitogen-activated protein kinase kinase 7	900	7903718	78	46.3767	8.12492	43.2939
ENCFF492CBJ_ENCFF807WOU_sort-macs2_peak_50833	chr19	42242393	42243545	-367	GSK3A	glycogen synthase kinase 3 alpha	1154	42243238	78	46.3767	8.12492	43.2939
ENCFF492CBJ_ENCFF807WOU_sort-macs2_peak_52325	chr2	3377287	3378450	-50	EIPR1	EARP complex and GARP complex interacting protein 1	1165	3377851	79	46.3762	8.00077	43.2938
ENCFF492CBJ_ENCFF807WOU_sort-macs2_peak_14308	chr10	96129389	96130803	40	ZNF518A	zinc finger protein 518A	1416	96129999	67	46.3725	9.81533	43.2901
ENCFF492CBJ_ENCFF807WOU_sort-macs2_peak_76368	chr4	6782354	6782766	-167	KIAA0232	KIAA0232	414	6782621	57	46.3234	12.0664	43.2414
ENCFF492CBJ_ENCFF807WOU_sort-macs2_peak_61119	chr2	231708116	231708945	5	PTMA	prothymosin alpha	831	231708324	66	46.2919	9.97963	43.2099
ENCFF492CBJ_ENCFF807WOU_sort-macs2_peak_15186	chr10	112949837	112950476	-91	TCF7L2	transcription factor 7 like 2	641	112950269	57	46.2638	12.0422	43.1819
ENCFF492CBJ_ENCFF807WOU_sort-macs2_peak_107756	chrX	41084075	41085410	-703	USP9X	ubiquitin specific peptidase 9 X-linked	1337	41084699	57	46.2638	12.0422	43.1819
ENCFF492CBJ_ENCFF807WOU_sort-macs2_peak_30256	chr14	60248716	60249299	-214	PPM1A	protein phosphatase, Mg2+/Mn2+ dependent 1A	585	60249002	55	46.255	12.6055	43.1735
ENCFF492CBJ_ENCFF807WOU_sort-macs2_peak_21296	chr12	6533841	6534721	-236	GAPDH	glyceraldehyde-3-phosphate dehydrogenase	882	6534573	63	46.2536	10.5794	43.1721
ENCFF492CBJ_ENCFF807WOU_sort-macs2_peak_1010	chr1	10430197	10430552	-59	CENPS-CORT	CENPS-CORT readthrough	357	10430424	71	46.2294	9.08193	43.1481
ENCFF492CBJ_ENCFF807WOU_sort-macs2_peak_63027	chr20	25407382	25407974	5	GINS1	GINS complex subunit 1	594	25407623	89	46.2118	6.92608	43.1306
ENCFF492CBJ_ENCFF807WOU_sort-macs2_peak_26245	chr12	132762023	132762764	-561	ANKLE2	ankyrin repeat and LEM domain containing 2	743	132762278	54	46.1894	12.877	43.1084
ENCFF492CBJ_ENCFF807WOU_sort-macs2_peak_89815	chr6	104859558	104860333	-26	HACE1	HECT domain and ankyrin repeat containing E3 ubiquitin protein ligase 1	777	104859911	56	46.1619	12.278	43.0812
ENCFF492CBJ_ENCFF807WOU_sort-macs2_peak_101075	chr8	116765969	116766761	-159	UTP23	UTP23 small subunit processome component	794	116766457	68	46.1507	9.56523	43.0701
ENCFF492CBJ_ENCFF807WOU_sort-macs2_peak_47836	chr18	79988028	79989024	37	TXNL4A	thioredoxin like 4A	998	79988591	63	46.145	10.5421	43.0645
ENCFF492CBJ_ENCFF807WOU_sort-macs2_peak_9836	chr1	226407792	226408372	11	PARP1	poly(ADP-ribose) polymerase 1	582	226408058	57	46.1034	11.9774	43.0233
ENCFF492CBJ_ENCFF807WOU_sort-macs2_peak_67176	chr22	28883406	28883705	-17	ZNRF3	zinc and ring finger 3	301	28883564	58	46.0755	11.7007	42.9956
ENCFF492CBJ_ENCFF807WOU_sort-macs2_peak_84953	chr5	149550619	149552118	71	CSNK1A1	casein kinase 1 alpha 1	1501	149551688	59	46.0746	11.4451	42.9947
ENCFF492CBJ_ENCFF807WOU_sort-macs2_peak_89871	chr6	106325245	106326126	75	ATG5	autophagy related 5	883	106325781	67	46.0592	9.7182	42.9793
ENCFF492CBJ_ENCFF807WOU_sort-macs2_peak_75786	chr3	196568303	196568979	-19	FBXO45	F-box protein 45	678	196568570	67	46.0592	9.7182	42.9793
ENCFF492CBJ_ENCFF807WOU_sort-macs2_peak_55514	chr2	70935659	70935911	-115	ATP6V1B1	ATPase H+ transporting V1 subunit B1	254	70935782	67	46.0592	9.7182	42.9793
ENCFF492CBJ_ENCFF807WOU_sort-macs2_peak_87625	chr6	27831462	27831873	-140	HIST1H4K	histone cluster 1 H4 family member k	413	27831566	67	46.0592	9.7182	42.9793
ENCFF492CBJ_ENCFF807WOU_sort-macs2_peak_8056	chr1	180502022	180503551	-209	ACBD6	acyl-CoA binding domain containing 6	1531	180502592	67	46.0592	9.7182	42.9793
ENCFF492CBJ_ENCFF807WOU_sort-macs2_peak_1246	chr1	15152250	15152980	49	TMEM51	transmembrane protein 51	732	15152459	67	46.0493	9.71517	42.9702
ENCFF492CBJ_ENCFF807WOU_sort-macs2_peak_49337	chr19	12734488	12734871	5	TRIR	telomerase RNA component interacting RNase	385	12734670	61	46.0282	10.9467	42.9492
ENCFF492CBJ_ENCFF807WOU_sort-macs2_peak_42170	chr17	42016703	42018013	81	DNAJC7	DnaJ heat shock protein family (Hsp40) member C7	1312	42017464	78	45.9144	8.01526	42.836
ENCFF492CBJ_ENCFF807WOU_sort-macs2_peak_82992	chr5	94111202	94112006	59	FAM172A	family with sequence similarity 172 member A	806	94111616	62	45.8734	10.6657	42.7954
ENCFF492CBJ_ENCFF807WOU_sort-macs2_peak_60196	chr2	209771676	209771886	-51	UNC80	unc-80 homolog, NALCN channel complex subunit	212	209771768	62	45.8734	10.6657	42.7954
ENCFF492CBJ_ENCFF807WOU_sort-macs2_peak_77162	chr4	39696333	39698482	-729	UBE2K	ubiquitin conjugating enzyme E2 K	2151	39697174	62	45.8734	10.6657	42.7954
ENCFF492CBJ_ENCFF807WOU_sort-macs2_peak_16123	chr11	2699776	2700382	-81	KCNQ1OT1	KCNQ1 opposite strand/antisense transcript 1	608	2700040	60	45.8619	11.1208	42.7845
ENCFF492CBJ_ENCFF807WOU_sort-macs2_peak_19270	chr11	77994448	77995501	-306	INTS4	integrator complex subunit 4	1055	77994800	68	45.8388	9.47146	42.7615
ENCFF492CBJ_ENCFF807WOU_sort-macs2_peak_90445	chr6	118893559	118894935	95	ASF1A	anti-silencing function 1A histone chaperone	1378	118894120	85	45.8295	7.22448	42.7523
ENCFF492CBJ_ENCFF807WOU_sort-macs2_peak_87565	chr6	27472646	27473605	-7	ZNF184	zinc finger protein 184	961	27473238	85	45.8295	7.22448	42.7523
ENCFF492CBJ_ENCFF807WOU_sort-macs2_peak_20948	chr11	130002907	130003844	-540	PRDM10	PR/SET domain 10	939	130003197	64	45.8283	10.2256	42.7513
ENCFF492CBJ_ENCFF807WOU_sort-macs2_peak_14523	chr10	99620400	99622039	-780	SLC25A28	solute carrier family 25 member 28	1641	99621347	64	45.8283	10.2256	42.7513
ENCFF492CBJ_ENCFF807WOU_sort-macs2_peak_18465	chr11	66842883	66843883	-58	RCE1	Ras converting CAAX endopeptidase 1	1002	66843410	58	45.8236	11.6021	42.7467
ENCFF492CBJ_ENCFF807WOU_sort-macs2_peak_82356	chr5	75336018	75336625	-847	HMGCR	3-hydroxy-3-methylglutaryl-CoA reductase	609	75336188	58	45.8236	11.6021	42.7467
ENCFF492CBJ_ENCFF807WOU_sort-macs2_peak_56469	chr2	99337041	99337764	13	EIF5B	eukaryotic translation initiation factor 5B	725	99337322	92	45.8217	6.60288	42.7448
ENCFF492CBJ_ENCFF807WOU_sort-macs2_peak_44734	chr17	76072179	76072891	-9	SRP68	signal recognition particle 68	714	76072525	92	45.8217	6.60288	42.7448
ENCFF492CBJ_ENCFF807WOU_sort-macs2_peak_74967	chr3	184248747	184249155	11	ALG3	ALG3 alpha-1,3- mannosyltransferase	410	184248977	70	45.7934	9.12011	42.7167
ENCFF492CBJ_ENCFF807WOU_sort-macs2_peak_7239	chr1	160342937	160343800	-15	NCSTN	nicastrin	865	160343318	63	45.7868	10.4195	42.7101
ENCFF492CBJ_ENCFF807WOU_sort-macs2_peak_49664	chr19	17074949	17075813	71	HAUS8	HAUS augmin like complex subunit 8	866	17075577	60	45.7838	11.0919	42.7072
ENCFF492CBJ_ENCFF807WOU_sort-macs2_peak_10693	chr1	247079268	247079942	-792	ZNF670-ZNF695	ZNF670-ZNF695 readthrough (NMD candidate)	676	247079567	60	45.7838	11.0919	42.7072
ENCFF492CBJ_ENCFF807WOU_sort-macs2_peak_84112	chr5	134845802	134846292	79	C5orf24	chromosome 5 open reading frame 24	492	134845910	69	45.7763	9.28089	42.6998
ENCFF492CBJ_ENCFF807WOU_sort-macs2_peak_84498	chr5	140691057	140691967	57	HARS2	histidyl-tRNA synthetase 2, mitochondrial	912	140691362	69	45.7763	9.28089	42.6998
ENCFF492CBJ_ENCFF807WOU_sort-macs2_peak_20577	chr11	120335780	120336826	-110	ARHGEF12	Rho guanine nucleotide exchange factor 12	1048	120336180	69	45.7763	9.28089	42.6998
ENCFF492CBJ_ENCFF807WOU_sort-macs2_peak_88256	chr6	41786476	41786983	-714	TOMM6	translocase of outer mitochondrial membrane 6	509	41786622	69	45.7763	9.28089	42.6998
ENCFF492CBJ_ENCFF807WOU_sort-macs2_peak_88601	chr6	44387379	44388106	36	CDC5L	cell division cycle 5 like	729	44387503	83	45.6769	7.39517	42.6017
ENCFF492CBJ_ENCFF807WOU_sort-macs2_peak_37011	chr16	23149439	23149936	-417	USP31	ubiquitin specific peptidase 31	499	23149564	83	45.6769	7.39517	42.6017
ENCFF492CBJ_ENCFF807WOU_sort-macs2_peak_73035	chr3	127628824	127629096	-225	PODXL2	podocalyxin like 2	274	127628919	54	45.6567	12.6447	42.5819
ENCFF492CBJ_ENCFF807WOU_sort-macs2_peak_96784	chr7	123748620	123749707	-160	WASL	WASP like actin nucleation promoting factor	1089	123749040	66	45.6345	9.77172	42.5597
ENCFF492CBJ_ENCFF807WOU_sort-macs2_peak_2169	chr1	26432013	26432577	13	DHDDS	dehydrodolichyl diphosphate synthase subunit	566	26432289	74	45.6179	8.46854	42.5432
ENCFF492CBJ_ENCFF807WOU_sort-macs2_peak_68946	chr22	50783543	50783761	-16	RABL2B	RAB, member of RAS oncogene family like 2B	220	50783632	52	45.6143	13.2467	42.5397
ENCFF492CBJ_ENCFF807WOU_sort-macs2_peak_32223	chr14	103921241	103921759	29	ATP5MPL	ATP synthase membrane subunit 6.8PL	520	103921625	71	45.585	8.90254	42.5107
ENCFF492CBJ_ENCFF807WOU_sort-macs2_peak_51829	chr19	51986600	51987135	-27	ZNF350	zinc finger protein 350	537	51986890	71	45.585	8.90254	42.5107
ENCFF492CBJ_ENCFF807WOU_sort-macs2_peak_67805	chr22	36528824	36529621	-56	EIF3D	eukaryotic translation initiation factor 3 subunit D	799	36529229	71	45.585	8.90254	42.5107
ENCFF492CBJ_ENCFF807WOU_sort-macs2_peak_27527	chr13	49936127	49936996	-60	SPRYD7	SPRY domain containing 7	871	49936352	71	45.585	8.90254	42.5107
ENCFF492CBJ_ENCFF807WOU_sort-macs2_peak_89949	chr6	107459296	107460069	-118	PDSS2	decaprenyl diphosphate synthase subunit 2	775	107459538	71	45.585	8.90254	42.5107
ENCFF492CBJ_ENCFF807WOU_sort-macs2_peak_75537	chr3	193843764	193844332	-39	LINC02038	long intergenic non-protein coding RNA 2038	570	193844145	57	45.5843	11.7691	42.5107
ENCFF492CBJ_ENCFF807WOU_sort-macs2_peak_76925	chr4	37583635	37583915	-458	C4orf19	chromosome 4 open reading frame 19	282	37583747	57	45.5843	11.7691	42.5107
ENCFF492CBJ_ENCFF807WOU_sort-macs2_peak_53472	chr2	27628782	27629231	10	GPN1	GPN-loop GTPase 1	451	27628992	81	45.5546	7.58307	42.4813
ENCFF492CBJ_ENCFF807WOU_sort-macs2_peak_96448	chr7	108569329	108570087	-2	THAP5	THAP domain containing 5	760	108569804	81	45.5546	7.58307	42.4813
ENCFF492CBJ_ENCFF807WOU_sort-macs2_peak_64542	chr20	50115746	50116504	-168	UBE2V1	ubiquitin conjugating enzyme E2 V1	760	50116010	84	45.5018	7.2568	42.4291
ENCFF492CBJ_ENCFF807WOU_sort-macs2_peak_13359	chr10	74176152	74177540	83	ADK	adenosine kinase	1390	74176624	73	45.4694	8.57198	42.3969
[truncated: 8,314 more rows]
