# Supplementary material for: Suppression of Cell Tumorigenicity by Non-neural Pro-differentiation Factors via Inhibition of Neural Property in Tumorigenic Cells
Source: Front Cell Dev Biol. 2021 Sep 14;9:714383. doi: 10.3389/fcell.2021.714383 (PMC8476888; doi:10.3389/fcell.2021.714383)
Supplement: Supplementary file 3 [file Table_3.xlsx]

## Sheet: Original RNA-seq data
tracking_id	class_code	nearest_ref_id	gene_id	gene_short_name	tss_id	locus	length	coverage	FPKM	FPKM_conf_lo	FPKM_conf_hi	FPKM_status
2021-03-01	-	-	2021-03-01	2021-03-01	TSS3901	chr1:220960038-220987741	-	-	7.26499	6.12941	7.82205	OK
2021-03-01	-	-	2021-03-01	2021-03-01	TSS16904,TSS27477	chr4:164445449-165304407	-	-	0.294004	0.210797	0.377098	OK
2021-03-02	-	-	2021-03-02	2021-03-02	TSS20016	chr1:220921675-220957596	-	-	4.34935	3.34612	4.73577	OK
2021-03-02	-	-	2021-03-02	2021-03-02	TSS3086	chr19:8478186-8503899	-	-	20.1725	18.5954	21.7574	OK
2021-03-03	-	-	2021-03-03	2021-03-03	TSS26260	chr5:126203405-126366500	-	-	0.353052	0.253621	0.452406	OK
2021-03-04	-	-	2021-03-04	2021-03-04	TSS10232	chr2:217122584-217236750	-	-	0	0	0	OK
2021-03-05	-	-	2021-03-05	2021-03-05	TSS31795	chr10:94050919-94113721	-	-	18.6859	17.1283	19.055	OK
2021-03-06	-	-	2021-03-06	2021-03-06	TSS12504	chr5:10353750-10440500	-	-	8.88818	8.49657	9.33892	OK
2021-03-07	-	-	2021-03-07	2021-03-07	TSS23469,TSS27753	chr2:160568967-160625094	-	-	13.4015	12.5944	14.243	OK
2021-03-08	-	-	2021-03-08	2021-03-08	TSS10992,TSS3219	chr10:45950032-46090354	-	-	7.83607	7.33411	8.36925	OK
2021-03-09	-	-	2021-03-09	2021-03-09	TSS32620	chr12:58148880-58154193	-	-	1.76862	1.44533	2.09091	OK
2021-03-10	-	-	2021-03-10	2021-03-10	TSS23942,TSS32845	chr17:60778674-60885742	-	-	0	0	0	OK
2021-03-11	-	-	2021-03-11	2021-03-11	TSS4677	chr5:16067473-16179897	-	-	0	0	0	OK
2021-09-01	-	-	2021-09-01	2021-09-01	TSS14880	chr16:30389453-30394171	-	-	1.82369	1.33693	2.24026	OK
2021-09-02	-	-	2021-09-02	2021-09-02	TSS33576,TSS7120	chr2:242254601-242293441	-	-	109.261	108.019	113.146	OK
2021-09-03	-	-	2021-09-03	2021-09-03	TSS16339	chr22:42372930-42394225	-	-	0	0	0	OK
2021-09-04	-	-	2021-09-04	2021-09-04	TSS11340,TSS19363,TSS2895,TSS595	chr17:56597610-56618179	-	-	1.24973	0.940423	1.55308	OK
2021-09-05	-	-	2021-09-05	2021-09-05	TSS18951,TSS32177	chr22:19701986-19710845	-	-	0.0697128	0	0.13956	OK
2021-09-06	-	-	2021-09-06	2021-09-06	TSS17407	chrX:118749687-118827333	-	-	4.60809	4.14538	5.07182	OK
2021-09-07	-	-	2021-09-07	2021-09-07	TSS6211	chr7:35840595-35946715	-	-	9.57321	8.94154	10.2049	OK
2021-09-08	-	-	2021-09-08	2021-09-08	TSS26392,TSS8544	chr5:132086508-132113561	-	-	11.0429	10.3513	11.7516	OK
2021-09-09	-	-	2021-09-09	2021-09-09	TSS11557,TSS15106,TSS16293,TSS16356,TSS18771,TSS19739,TSS30798,TSS32302,TSS3969,TSS8603	chr17:75277491-75496678	-	-	158.552	157.264	163.828	OK
2021-09-10	-	-	2021-09-10	2021-09-10	TSS11537	chr2:110300373-110371783	-	-	13.8909	13.0325	14.7747	OK
2021-09-11	-	-	2021-09-11	2021-09-11	TSS9294	chr4:77870866-77959768	-	-	6.45944	6.02632	6.90326	OK
2021-09-12	-	-	2021-09-12	2021-09-12	TSS28506	chr16:4827614-4838522	-	-	0.0243338	0	0.10188	OK
2021-09-14	-	-	2021-09-14	2021-09-14	TSS23068	chr7:55861236-55930482	-	-	0.915661	0.737099	1.08665	OK
2021-09-15	-	-	2021-09-15	2021-09-15	TSS1733	chr1:87328127-87380107	-	-	67.2151	64.7119	70.3899	OK
2021-12-01	-	-	2021-12-01	2021-12-01	TSS12715	chr9:117904096-118164923	-	-	0	0	0	OK
A1BG	-	-	A1BG	A1BG	TSS12895	chr19:58858171-58864865	-	-	3.40678	2.70357	3.8762	OK
A1BG-AS1	-	-	A1BG-AS1	A1BG-AS1	TSS15204	chr19:58863335-58866549	-	-	0.627249	0.432106	0.823702	OK
A1CF	-	-	A1CF	A1CF	TSS27441	chr10:52559168-52645435	-	-	10.2256	9.7386	10.7443	OK
A2M	-	-	A2M	A2M	TSS12287	chr12:9220303-9268558	-	-	219.733	219.791	226.224	OK
A2M-AS1	-	-	A2M-AS1	A2M-AS1	TSS19734	chr12:9217772-9220651	-	-	0.739765	0.539206	0.933747	OK
A2ML1	-	-	A2ML1	A2ML1	TSS32184,TSS6636	chr12:8975149-9029381	-	-	0.168486	0.0940211	0.246461	OK
A2MP1	-	-	A2MP1	A2MP1	TSS26806	chr12:9381128-9386803	-	-	0	0	0	OK
A3GALT2	-	-	A3GALT2	A3GALT2	TSS700	chr1:33772366-33786699	-	-	0	0	0	OK
A4GALT	-	-	A4GALT	A4GALT	TSS7799	chr22:43088126-43116876	-	-	1.32545	0.989898	1.64983	OK
A4GNT	-	-	A4GNT	A4GNT	TSS18754	chr3:137842559-137851229	-	-	0	0	0	OK
AA06	-	-	AA06	AA06	TSS19617	chr17:31856805-31860779	-	-	0	0	0	OK
AAAS	-	-	AAAS	AAAS	TSS30421	chr12:53701239-53715412	-	-	16.0731	14.8648	17.2825	OK
AACS	-	-	AACS	AACS	TSS13814	chr12:125549924-125627871	-	-	11.1564	9.98574	11.7179	OK
AACSP1	-	-	AACSP1	AACSP1	TSS28401	chr5:178191863-178203277	-	-	0.043825	0	0.0794166	OK
AADAC	-	-	AADAC	AADAC	TSS32968	chr3:151531860-151546276	-	-	0.0820671	0.0179091	0.143273	OK
AADACL2	-	-	AADACL2	AADACL2	TSS7765	chr3:151451703-151475556	-	-	0	0	0	OK
AADACL2-AS1	-	-	AADACL2-AS1	AADACL2-AS1	TSS413	chr3:151468966-151645963	-	-	0	0	0	OK
AADACL3	-	-	AADACL3	AADACL3	TSS1790	chr1:12776117-12788726	-	-	0	0	0	OK
AADACL4	-	-	AADACL4	AADACL4	TSS17045	chr1:12704565-12727097	-	-	0	0	0	OK
AADACP1	-	-	AADACP1	AADACP1	TSS29633	chr3:151488243-151502682	-	-	0	0	0	OK
AADAT	-	-	AADAT	AADAT	TSS22289,TSS22772,TSS5334	chr4:170981372-171011538	-	-	2.21754	1.84327	2.59086	OK
AAED1	-	-	AAED1	AAED1	TSS2297	chr9:99403532-99417599	-	-	21.6938	17.0224	20.7087	OK
AAGAB	-	-	AAGAB	AAGAB	TSS1098,TSS3689	chr15:67493012-67547536	-	-	14.1414	13.217	15.0664	OK
AAK1	-	-	AAK1	AAK1	TSS6025	chr2:69685126-69870977	-	-	2.13043	2.01801	2.24253	OK
AAMDC	-	-	AAMDC	AAMDC	TSS22065	chr11:77532207-77583398	-	-	47.0927	25.9657	32.985	OK
AAMP	-	-	AAMP	AAMP	TSS11143	chr2:219128851-219134932	-	-	102.42	98.9952	106.731	OK
AANAT	-	-	AANAT	AANAT	TSS14421,TSS28994	chr17:74449432-74466199	-	-	0.0504928	0	0.180732	OK
AAR2	-	-	AAR2	AAR2	TSS16351	chr20:34824338-34844863	-	-	13.3968	12.4655	14.3372	OK
AARD	-	-	AARD	AARD	TSS1165	chr8:117950463-117956239	-	-	0.090911	0.0161042	0.161042	OK
AARS	-	-	AARS	AARS	TSS10828	chr16:70286296-70323412	-	-	70.8728	65.2995	69.1356	OK
AARS2	-	-	AARS2	AARS2	TSS30072	chr6:44266462-44281063	-	-	2.63251	2.32165	2.92312	OK
AARSD1	-	-	AARSD1	AARSD1	TSS13308	chr17:41102542-41116515	-	-	24.1531	19.8635	23.3217	OK
AASDH	-	-	AASDH	AASDH	TSS23410	chr4:57204450-57253674	-	-	3.67265	3.26632	4.08563	OK
AASDHPPT	-	-	AASDHPPT	AASDHPPT	TSS9443	chr11:105948291-105969419	-	-	6.93914	6.35457	7.54537	OK
AASS	-	-	AASS	AASS	TSS9416	chr7:121713597-121784344	-	-	4.28877	3.9094	4.62466	OK
AATBC	-	-	AATBC	AATBC	TSS4790	chr21:45225638-45232448	-	-	0.183286	0.118851	0.243958	OK
AATF	-	-	AATF	AATF	TSS26314	chr17:35306174-35414171	-	-	32.6693	28.5202	31.7981	OK
AATK	-	-	AATK	AATK	TSS12806,TSS14639	chr17:79091095-79139872	-	-	0.332289	0.242177	0.422401	OK
AATK-AS1	-	-	AATK-AS1	AATK-AS1	TSS6785	chr17:79139306-79156964	-	-	0	0	0	OK
ABALON	-	-	ABALON	ABALON	TSS27550	chr20:30309309-30311212	-	-	43.013	41.0214	45.2878	OK
ABAT	-	-	ABAT	ABAT	TSS16432,TSS16465,TSS23582	chr16:8768443-8878432	-	-	20.4896	19.5225	21.4879	OK
ABCA1	-	-	ABCA1	ABCA1	TSS6540	chr9:107543283-107690527	-	-	3.69235	3.459	3.91911	OK
ABCA10	-	-	ABCA10	ABCA10	TSS18033	chr17:67144147-67240956	-	-	0.0891937	0.0499735	0.127205	OK
ABCA11P	-	-	ABCA11P	ABCA11P	TSS1668	chr4:419223-467998	-	-	3.15064	2.67059	3.64016	OK
ABCA12	-	-	ABCA12	ABCA12	TSS17201,TSS27	chr2:215796265-216003151	-	-	0.0620429	0.0287516	0.0963995	OK
ABCA13	-	-	ABCA13	ABCA13	TSS24273	chr7:48211056-48687091	-	-	0.0271022	0.0150639	0.0401705	OK
ABCA17P	-	-	ABCA17P	ABCA17P	TSS13768	chr16:2390922-2476700	-	-	0	0	0	OK
ABCA2	-	-	ABCA2	ABCA2	TSS16338,TSS22345	chr9:139901685-139923374	-	-	3.91459	3.64325	4.19679	OK
ABCA3	-	-	ABCA3	ABCA3	TSS30215	chr16:2325878-2390747	-	-	0.26437	0.199767	0.330049	OK
ABCA4	-	-	ABCA4	ABCA4	TSS22359	chr1:94458393-94586705	-	-	0.13733	0.0903109	0.180622	OK
ABCA5	-	-	ABCA5	ABCA5	TSS17431,TSS3693	chr17:67240575-67323323	-	-	1.07124	0.941419	1.20153	OK
ABCA6	-	-	ABCA6	ABCA6	TSS4372	chr17:67074846-67138015	-	-	0	0	0	OK
ABCA7	-	-	ABCA7	ABCA7	TSS15269	chr19:1040101-1065570	-	-	3.99649	3.67013	4.30714	OK
ABCA8	-	-	ABCA8	ABCA8	TSS11295	chr17:66863427-66951533	-	-	0	0	0	OK
ABCA9	-	-	ABCA9	ABCA9	TSS29456	chr17:66970772-67057136	-	-	0.103785	0.0613275	0.146243	OK
ABCA9-AS1	-	-	ABCA9-AS1	ABCA9-AS1	TSS8945	chr17:67000854-67014464	-	-	0	0	0.109989	OK
ABCB1	-	-	ABCB1	ABCB1	TSS32080	chr7:87133178-87342639	-	-	18.5887	17.2475	19.1259	OK
ABCB10	-	-	ABCB10	ABCB10	TSS5818	chr1:229652328-229694442	-	-	4.96049	4.39223	5.38403	OK
ABCB11	-	-	ABCB11	ABCB11	TSS24711	chr2:169779448-169887833	-	-	0	0	0	OK
ABCB4	-	-	ABCB4	ABCB4	TSS20018	chr7:87031360-87105019	-	-	1.45349	1.23061	1.68137	OK
ABCB5	-	-	ABCB5	ABCB5	TSS12786,TSS17835	chr7:20655244-20796637	-	-	0.427259	0.286563	0.567759	OK
ABCB6	-	-	ABCB6	ABCB6	TSS23951	chr2:220074487-220083712	-	-	46.5487	42.3521	45.8115	OK
ABCB7	-	-	ABCB7	ABCB7	TSS13347	chrX:74273006-74376175	-	-	9.09148	8.29917	9.88297	OK
ABCB8	-	-	ABCB8	ABCB8	TSS30190	chr7:150725508-150744869	-	-	4.69322	4.30158	5.08496	OK
ABCB9	-	-	ABCB9	ABCB9	TSS12547	chr12:123405497-123451056	-	-	2.62679	2.29988	2.9545	OK
ABCC1	-	-	ABCC1	ABCC1	TSS26086	chr16:16043433-16236930	-	-	19.1555	18.0952	19.6027	OK
ABCC10	-	-	ABCC10	ABCC10	TSS10835,TSS8257	chr6:43395291-43418163	-	-	5.49007	5.08605	5.88911	OK
ABCC11	-	-	ABCC11	ABCC11	TSS13624,TSS15595	chr16:48200821-48269088	-	-	0.644729	0.513152	0.776307	OK
ABCC12	-	-	ABCC12	ABCC12	TSS19024	chr16:48116883-48180681	-	-	0	0	0	OK
ABCC13	-	-	ABCC13	ABCC13	TSS12462	chr21:15646119-15673692	-	-	0.120762	0.0329351	0.235518	OK
ABCC2	-	-	ABCC2	ABCC2	TSS22172	chr10:101542354-101611949	-	-	212.571	202.892	208.733	OK
ABCC3	-	-	ABCC3	ABCC3	TSS31868	chr17:48712217-48769063	-	-	25.7883	24.8755	27.0209	OK
ABCC4	-	-	ABCC4	ABCC4	TSS28458	chr13:95672082-95953700	-	-	2.33073	2.082	2.57993	OK
ABCC5	-	-	ABCC5	ABCC5	TSS7857	chr3:183637723-183735727	-	-	12.6136	11.8666	13.3662	OK
ABCC5-AS1	-	-	ABCC5-AS1	ABCC5-AS1	TSS10448	chr3:183724125-183729207	-	-	0	0	0	OK
ABCC6	-	-	ABCC6	ABCC6	TSS24116	chr16:16243421-16317328	-	-	5.22632	4.38758	6.06528	OK
ABCC6P1	-	-	ABCC6P1	ABCC6P1	TSS5931	chr16:18582569-18609607	-	-	9.14266	7.97186	9.71405	OK
ABCC6P2	-	-	ABCC6P2	ABCC6P2	TSS7766	chr16:14916288-14918559	-	-	0.343852	0.0814789	0.570352	OK
ABCC8	-	-	ABCC8	ABCC8	TSS14611	chr11:17414431-17498392	-	-	0	0	0	OK
ABCC9	-	-	ABCC9	ABCC9	TSS5910	chr12:21950323-22089628	-	-	0.255037	0.193894	0.316945	OK
ABCD1	-	-	ABCD1	ABCD1	TSS9026	chrX:152990322-153010216	-	-	6.33452	5.63623	6.84512	OK
ABCD2	-	-	ABCD2	ABCD2	TSS4675	chr12:39945021-40013843	-	-	0	0	0	OK
ABCD3	-	-	ABCD3	ABCD3	TSS25105	chr1:94883932-94984219	-	-	17.4563	16.4338	18.5244	OK
ABCD4	-	-	ABCD4	ABCD4	TSS3737	chr14:74751979-74769767	-	-	4.41885	3.97042	4.87659	OK
ABCE1	-	-	ABCE1	ABCE1	TSS26326	chr4:146019155-146050676	-	-	16.6308	15.8378	17.5608	OK
ABCF1	-	-	ABCF1	ABCF1	TSS2869	chr6:30539169-30559309	-	-	26.7892	25.6645	28.1623	OK
ABCF1	-	-	ABCF1	ABCF1	TSS26804	chr6_cox_hap2:2051220-2071356	-	-	0	0	0	OK
ABCF1	-	-	ABCF1	ABCF1	TSS32890	chr6_dbb_hap3:1832804-1852944	-	-	0	0	0	OK
ABCF1	-	-	ABCF1	ABCF1	TSS25685	chr6_mann_hap4:1887241-1907381	-	-	0	0	0	OK
ABCF1	-	-	ABCF1	ABCF1	TSS22716	chr6_mcf_hap5:1921023-1941163	-	-	0	0	0	OK
ABCF1	-	-	ABCF1	ABCF1	TSS18940	chr6_qbl_hap6:1832075-1852211	-	-	0	0	0	OK
ABCF1	-	-	ABCF1	ABCF1	TSS3375	chr6_ssto_hap7:1871447-1891586	-	-	0	0	0	OK
ABCF2	-	-	ABCF2	ABCF2	TSS3563	chr7:150904922-150924460	-	-	10.2436	9.53088	10.9952	OK
ABCF3	-	-	ABCF3	ABCF3	TSS15975	chr3:183903862-183911795	-	-	18.0622	15.9242	18.2614	OK
ABCG1	-	-	ABCG1	ABCG1	TSS15932,TSS27606,TSS29265,TSS347,TSS7087	chr21:43619798-43717354	-	-	0	0	0	OK
ABCG2	-	-	ABCG2	ABCG2	TSS591,TSS9904	chr4:89011415-89152474	-	-	0	0	0	OK
ABCG4	-	-	ABCG4	ABCG4	TSS33029,TSS7441	chr11:119019749-119033374	-	-	0	0	0	OK
ABCG5	-	-	ABCG5	ABCG5	TSS8696	chr2:44039610-44065958	-	-	3.11906	2.60328	3.50603	OK
ABCG8	-	-	ABCG8	ABCG8	TSS12943	chr2:44066102-44105605	-	-	0.607761	0.431701	0.777061	OK
ABHD1	-	-	ABHD1	ABHD1	TSS25623	chr2:27346656-27353680	-	-	0.0926403	0.0198908	0.179017	OK
ABHD10	-	-	ABHD10	ABHD10	TSS22769	chr3:111697722-111712215	-	-	10.7496	9.96151	11.5745	OK
ABHD11	-	-	ABHD11	ABHD11	TSS1003,TSS19918,TSS7266	chr7:73150424-73153197	-	-	1.80647	1.36615	2.2583	OK
ABHD11-AS1	-	-	ABHD11-AS1	ABHD11-AS1	TSS30060	chr7:73149398-73150330	-	-	0	0	0	OK
ABHD12	-	-	ABHD12	ABHD12	TSS20515	chr20:25275378-25371618	-	-	35.893	34.2588	37.8419	OK
ABHD12B	-	-	ABHD12B	ABHD12B	TSS21243	chr14:51338877-51371688	-	-	0	0	0	OK
ABHD13	-	-	ABHD13	ABHD13	TSS20580	chr13:108870762-108886603	-	-	1.67002	1.45383	1.88239	OK
ABHD14A	-	-	ABHD14A	ABHD14A	TSS3694	chr3:52009041-52015216	-	-	4.42649	3.14098	4.8802	OK
ABHD14A-ACY1	-	-	ABHD14A-ACY1	ABHD14A-ACY1	TSS3694	chr3:52009041-52023218	-	-	3.03277	2.47285	3.58907	OK
ABHD14B	-	-	ABHD14B	ABHD14B	TSS2885	chr3:52002525-52008646	-	-	29.7693	28.1699	31.4393	OK
ABHD15	-	-	ABHD15	ABHD15	TSS26663	chr17:27887688-27894042	-	-	1.83478	1.52597	2.14322	OK
ABHD16A	-	-	ABHD16A	ABHD16A	TSS12697,TSS3263	chr6:31654725-31671137	-	-	11.2364	10.2694	12.2087	OK
ABHD16A	-	-	ABHD16A	ABHD16A	TSS29133,TSS8956	chr6_cox_hap2:3164344-3180755	-	-	0	0	0	OK
ABHD16A	-	-	ABHD16A	ABHD16A	TSS19205,TSS21976	chr6_dbb_hap3:2940297-2956709	-	-	0	0	0	OK
ABHD16A	-	-	ABHD16A	ABHD16A	TSS26631,TSS33765	chr6_mann_hap4:2997615-3014028	-	-	0	0	0	OK
ABHD16A	-	-	ABHD16A	ABHD16A	TSS32625,TSS3661	chr6_mcf_hap5:3034405-3050818	-	-	0	0	0	OK
ABHD16A	-	-	ABHD16A	ABHD16A	TSS24497,TSS7036	chr6_qbl_hap6:2948368-2964788	-	-	0	0	0	OK
ABHD16A	-	-	ABHD16A	ABHD16A	TSS11298,TSS3981	chr6_ssto_hap7:2985531-3001955	-	-	0	0	0	OK
ABHD16B	-	-	ABHD16B	ABHD16B	TSS25716	chr20:62492565-62494341	-	-	0.878297	0.599209	1.13364	OK
ABHD17A	-	-	ABHD17A	ABHD17A	TSS10877	chr19:1876974-1885518	-	-	49.7401	47.1959	52.407	OK
ABHD17B	-	-	ABHD17B	ABHD17B	TSS847	chr9:74477367-74526148	-	-	3.50133	3.09453	3.90841	OK
ABHD17C	-	-	ABHD17C	ABHD17C	TSS8008	chr15:80987651-81047962	-	-	5.18973	4.35087	5.52085	OK
ABHD2	-	-	ABHD2	ABHD2	TSS17902	chr15:89631380-89745591	-	-	5.82599	5.48884	6.17663	OK
ABHD3	-	-	ABHD3	ABHD3	TSS13479,TSS487	chr18:19230857-19284766	-	-	10.4738	9.55045	11.4294	OK
ABHD4	-	-	ABHD4	ABHD4	TSS6444	chr14:23067146-23081265	-	-	57.2026	51.2765	55.4607	OK
ABHD5	-	-	ABHD5	ABHD5	TSS2484	chr3:43732374-43764217	-	-	1.91044	1.6764	2.14386	OK
ABHD6	-	-	ABHD6	ABHD6	TSS5922	chr3:58223258-58280461	-	-	6.57004	5.56491	7.09135	OK
ABHD8	-	-	ABHD8	ABHD8	TSS16083	chr19:17402939-17414282	-	-	8.57121	7.19739	8.9589	OK
ABI1	-	-	ABI1	ABI1	TSS7093	chr10:27035524-27150016	-	-	9.2907	8.59449	9.98835	OK
ABI2	-	-	ABI2	ABI2	TSS10389,TSS32713	chr2:204192961-204296896	-	-	6.2995	5.8789	6.72448	OK
ABI3	-	-	ABI3	ABI3	TSS22962	chr17:47287588-47300587	-	-	0	0	0	OK
ABI3BP	-	-	ABI3BP	ABI3BP	TSS23479	chr3:100468178-100712334	-	-	0.0471633	0.0128603	0.0771618	OK
ABL1	-	-	ABL1	ABL1	TSS24941,TSS26114	chr9:133589267-133763062	-	-	11.5992	11.0912	12.2352	OK
ABL2	-	-	ABL2	ABL2	TSS547,TSS9549	chr1:179068461-179198819	-	-	2.06898	1.8593	2.28383	OK
ABLIM1	-	-	ABLIM1	ABLIM1	TSS19534,TSS31051,TSS33167	chr10:116190868-116444414	-	-	15.9874	15.4629	16.7542	OK
ABLIM2	-	-	ABLIM2	ABLIM2	TSS2794,TSS5001	chr4:7967036-8160559	-	-	0	0	0	OK
ABLIM3	-	-	ABLIM3	ABLIM3	TSS2492,TSS7740	chr5:148521045-148640001	-	-	0	0	0	OK
ABO	-	-	ABO	ABO	TSS7379	chr9:136130562-136150630	-	-	0	0	0	OK
ABR	-	-	ABR	ABR	TSS14945,TSS20822,TSS5513,TSS6088,TSS7543	chr17:906757-1090616	-	-	3.17978	2.85987	3.50368	OK
ABRA	-	-	ABRA	ABRA	TSS33655	chr8:107771710-107782472	-	-	0	0	0	OK
ABRACL	-	-	ABRACL	ABRACL	TSS11874	chr6:139349818-139364439	-	-	24.1449	17.019	21.1376	OK
ABT1	-	-	ABT1	ABT1	TSS17124	chr6:26597170-26600277	-	-	15.9954	13.8663	16.2557	OK
ABTB1	-	-	ABTB1	ABTB1	TSS30977	chr3:127391780-127399769	-	-	6.26975	5.60167	6.93741	OK
ABTB2	-	-	ABTB2	ABTB2	TSS3253	chr11:34172533-34379555	-	-	3.73996	3.34961	4.10048	OK
ACAA1	-	-	ACAA1	ACAA1	TSS29610	chr3:38164200-38178733	-	-	88.6525	85.9478	92.588	OK
ACAA2	-	-	ACAA2	ACAA2	TSS16696	chr18:47309873-47340251	-	-	28.7807	24.7318	27.9887	OK
ACACA	-	-	ACACA	ACACA	TSS32445,TSS3920,TSS6657	chr17:35441926-35766902	-	-	5.56648	5.23678	5.89625	OK
ACACB	-	-	ACACB	ACACB	TSS5492	chr12:109577201-109706030	-	-	1.06528	0.945363	1.18481	OK
ACAD10	-	-	ACAD10	ACAD10	TSS16110	chr12:112123856-112194911	-	-	3.91793	3.54998	4.28855	OK
ACAD11	-	-	ACAD11	ACAD11	TSS10216	chr3:132276981-132378975	-	-	10.2655	9.39053	10.8303	OK
ACAD8	-	-	ACAD8	ACAD8	TSS10410	chr11:134123433-134135746	-	-	3.01033	2.41753	3.43681	OK
ACAD9	-	-	ACAD9	ACAD9	TSS3083	chr3:128598332-128631957	-	-	4.52645	4.02801	5.03324	OK
ACADL	-	-	ACADL	ACADL	TSS2049	chr2:211052715-211090215	-	-	0	0	0	OK
ACADM	-	-	ACADM	ACADM	TSS17064	chr1:76190031-76229363	-	-	13.5274	12.5797	14.4987	OK
ACADS	-	-	ACADS	ACADS	TSS22336	chr12:121163540-121177811	-	-	25.0674	23.5327	26.6517	OK
ACADSB	-	-	ACADSB	ACADSB	TSS2882	chr10:124768428-124817806	-	-	37.411	35.4382	37.9944	OK
ACADVL	-	-	ACADVL	ACADVL	TSS20897,TSS7918	chr17:7120443-7128586	-	-	128.049	125.745	132.884	OK
ACAN	-	-	ACAN	ACAN	TSS5913	chr15:89346673-89418585	-	-	0	0	0	OK
ACAP1	-	-	ACAP1	ACAP1	TSS4772	chr17:7239847-7254793	-	-	0.349557	0.217894	0.470193	OK
ACAP2	-	-	ACAP2	ACAP2	TSS25994	chr3:194995464-195163817	-	-	3.09674	2.83208	3.35758	OK
ACAP3	-	-	ACAP3	ACAP3	TSS15071	chr1:1227763-1243269	-	-	21.7401	19.9169	22.1129	OK
ACAT1	-	-	ACAT1	ACAT1	TSS10803	chr11:107992257-108018891	-	-	50.3591	44.2752	48.9925	OK
ACAT2	-	-	ACAT2	ACAT2	TSS13866,TSS2111	chr6:160182988-160200144	-	-	15.2476	13.9872	16.5071	OK
ACBD3	-	-	ACBD3	ACBD3	TSS9883	chr1:226332379-226374423	-	-	18.1855	16.5392	18.4432	OK
ACBD4	-	-	ACBD4	ACBD4	TSS19668,TSS24312	chr17:43209966-43221543	-	-	11.8449	10.8137	12.8873	OK
ACBD5	-	-	ACBD5	ACBD5	TSS31800,TSS4338	chr10:27484142-27531068	-	-	5.24457	4.81722	5.69297	OK
ACBD6	-	-	ACBD6	ACBD6	TSS19461	chr1:180257351-180472022	-	-	21.6956	18.0297	21.3224	OK
ACBD7	-	-	ACBD7	ACBD7	TSS16331	chr10:15117473-15130775	-	-	0.635951	0.477945	0.79373	OK
ACCS	-	-	ACCS	ACCS	TSS19145,TSS25823	chr11:44087728-44105569	-	-	1.73615	1.38567	2.08621	OK
ACCSL	-	-	ACCSL	ACCSL	TSS31471	chr11:44069530-44081527	-	-	0	0	0	OK
ACD	-	-	ACD	ACD	TSS12034	chr16:67691414-67694718	-	-	12.2347	11.2306	13.2388	OK
ACE	-	-	ACE	ACE	TSS29352,TSS8378	chr17:61554421-61575741	-	-	0.0979317	0.0289865	0.171737	OK
ACE2	-	-	ACE2	ACE2	TSS10967	chrX:15579155-15620192	-	-	0.365743	0.254241	0.475677	OK
ACER1	-	-	ACER1	ACER1	TSS13149	chr19:6306509-6333640	-	-	0	0	0	OK
ACER2	-	-	ACER2	ACER2	TSS34007	chr9:19408924-19452500	-	-	0.814672	0.615177	1.00849	OK
ACER3	-	-	ACER3	ACER3	TSS21363	chr11:76571916-76737841	-	-	2.01578	1.81607	2.21532	OK
ACHE	-	-	ACHE	ACHE	TSS29730,TSS30019,TSS769	chr7:100487614-100493754	-	-	0.114929	0.031344	0.222575	OK
ACIN1	-	-	ACIN1	ACIN1	TSS4768,TSS5524	chr14:23527773-23564823	-	-	51.1945	47.0226	50.8759	OK
ACKR1	-	-	ACKR1	ACKR1	TSS14173,TSS33808	chr1:159173802-159176290	-	-	0	0	0	OK
ACKR2	-	-	ACKR2	ACKR2	TSS31504	chr3:42850963-42908775	-	-	2.99531	2.5264	3.40092	OK
ACKR3	-	-	ACKR3	ACKR3	TSS32467	chr2:237478379-237490994	-	-	0	0	0	OK
ACKR4	-	-	ACKR4	ACKR4	TSS16315,TSS23698	chr3:132316080-132321485	-	-	0	0	0	OK
ACLY	-	-	ACLY	ACLY	TSS14742,TSS14743	chr17:40023169-40075275	-	-	36.5715	35.2483	38.1462	OK
ACMSD	-	-	ACMSD	ACMSD	TSS12145	chr2:135596185-135659602	-	-	0	0	0.0690289	OK
ACO1	-	-	ACO1	ACO1	TSS17445	chr9:32384600-32450832	-	-	8.26594	7.64664	8.88524	OK
ACO2	-	-	ACO2	ACO2	TSS18238	chr22:41865128-41924993	-	-	34.5456	31.6687	35.0895	OK
ACOT1	-	-	ACOT1	ACOT1	TSS11700	chr14:74003927-74010498	-	-	3.43365	2.61962	3.85767	OK
ACOT11	-	-	ACOT11	ACOT11	TSS33762	chr1:55013806-55100417	-	-	0.192552	0.0918407	0.294521	OK
ACOT12	-	-	ACOT12	ACOT12	TSS33061	chr5:80625946-80689988	-	-	0	0	0	OK
ACOT13	-	-	ACOT13	ACOT13	TSS3290	chr6:24667262-24705295	-	-	12.1521	11.3137	12.8	OK
ACOT2	-	-	ACOT2	ACOT2	TSS22003,TSS3642	chr14:74034323-74042362	-	-	10.698	9.71296	11.6828	OK
ACOT4	-	-	ACOT4	ACOT4	TSS19097	chr14:74058409-74062470	-	-	0	0	0	OK
ACOT6	-	-	ACOT6	ACOT6	TSS12824	chr14:74083547-74086592	-	-	0	0	0	OK
ACOT7	-	-	ACOT7	ACOT7	TSS23072,TSS25174,TSS29161,TSS8510	chr1:6324331-6453826	-	-	38.5498	36.4949	40.8941	OK
ACOT8	-	-	ACOT8	ACOT8	TSS22940	chr20:44470359-44486048	-	-	20.3769	18.6813	22.0725	OK
ACOT9	-	-	ACOT9	ACOT9	TSS32278	chrX:23721776-23761407	-	-	23.8756	22.3114	25.5006	OK
ACOX1	-	-	ACOX1	ACOX1	TSS13796	chr17:73937588-73975515	-	-	17.2419	16.6906	17.7753	OK
ACOX2	-	-	ACOX2	ACOX2	TSS25941	chr3:58490862-58522929	-	-	6.17634	5.19436	6.57703	OK
ACOX3	-	-	ACOX3	ACOX3	TSS7224	chr4:8368008-8442452	-	-	5.05121	4.54102	5.56408	OK
ACOXL	-	-	ACOXL	ACOXL	TSS6980	chr2:111490149-111875799	-	-	0.053045	0.0121205	0.0969643	OK
ACP1	-	-	ACP1	ACP1	TSS13931	chr2:264868-278282	-	-	321.108	318.439	332.067	OK
ACP2	-	-	ACP2	ACP2	TSS11228,TSS23443	chr11:47260852-47270398	-	-	3.51515	2.88036	4.07915	OK
ACP5	-	-	ACP5	ACP5	TSS20158,TSS500,TSS7280	chr19:11685474-11689801	-	-	16.0622	14.7693	17.3861	OK
ACP6	-	-	ACP6	ACP6	TSS14827	chr1:147119167-147142634	-	-	7.5497	6.17239	7.84275	OK
ACPP	-	-	ACPP	ACPP	TSS9360	chr3:132036210-132087146	-	-	0	0	0	OK
ACPT	-	-	ACPT	ACPT	TSS29316	chr19:51293671-51298481	-	-	0.20133	0.0854107	0.32029	OK
ACR	-	-	ACR	ACR	TSS12790	chr22:51176651-51183727	-	-	0.222028	0.0839768	0.356901	OK
ACRBP	-	-	ACRBP	ACRBP	TSS3615	chr12:6747241-6756580	-	-	0.718247	0.472759	0.960768	OK
ACRC	-	-	ACRC	ACRC	TSS15747	chrX:70797873-70833433	-	-	0.232117	0.144806	0.316763	OK
ACRV1	-	-	ACRV1	ACRV1	TSS16472	chr11:125542228-125550793	-	-	0	0	0	OK
ACSBG1	-	-	ACSBG1	ACSBG1	TSS10719	chr15:78463186-78527049	-	-	0.0415971	0	0.0935227	OK
ACSBG2	-	-	ACSBG2	ACSBG2	TSS1297	chr19:6135643-6193114	-	-	0.0375983	0	0.129545	OK
ACSF2	-	-	ACSF2	ACSF2	TSS15264,TSS6720	chr17:48503518-48552206	-	-	57.9013	54.328	61.6172	OK
ACSF3	-	-	ACSF3	ACSF3	TSS10043,TSS14508	chr16:89160216-89222254	-	-	3.26641	2.90221	3.63088	OK
ACSL1	-	-	ACSL1	ACSL1	TSS13170,TSS2827,TSS33923,TSS8190	chr4:185676748-185747268	-	-	4.06971	3.67667	4.46315	OK
ACSL3	-	-	ACSL3	ACSL3	TSS7725	chr2:223725731-223808119	-	-	156.207	154.956	161.116	OK
ACSL4	-	-	ACSL4	ACSL4	TSS2621	chrX:108884563-108976621	-	-	56.7019	55.8118	58.8446	OK
ACSL5	-	-	ACSL5	ACSL5	TSS15233,TSS21856,TSS9235	chr10:114133915-114188138	-	-	20.7858	19.6421	21.9525	OK
ACSL6	-	-	ACSL6	ACSL6	TSS10238,TSS12069,TSS15628	chr5:131285666-131347761	-	-	0.39062	0.304304	0.476985	OK
ACSM1	-	-	ACSM1	ACSM1	TSS18527	chr16:20634558-20702578	-	-	0.0155733	0	0.0420703	OK
ACSM2A	-	-	ACSM2A	ACSM2A	TSS24909,TSS30073	chr16:20462782-20498991	-	-	0.0112124	0	0.0650195	OK
ACSM2B	-	-	ACSM2B	ACSM2B	TSS32795	chr16:20548082-20587695	-	-	0.235117	0.117562	0.352687	OK
ACSM3	-	-	ACSM3	ACSM3	TSS19115	chr16:20775311-20808479	-	-	4.99983	4.18921	5.53535	OK
ACSM4	-	-	ACSM4	ACSM4	TSS30193	chr12:7456927-7480969	-	-	0.635468	0.412537	0.858076	OK
ACSM5	-	-	ACSM5	ACSM5	TSS6773	chr16:20420855-20452281	-	-	0.142844	0.0713403	0.225911	OK
ACSM6	-	-	ACSM6	ACSM6	TSS9869	chr10:96953956-96988686	-	-	0	0	0	OK
ACSS1	-	-	ACSS1	ACSS1	TSS11369,TSS14371	chr20:24986865-25038818	-	-	10.2429	9.53499	10.9594	OK
ACSS2	-	-	ACSS2	ACSS2	TSS16003,TSS3311	chr20:33462765-33515769	-	-	10.1491	9.38686	10.9121	OK
ACSS3	-	-	ACSS3	ACSS3	TSS23021	chr12:81471808-81649582	-	-	17.3657	15.5617	17.61	OK
ACTA1	-	-	ACTA1	ACTA1	TSS4319	chr1:229566992-229569843	-	-	5.71721	4.43383	6.14953	OK
ACTA2	-	-	ACTA2	ACTA2	TSS11966,TSS2941	chr10:90694830-90751147	-	-	20.1374	18.6982	21.5971	OK
ACTA2-AS1	-	-	ACTA2-AS1	ACTA2-AS1	TSS3671	chr10:90692440-90699731	-	-	0.0625643	0	0.126705	OK
ACTB	-	-	ACTB	ACTB	TSS34091	chr7:5566778-5570232	-	-	1675.39	1478.53	1502.39	OK
ACTBL2	-	-	ACTBL2	ACTBL2	TSS34182	chr5:56775842-56778636	-	-	0	0	0	OK
ACTC1	-	-	ACTC1	ACTC1	TSS19398	chr15:35080296-35087927	-	-	0	0	0	OK
ACTG1	-	-	ACTG1	ACTG1	TSS28340	chr17:79476996-79479892	-	-	1089.91	1094.37	1119.11	OK
ACTG1P17	-	-	ACTG1P17	ACTG1P17	TSS21351	chr15:83394649-83408532	-	-	0.715138	0.452671	0.974985	OK
ACTG1P20	-	-	ACTG1P20	ACTG1P20	TSS11315	chr1:27650364-27653016	-	-	0.258495	0.151836	0.357899	OK
ACTG1P4	-	-	ACTG1P4	ACTG1P4	TSS16166	chr1:104112025-104114008	-	-	0	0	0	OK
ACTG2	-	-	ACTG2	ACTG2	TSS28019	chr2:74120092-74146780	-	-	1.29704	0.922341	1.67174	OK
ACTL10	-	-	ACTL10	ACTL10	TSS21758	chr20:32254303-32256331	-	-	0	0	0	OK
ACTL6A	-	-	ACTL6A	ACTL6A	TSS9956	chr3:179280667-179306193	-	-	26.7946	25.1983	28.4584	OK
ACTL6B	-	-	ACTL6B	ACTL6B	TSS20310	chr7:100240725-100254084	-	-	0	0	0	OK
ACTL7A	-	-	ACTL7A	ACTL7A	TSS25877	chr9:111624507-111626035	-	-	0.0217256	0	0.05647	OK
ACTL7B	-	-	ACTL7B	ACTL7B	TSS32541	chr9:111616868-111618275	-	-	0	0	0	OK
ACTL8	-	-	ACTL8	ACTL8	TSS1277	chr1:18081807-18153558	-	-	0.138873	0.0463655	0.216372	OK
ACTL9	-	-	ACTL9	ACTL9	TSS15112	chr19:8807746-8809180	-	-	0	0	0	OK
ACTN1	-	-	ACTN1	ACTN1	TSS15177	chr14:69340839-69446083	-	-	22.9739	21.8546	24.1416	OK
ACTN1-AS1	-	-	ACTN1-AS1	ACTN1-AS1	TSS15776	chr14:69446398-69454180	-	-	0	0	0	OK
ACTN2	-	-	ACTN2	ACTN2	TSS27857	chr1:236849753-236927927	-	-	0	0	0	OK
ACTN3	-	-	ACTN3	ACTN3	TSS21350,TSS34244	chr11:66313865-66330800	-	-	0.0420651	0	0.0946507	OK
ACTN4	-	-	ACTN4	ACTN4	TSS33211	chr19:39138266-39221171	-	-	73.0098	71.4779	75.7348	OK
ACTR10	-	-	ACTR10	ACTR10	TSS8717	chr14:58666832-58702353	-	-	5.51613	4.65424	5.9268	OK
ACTR1A	-	-	ACTR1A	ACTR1A	TSS31767	chr10:104238985-104262512	-	-	42.5253	38.4829	41.8366	OK
ACTR1B	-	-	ACTR1B	ACTR1B	TSS24117	chr2:98272401-98280561	-	-	60.4122	53.5881	58.0209	OK
ACTR2	-	-	ACTR2	ACTR2	TSS4234	chr2:65454828-65498390	-	-	41.9686	40.8855	43.7866	OK
ACTR3	-	-	ACTR3	ACTR3	TSS14513,TSS2247	chr2:114647510-114719129	-	-	33.5932	32.8133	34.9852	OK
ACTR3B	-	-	ACTR3B	ACTR3B	TSS13546	chr7:152456833-152552464	-	-	4.61068	4.06803	5.15363	OK
ACTR3BP2	-	-	ACTR3BP2	ACTR3BP2	TSS18874	chr2:92129158-92130496	-	-	0	0	0	OK
ACTR3BP5	-	-	ACTR3BP5	ACTR3BP5	TSS33234	chr10:38989726-38991371	-	-	0	0	0	OK
ACTR3C	-	-	ACTR3C	ACTR3C	TSS10636,TSS4209	chr7:149944300-150020758	-	-	0.427339	0.22567	0.628679	OK
ACTR5	-	-	ACTR5	ACTR5	TSS860	chr20:37377096-37401089	-	-	3.61599	3.00499	4.04919	OK
ACTR6	-	-	ACTR6	ACTR6	TSS22259,TSS9739	chr12:100593864-100618202	-	-	10.5984	9.6532	11.5497	OK
ACTR8	-	-	ACTR8	ACTR8	TSS15850	chr3:53901093-53916229	-	-	4.46063	3.9084	4.85974	OK
ACTRT1	-	-	ACTRT1	ACTRT1	TSS22309	chrX:127184940-127186382	-	-	0	0	0	OK
ACTRT2	-	-	ACTRT2	ACTRT2	TSS14651	chr1:2938045-2939467	-	-	0	0	0	OK
ACTRT3	-	-	ACTRT3	ACTRT3	TSS11548	chr3:169484710-169487683	-	-	0.127911	0.0430785	0.201033	OK
ACVR1	-	-	ACVR1	ACVR1	TSS13482,TSS23603	chr2:158592957-158732374	-	-	5.94731	5.38502	6.5096	OK
ACVR1B	-	-	ACVR1B	ACVR1B	TSS1642,TSS6303	chr12:52345450-52390863	-	-	4.02226	3.66206	4.38247	OK
ACVR1C	-	-	ACVR1C	ACVR1C	TSS22045,TSS32395	chr2:158383278-158485399	-	-	0.0175347	0	0.0417997	OK
ACVR2A	-	-	ACVR2A	ACVR2A	TSS32846,TSS8742	chr2:148602085-148688396	-	-	2.58062	2.33786	2.8199	OK
ACVR2B	-	-	ACVR2B	ACVR2B	TSS7168	chr3:38495789-38534633	-	-	2.43098	2.25838	2.60232	OK
ACVR2B-AS1	-	-	ACVR2B-AS1	ACVR2B-AS1	TSS14167	chr3:38492517-38496311	-	-	0.223841	0.125698	0.319959	OK
ACVRL1	-	-	ACVRL1	ACVRL1	TSS11042,TSS17850	chr12:52301201-52317145	-	-	0.0219991	0	0.0576798	OK
ACY1	-	-	ACY1	ACY1	TSS12370	chr3:52017299-52023218	-	-	36.2611	34.2148	38.5479	OK
ACY3	-	-	ACY3	ACY3	TSS15155	chr11:67410025-67418130	-	-	0.288702	0.132748	0.442493	OK
ACYP1	-	-	ACYP1	ACYP1	TSS6430,TSS9352	chr14:75519927-75536186	-	-	12.3702	10.5273	14.2294	OK
ACYP2	-	-	ACYP2	ACYP2	TSS11894	chr2:54342409-54532435	-	-	5.96219	4.40139	6.26081	OK
ADA	-	-	ADA	ADA	TSS2724	chr20:43248162-43280376	-	-	10.9167	8.76754	11.1706	OK
ADAD1	-	-	ADAD1	ADAD1	TSS14074,TSS31411	chr4:123300120-123350947	-	-	0	0	0	OK
ADAD2	-	-	ADAD2	ADAD2	TSS11533	chr16:84224722-84230772	-	-	0	0	0	OK
ADAL	-	-	ADAL	ADAL	TSS2848	chr15:43622553-43646753	-	-	2.81997	2.45338	3.18781	OK
ADAM10	-	-	ADAM10	ADAM10	TSS14198	chr15:58887402-59042177	-	-	14.1015	13.0726	14.5524	OK
ADAM11	-	-	ADAM11	ADAM11	TSS1125	chr17:42836567-42859214	-	-	0.232953	0.156813	0.307091	OK
ADAM12	-	-	ADAM12	ADAM12	TSS13497	chr10:127700953-128077127	-	-	0	0	0	OK
ADAM15	-	-	ADAM15	ADAM15	TSS18776	chr1:155023747-155035252	-	-	14.0998	13.1576	15.0688	OK
ADAM17	-	-	ADAM17	ADAM17	TSS26272	chr2:9629410-9695917	-	-	9.13822	8.19229	9.68989	OK
ADAM18	-	-	ADAM18	ADAM18	TSS3904	chr8:39442086-39587583	-	-	0	0	0	OK
ADAM19	-	-	ADAM19	ADAM19	TSS33868	chr5:156904311-157002831	-	-	0.454745	0.365638	0.541849	OK
ADAM1A	-	-	ADAM1A	ADAM1A	TSS19366	chr12:112336866-112339706	-	-	0.360088	0.24306	0.486119	OK
ADAM2	-	-	ADAM2	ADAM2	TSS16741	chr8:39601254-39695808	-	-	0	0	0	OK
ADAM20	-	-	ADAM20	ADAM20	TSS28779	chr14:70989077-71001732	-	-	0	0	0	OK
ADAM20P1	-	-	ADAM20P1	ADAM20P1	TSS28378	chr14:70935595-70950473	-	-	0.0304696	0	0.056842	OK
ADAM21	-	-	ADAM21	ADAM21	TSS26723	chr14:70918873-70926622	-	-	0	0	0	OK
ADAM21P1	-	-	ADAM21P1	ADAM21P1	TSS15353	chr14:70712469-70714518	-	-	0	0	0	OK
ADAM22	-	-	ADAM22	ADAM22	TSS14990	chr7:87563565-87832204	-	-	0.46545	0.376188	0.554718	OK
ADAM23	-	-	ADAM23	ADAM23	TSS27015	chr2:207308367-207485854	-	-	0	0	0	OK
ADAM28	-	-	ADAM28	ADAM28	TSS47	chr8:24151552-24216531	-	-	0	0	0	OK
ADAM29	-	-	ADAM29	ADAM29	TSS6222	chr4:175839508-175899331	-	-	0	0	0	OK
ADAM30	-	-	ADAM30	ADAM30	TSS16329	chr1:120436155-120439147	-	-	0	0	0	OK
ADAM32	-	-	ADAM32	ADAM32	TSS28452	chr8:38965049-39142436	-	-	0	0	0	OK
ADAM33	-	-	ADAM33	ADAM33	TSS28056	chr20:3648619-3662778	-	-	0	0	0	OK
ADAM3A	-	-	ADAM3A	ADAM3A	TSS34016	chr8:39308563-39380508	-	-	0	0	0	OK
ADAM5	-	-	ADAM5	ADAM5	TSS15827	chr8:39172181-39260375	-	-	0	0	0	OK
ADAM6	-	-	ADAM6	ADAM6	TSS17804	chr14:106435817-106438358	-	-	0	0	0	OK
ADAM7	-	-	ADAM7	ADAM7	TSS3929	chr8:24298508-24367077	-	-	0	0	0	OK
ADAM8	-	-	ADAM8	ADAM8	TSS31827	chr10:135075919-135090407	-	-	0.10185	0.0305559	0.182069	OK
ADAM9	-	-	ADAM9	ADAM9	TSS24437	chr8:38854504-38962779	-	-	35.9027	34.8666	37.5013	OK
ADAMDEC1	-	-	ADAMDEC1	ADAMDEC1	TSS32974	chr8:24241797-24263526	-	-	0	0	0	OK
ADAMTS1	-	-	ADAMTS1	ADAMTS1	TSS26956	chr21:28208605-28217728	-	-	1.28065	1.08221	1.47799	OK
ADAMTS10	-	-	ADAMTS10	ADAMTS10	TSS8881,TSS9228	chr19:8645123-8675620	-	-	0.470715	0.318548	0.62305	OK
ADAMTS12	-	-	ADAMTS12	ADAMTS12	TSS18715	chr5:33527286-33892124	-	-	0	0	0	OK
ADAMTS13	-	-	ADAMTS13	ADAMTS13	TSS16438,TSS25013	chr9:136279458-136324525	-	-	0.228192	0.128796	0.328727	OK
ADAMTS14	-	-	ADAMTS14	ADAMTS14	TSS27884	chr10:72432558-72522195	-	-	0	0	0	OK
ADAMTS15	-	-	ADAMTS15	ADAMTS15	TSS31444	chr11:130318868-130346539	-	-	0	0	0	OK
ADAMTS16	-	-	ADAMTS16	ADAMTS16	TSS32330	chr5:5140442-5320412	-	-	0	0	0	OK
ADAMTS17	-	-	ADAMTS17	ADAMTS17	TSS27629	chr15:100511642-100882183	-	-	0.0046944	0	0.0136291	OK
ADAMTS18	-	-	ADAMTS18	ADAMTS18	TSS16529	chr16:77316024-77469011	-	-	0.0151144	0	0.0291852	OK
ADAMTS19	-	-	ADAMTS19	ADAMTS19	TSS6017	chr5:128796102-129074376	-	-	0	0	0	OK
ADAMTS19-AS1	-	-	ADAMTS19-AS1	ADAMTS19-AS1	TSS7207	chr5:128795251-128796382	-	-	0	0	0	OK
ADAMTS2	-	-	ADAMTS2	ADAMTS2	TSS17505	chr5:178537851-178772431	-	-	0.0624285	0	0.140464	OK
ADAMTS20	-	-	ADAMTS20	ADAMTS20	TSS31915	chr12:43748011-43945724	-	-	0	0	0	OK
ADAMTS3	-	-	ADAMTS3	ADAMTS3	TSS20698	chr4:73146685-73434516	-	-	0	0	0	OK
ADAMTS4	-	-	ADAMTS4	ADAMTS4	TSS18265	chr1:161159537-161168845	-	-	1.49807	1.26813	1.72625	OK
ADAMTS5	-	-	ADAMTS5	ADAMTS5	TSS7449	chr21:28290230-28339439	-	-	0	0	0	OK
ADAMTS6	-	-	ADAMTS6	ADAMTS6	TSS31691	chr5:64444562-64777704	-	-	1.52282	1.35341	1.68583	OK
ADAMTS7	-	-	ADAMTS7	ADAMTS7	TSS22149	chr15:79051544-79103773	-	-	0.103385	0.0576289	0.146692	OK
ADAMTS7P1	-	-	ADAMTS7P1	ADAMTS7P1	TSS26435	chr15:82585620-82626915	-	-	0	0	0	OK
ADAMTS7P1	-	-	ADAMTS7P1	ADAMTS7P1	TSS22805	chr15:82882945-82924242	-	-	0	0	0	OK
ADAMTS8	-	-	ADAMTS8	ADAMTS8	TSS25939	chr11:130274817-130298539	-	-	0	0	0	OK
ADAMTS9	-	-	ADAMTS9	ADAMTS9	TSS23380	chr3:64501330-64673365	-	-	0.546278	0.453208	0.639347	OK
ADAMTS9-AS1	-	-	ADAMTS9-AS1	ADAMTS9-AS1	TSS9658	chr3:64547021-64575760	-	-	0	0	0.0233774	OK
ADAMTS9-AS2	-	-	ADAMTS9-AS2	ADAMTS9-AS2	TSS7492	chr3:64670545-64997143	-	-	0.0568454	0.0129094	0.103275	OK
ADAMTSL1	-	-	ADAMTSL1	ADAMTSL1	TSS8875	chr9:18474078-18910947	-	-	0	0	0	OK
ADAMTSL2	-	-	ADAMTSL2	ADAMTSL2	TSS16803,TSS18000	chr9:136397285-136440641	-	-	2.24245	1.96259	2.52283	OK
ADAMTSL3	-	-	ADAMTSL3	ADAMTSL3	TSS7254	chr15:84322837-84708593	-	-	0	0	0	OK
ADAMTSL4	-	-	ADAMTSL4	ADAMTSL4	TSS31777	chr1:150521844-150533412	-	-	7.21025	6.63598	7.75866	OK
ADAMTSL4-AS1	-	-	ADAMTSL4-AS1	ADAMTSL4-AS1	TSS10787	chr1:150533370-150547028	-	-	0.103724	0	0.194338	OK
ADAMTSL5	-	-	ADAMTSL5	ADAMTSL5	TSS10570	chr19:1505016-1513188	-	-	4.1741	3.55373	4.51011	OK
ADAP1	-	-	ADAP1	ADAP1	TSS13289,TSS20404,TSS4898,TSS5235,TSS752	chr7:937536-995043	-	-	8.54569	7.77005	9.32134	OK
ADAP2	-	-	ADAP2	ADAP2	TSS14070	chr17:29248753-29286211	-	-	3.87656	3.27483	4.25833	OK
ADAR	-	-	ADAR	ADAR	TSS21232,TSS30584,TSS34100	chr1:154554533-154600456	-	-	17.5103	16.7282	18.3328	OK
ADARB1	-	-	ADARB1	ADARB1	TSS26031	chr21:46494492-46646478	-	-	1.66058	1.43686	1.88422	OK
ADARB2	-	-	ADARB2	ADARB2	TSS23871	chr10:1223252-1779670	-	-	0.0559717	0.0307214	0.0819237	OK
ADARB2-AS1	-	-	ADARB2-AS1	ADARB2-AS1	TSS23478	chr10:1568824-1599179	-	-	0	0	0	OK
ADAT1	-	-	ADAT1	ADAT1	TSS27010	chr16:75632246-75657221	-	-	1.06753	0.869521	1.26554	OK
ADAT2	-	-	ADAT2	ADAT2	TSS23468,TSS33440	chr6:143743968-143771841	-	-	3.77879	3.49205	4.07657	OK
ADAT3	-	-	ADAT3	ADAT3	TSS3246	chr19:1905370-1913446	-	-	2.44761	1.85733	2.88328	OK
ADCK1	-	-	ADCK1	ADCK1	TSS25683	chr14:78266425-78400297	-	-	0.85063	0.611179	1.0995	OK
ADCK2	-	-	ADCK2	ADCK2	TSS24427	chr7:140372952-140394908	-	-	5.52635	4.64767	5.90084	OK
ADCK3	-	-	ADCK3	ADCK3	TSS29575	chr1:227127937-227175246	-	-	76.889	70.1444	75.2299	OK
ADCK4	-	-	ADCK4	ADCK4	TSS30075,TSS33570	chr19:41197433-41222790	-	-	5.52355	4.90967	6.14357	OK
ADCK5	-	-	ADCK5	ADCK5	TSS26708	chr8:145597703-145618453	-	-	6.54606	5.52671	7.00243	OK
ADCY1	-	-	ADCY1	ADCY1	TSS16629,TSS19698	chr7:45613738-45762714	-	-	0.0397722	0.0116977	0.083108	OK
ADCY10	-	-	ADCY10	ADCY10	TSS27054	chr1:167778624-167883464	-	-	0.0120517	0	0.042183	OK
ADCY10P1	-	-	ADCY10P1	ADCY10P1	TSS6915	chr6:41068772-41108573	-	-	0.475419	0.362418	0.586459	OK
ADCY2	-	-	ADCY2	ADCY2	TSS15056	chr5:7396342-7830194	-	-	0	0	0	OK
ADCY3	-	-	ADCY3	ADCY3	TSS33321	chr2:25042038-25142055	-	-	1.51636	1.30366	1.72907	OK
ADCY4	-	-	ADCY4	ADCY4	TSS6148	chr14:24787554-24804277	-	-	0	0	0	OK
ADCY5	-	-	ADCY5	ADCY5	TSS26952,TSS27498	chr3:123001142-123167392	-	-	0.0643198	0.0224218	0.108196	OK
ADCY6	-	-	ADCY6	ADCY6	TSS22710,TSS27795	chr12:49159973-49182879	-	-	4.58791	4.24003	4.9406	OK
ADCY7	-	-	ADCY7	ADCY7	TSS17276,TSS6555	chr16:50300450-50352045	-	-	11.1566	10.5514	11.7656	OK
ADCY8	-	-	ADCY8	ADCY8	TSS19979	chr8:131792546-132052835	-	-	0	0	0	OK
ADCY9	-	-	ADCY9	ADCY9	TSS2711	chr16:4012649-4166186	-	-	6.0446	5.64297	6.39487	OK
ADCYAP1	-	-	ADCYAP1	ADCYAP1	TSS13749,TSS14466	chr18:904943-912173	-	-	0	0	0	OK
ADCYAP1R1	-	-	ADCYAP1R1	ADCYAP1R1	TSS23658	chr7:31092075-31151093	-	-	0	0	0	OK
ADD1	-	-	ADD1	ADD1	TSS31466,TSS6667	chr4:2845583-2931802	-	-	15.9251	15.0594	16.8152	OK
ADD2	-	-	ADD2	ADD2	TSS13602,TSS29333	chr2:70889215-70995375	-	-	0	0	0	OK
ADD3	-	-	ADD3	ADD3	TSS29487,TSS32480	chr10:111765725-111895323	-	-	10.3711	9.75141	11.0492	OK
ADD3-AS1	-	-	ADD3-AS1	ADD3-AS1	TSS30366	chr10:111705316-111768139	-	-	0	0	0.0449407	OK
ADGB	-	-	ADGB	ADGB	TSS12620	chr6:146920135-147136597	-	-	0	0	0.0108762	OK
ADGRA1	-	-	ADGRA1	ADGRA1	TSS15966,TSS27900	chr10:134901507-134945179	-	-	0	0	0	OK
ADGRA1-AS1	-	-	ADGRA1-AS1	ADGRA1-AS1	TSS22483	chr10:134898752-134900201	-	-	0	0	0	OK
ADGRA2	-	-	ADGRA2	ADGRA2	TSS23417	chr8:37654400-37701504	-	-	0.0690698	0.0333666	0.104867	OK
ADGRA3	-	-	ADGRA3	ADGRA3	TSS21870	chr4:22388996-22517677	-	-	12.9146	11.8839	13.4206	OK
ADGRB1	-	-	ADGRB1	ADGRB1	TSS8990	chr8:143545376-143626368	-	-	0	0	0	OK
ADGRB2	-	-	ADGRB2	ADGRB2	TSS29249	chr1:32192705-32229664	-	-	0.0615875	0.0223965	0.100784	OK
ADGRB3	-	-	ADGRB3	ADGRB3	TSS16212	chr6:69345631-70099403	-	-	0	0	0	OK
ADGRD1	-	-	ADGRD1	ADGRD1	TSS25499	chr12:131438451-131626008	-	-	0.00555265	0	0.0277632	OK
ADGRE1	-	-	ADGRE1	ADGRE1	TSS3930	chr19:6887559-6940464	-	-	0	0	0	OK
ADGRE2	-	-	ADGRE2	ADGRE2	TSS12002,TSS3751	chr19:14843508-14889353	-	-	0.0446003	0.00991132	0.0792905	OK
ADGRE3	-	-	ADGRE3	ADGRE3	TSS32245	chr19:14729928-14785730	-	-	0	0	0	OK
ADGRE4P	-	-	ADGRE4P	ADGRE4P	TSS19944	chr19:6952510-6990857	-	-	0.0113779	0	0.0315835	OK
ADGRE5	-	-	ADGRE5	ADGRE5	TSS7661	chr19:14491955-14519537	-	-	4.88468	4.40632	5.37057	OK
ADGRF1	-	-	ADGRF1	ADGRF1	TSS21943	chr6:46965439-47010099	-	-	0	0	0	OK
ADGRF2	-	-	ADGRF2	ADGRF2	TSS12509	chr6:47624325-47665533	-	-	0.0292186	0.00561101	0.0504991	OK
ADGRF3	-	-	ADGRF3	ADGRF3	TSS12051,TSS24947,TSS3129	chr2:26531040-26569685	-	-	0.166955	0.0985833	0.235307	OK
ADGRF4	-	-	ADGRF4	ADGRF4	TSS18360	chr6:47666288-47689757	-	-	0	0	0	OK
ADGRF5	-	-	ADGRF5	ADGRF5	TSS28022,TSS3170	chr6:46820241-46922675	-	-	0.00517436	0	0.0207187	OK
ADGRG1	-	-	ADGRG1	ADGRG1	TSS16059,TSS19312,TSS29424,TSS32649	chr16:57653604-57698951	-	-	1.3167	1.07843	1.55623	OK
ADGRG2	-	-	ADGRG2	ADGRG2	TSS7275	chrX:19007424-19140755	-	-	0	0	0	OK
ADGRG3	-	-	ADGRG3	ADGRG3	TSS6013	chr16:57702156-57723290	-	-	6.37749	5.7667	6.99266	OK
ADGRG4	-	-	ADGRG4	ADGRG4	TSS14999	chrX:135383121-135499047	-	-	0	0	0	OK
ADGRG5	-	-	ADGRG5	ADGRG5	TSS20446,TSS8492	chr16:57576332-57611100	-	-	0.042903	0	0.0943896	OK
ADGRG6	-	-	ADGRG6	ADGRG6	TSS26315	chr6:142623055-142767403	-	-	27.5592	26.8121	28.6992	OK
ADGRG7	-	-	ADGRG7	ADGRG7	TSS20805,TSS23714	chr3:100328432-100414325	-	-	0	0	0	OK
ADGRL1	-	-	ADGRL1	ADGRL1	TSS29121	chr19:14258548-14316997	-	-	0.417974	0.338907	0.497044	OK
ADGRL2	-	-	ADGRL2	ADGRL2	TSS23389,TSS29131	chr1:82165454-82458422	-	-	3.72612	3.41909	4.0421	OK
ADGRL3	-	-	ADGRL3	ADGRL3	TSS15213	chr4:62362838-62938168	-	-	0	0	0	OK
ADGRL3-AS1	-	-	ADGRL3-AS1	ADGRL3-AS1	TSS12621	chr4:62937472-63027483	-	-	0	0	0	OK
ADGRL4	-	-	ADGRL4	ADGRL4	TSS4511	chr1:79355448-79472495	-	-	0	0	0	OK
ADGRV1	-	-	ADGRV1	ADGRV1	TSS21370	chr5:89854616-90460033	-	-	0.255211	0.214434	0.295988	OK
ADH1A	-	-	ADH1A	ADH1A	TSS11206	chr4:100197522-100212185	-	-	0	0	0	OK
ADH1B	-	-	ADH1B	ADH1B	TSS7381	chr4:100227543-100242599	-	-	0.057802	0	0.126629	OK
ADH1C	-	-	ADH1C	ADH1C	TSS24012	chr4:100257648-100274202	-	-	0	0	0	OK
ADH4	-	-	ADH4	ADH4	TSS10398	chr4:100044807-100065449	-	-	1.37428	1.08318	1.67668	OK
ADH5	-	-	ADH5	ADH5	TSS29164	chr4:99992129-100009939	-	-	81.8001	74.0153	79.4401	OK
ADH6	-	-	ADH6	ADH6	TSS21415	chr4:100123794-100140403	-	-	4.00201	3.4109	4.5996	OK
ADH7	-	-	ADH7	ADH7	TSS11565,TSS30955	chr4:100333417-100356667	-	-	0	0	0	OK
ADHFE1	-	-	ADHFE1	ADHFE1	TSS15886	chr8:67344717-67381044	-	-	0.102061	0.0303557	0.166956	OK
ADI1	-	-	ADI1	ADI1	TSS30080,TSS31167	chr2:3501689-3523350	-	-	69.7377	66.6485	73.094	OK
ADIG	-	-	ADIG	ADIG	TSS33531	chr20:37209837-37217106	-	-	0	0	0	OK
ADIPOQ	-	-	ADIPOQ	ADIPOQ	TSS33469	chr3:186560462-186576252	-	-	0.216998	0.144501	0.289003	OK
ADIPOQ-AS1	-	-	ADIPOQ-AS1	ADIPOQ-AS1	TSS19125	chr3:186569675-186573912	-	-	0.0355319	0	0.0799469	OK
ADIPOR1	-	-	ADIPOR1	ADIPOR1	TSS10705,TSS15935,TSS22912	chr1:202909952-202927700	-	-	59.1052	56.5301	61.8805	OK
ADIPOR2	-	-	ADIPOR2	ADIPOR2	TSS10115	chr12:1800246-1897845	-	-	19.2875	17.6997	19.6801	OK
ADIRF	-	-	ADIRF	ADIRF	TSS24555	chr10:88728187-88730666	-	-	0.98357	0.428007	1.36962	OK
ADK	-	-	ADK	ADK	TSS11660,TSS30546	chr10:75910942-76469061	-	-	47.2887	45.1099	49.6757	OK
ADM	-	-	ADM	ADM	TSS9200	chr11:10326526-10328949	-	-	15.9803	13.1148	15.9548	OK
ADM2	-	-	ADM2	ADM2	TSS14346,TSS27448	chr22:50919984-50924866	-	-	4.38227	3.9893	4.77558	OK
ADM5	-	-	ADM5	ADM5	TSS16746	chr19:50191941-50194247	-	-	1.1005	0.803485	1.38908	OK
ADNP	-	-	ADNP	ADNP	TSS10630,TSS15871	chr20:49505454-49547527	-	-	5.55579	5.20765	5.90327	OK
ADNP2	-	-	ADNP2	ADNP2	TSS12596	chr18:77866914-77898228	-	-	4.81136	4.37277	5.2217	OK
ADNP-AS1	-	-	ADNP-AS1	ADNP-AS1	TSS26353	chr20:49547520-49561671	-	-	0.73312	0.384015	1.08222	OK
ADO	-	-	ADO	ADO	TSS13320	chr10:64564515-64568239	-	-	6.65962	5.93932	7.24458	OK
ADORA1	-	-	ADORA1	ADORA1	TSS24337	chr1:203096835-203136533	-	-	0.0561766	0	0.123593	OK
ADORA2A	-	-	ADORA2A	ADORA2A	TSS22458,TSS30539,TSS793	chr22:24819564-24838328	-	-	15.8974	13.9664	16.6372	OK
ADORA2A-AS1	-	-	ADORA2A-AS1	ADORA2A-AS1	TSS30240	chr22:24825177-24890783	-	-	2.53333	2.10146	2.96733	OK
ADORA2B	-	-	ADORA2B	ADORA2B	TSS25598	chr17:15848230-15879210	-	-	25.0681	21.4075	24.5507	OK
ADORA3	-	-	ADORA3	ADORA3	TSS602	chr1:112042050-112046743	-	-	0	0	0	OK
ADPGK	-	-	ADPGK	ADPGK	TSS10177	chr15:73043707-73076126	-	-	14.0648	12.5229	14.8253	OK
ADPGK-AS1	-	-	ADPGK-AS1	ADPGK-AS1	TSS27120	chr15:73075175-73090540	-	-	0.29606	0.182191	0.40993	OK
ADPRH	-	-	ADPRH	ADPRH	TSS18487	chr3:119298279-119308792	-	-	0	0	0	OK
ADPRHL1	-	-	ADPRHL1	ADPRHL1	TSS20662,TSS8518	chr13:114076254-114107839	-	-	0.326669	0.171931	0.481408	OK
ADPRHL2	-	-	ADPRHL2	ADPRHL2	TSS28760	chr1:36554452-36559533	-	-	12.9024	10.6306	13.0458	OK
ADPRM	-	-	ADPRM	ADPRM	TSS10207	chr17:10600926-10614875	-	-	3.91847	2.97473	4.43368	OK
ADRA1A	-	-	ADRA1A	ADRA1A	TSS17029	chr8:26605666-26722922	-	-	0.150667	0.0400034	0.273529	OK
ADRA1B	-	-	ADRA1B	ADRA1B	TSS21598	chr5:159343739-159400017	-	-	0	0	0	OK
ADRA1D	-	-	ADRA1D	ADRA1D	TSS10775	chr20:4201277-4229659	-	-	1.69403	1.35935	2.02823	OK
ADRA2A	-	-	ADRA2A	ADRA2A	TSS29155	chr10:112836789-112840662	-	-	0	0	0	OK
ADRA2B	-	-	ADRA2B	ADRA2B	TSS26609	chr2:96778622-96781984	-	-	0	0	0	OK
ADRA2C	-	-	ADRA2C	ADRA2C	TSS5117	chr4:3768295-3770253	-	-	0.0655964	0.0146895	0.117516	OK
ADRB1	-	-	ADRB1	ADRB1	TSS8326	chr10:115803805-115806667	-	-	0	0	0	OK
ADRB2	-	-	ADRB2	ADRB2	TSS1598	chr5:148206155-148208197	-	-	0	0	0	OK
ADRB3	-	-	ADRB3	ADRB3	TSS17291	chr8:37820513-37824184	-	-	0	0	0	OK
ADRBK1	-	-	ADRBK1	ADRBK1	TSS20372	chr11:67033904-67054029	-	-	32.1454	29.4218	32.0441	OK
ADRBK2	-	-	ADRBK2	ADRBK2	TSS21285	chr22:25960860-26125258	-	-	1.43958	1.29278	1.58501	OK
ADRM1	-	-	ADRM1	ADRM1	TSS30980	chr20:60877951-60883918	-	-	96.2313	92.4853	100.694	OK
ADSL	-	-	ADSL	ADSL	TSS13182	chr22:40742503-40762575	-	-	39.9826	37.7813	42.3108	OK
ADSS	-	-	ADSS	ADSS	TSS19811	chr1:244571793-244615436	-	-	11.5701	10.1835	12.0548	OK
ADSSL1	-	-	ADSSL1	ADSSL1	TSS1637,TSS19039	chr14:105190533-105213647	-	-	1.29819	0.982918	1.61347	OK
ADTRP	-	-	ADTRP	ADTRP	TSS29671	chr6:11713887-11779280	-	-	0	0	0	OK
AEBP1	-	-	AEBP1	AEBP1	TSS32616	chr7:44143959-44154164	-	-	1.98569	1.70348	2.27365	OK
AEBP2	-	-	AEBP2	AEBP2	TSS16996,TSS33589	chr12:19592607-19675173	-	-	2.62361	2.36106	2.88692	OK
AEN	-	-	AEN	AEN	TSS20328	chr15:89164526-89175512	-	-	41.9102	38.1863	41.3616	OK
AES	-	-	AES	AES	TSS31276,TSS31676	chr19:3052907-3062964	-	-	98.2623	94.9166	102.533	OK
AFAP1	-	-	AFAP1	AFAP1	TSS23047	chr4:7760439-7941653	-	-	0	0	0.0114773	OK
AFAP1-AS1	-	-	AFAP1-AS1	AFAP1-AS1	TSS13577	chr4:7755816-7780654	-	-	0.0174583	0	0.0392812	OK
AFAP1L1	-	-	AFAP1L1	AFAP1L1	TSS1903	chr5:148651400-148721367	-	-	0.118638	0.0590816	0.185137	OK
AFAP1L2	-	-	AFAP1L2	AFAP1L2	TSS17166	chr10:116054582-116164537	-	-	0.136869	0.0683989	0.205341	OK
AFF1	-	-	AFF1	AFF1	TSS26349,TSS26372	chr4:87856153-88062206	-	-	3.36289	3.13154	3.59975	OK
AFF2	-	-	AFF2	AFF2	TSS16715,TSS4530	chrX:147582138-148082193	-	-	0.00213711	0	0.0149481	OK
AFF3	-	-	AFF3	AFF3	TSS11827,TSS28687	chr2:100163715-100759037	-	-	0.0290366	0.00725135	0.0508373	OK
AFF4	-	-	AFF4	AFF4	TSS9841	chr5:132211070-132299354	-	-	6.51265	6.14871	6.85726	OK
AFG3L1P	-	-	AFG3L1P	AFG3L1P	TSS16379	chr16:90038987-90067195	-	-	2.56835	2.1999	2.93905	OK
AFG3L2	-	-	AFG3L2	AFG3L2	TSS15276	chr18:12328942-12377275	-	-	27.7004	26.6478	29.1461	OK
AFM	-	-	AFM	AFM	TSS11242	chr4:74347461-74369718	-	-	0.0802119	0.0144026	0.144026	OK
AFMID	-	-	AFMID	AFMID	TSS520	chr17:76183397-76203782	-	-	159.561	155.553	165.973	OK
AFP	-	-	AFP	AFP	TSS30719	chr4:74301935-74321502	-	-	3041.78	2726.78	2758.17	OK
AFTPH	-	-	AFTPH	AFTPH	TSS14922	chr2:64751438-64820138	-	-	6.25314	5.7714	6.74075	OK
AGA	-	-	AGA	AGA	TSS28211	chr4:178351928-178363657	-	-	8.3962	7.62312	9.18383	OK
AGAP1	-	-	AGAP1	AGAP1	TSS470	chr2:236402732-237040444	-	-	6.40189	5.96414	6.85064	OK
AGAP11	-	-	AGAP11	AGAP11	TSS32797	chr10:88730497-88769960	-	-	0.0292408	0	0.0779755	OK
AGAP1-IT1	-	-	AGAP1-IT1	AGAP1-IT1	TSS18904	chr2:236414394-236416210	-	-	12.571	7.71031	11.3056	OK
AGAP2	-	-	AGAP2	AGAP2	TSS1804,TSS26929	chr12:58118075-58135944	-	-	0.779249	0.644022	0.915295	OK
AGAP2-AS1	-	-	AGAP2-AS1	AGAP2-AS1	TSS29380	chr12:58120022-58122139	-	-	2.36273	1.90753	2.81794	OK
AGAP3	-	-	AGAP3	AGAP3	TSS13658,TSS17795,TSS26813	chr7:150782917-150841523	-	-	22.9526	21.7927	24.2496	OK
AGAP4	-	-	AGAP4	AGAP4	TSS11640,TSS24811	chr10:46321039-46349325	-	-	0.690875	0.506642	0.880482	OK
AGAP5	-	-	AGAP5	AGAP5	TSS26074	chr10:75434032-75457554	-	-	0.944979	0.699489	1.18557	OK
AGAP6	-	-	AGAP6	AGAP6	TSS11217	chr10:51748077-51770259	-	-	4.65949	3.97398	5.05307	OK
AGAP7P	-	-	AGAP7P	AGAP7P	TSS26675	chr10:51464143-51486327	-	-	0.0522263	0.0119493	0.0955947	OK
AGAP9	-	-	AGAP9	AGAP9	TSS9241	chr10:47191843-47213626	-	-	0	0	0	OK
AGAP9	-	-	AGAP9	AGAP9	TSS31344	chr10:48215723-48237508	-	-	0	0	0	OK
AGBL1	-	-	AGBL1	AGBL1	TSS9510	chr15:86685241-87572283	-	-	0	0	0	OK
AGBL1-AS1	-	-	AGBL1-AS1	AGBL1-AS1	TSS1421	chr15:86840064-86860199	-	-	0	0	0	OK
AGBL2	-	-	AGBL2	AGBL2	TSS21528	chr11:47681142-47736928	-	-	0.466795	0.344216	0.592372	OK
AGBL3	-	-	AGBL3	AGBL3	TSS8957	chr7:134671258-134820530	-	-	0.311046	0.211665	0.415189	OK
AGBL4	-	-	AGBL4	AGBL4	TSS30521	chr1:48998526-50489626	-	-	0	0	0	OK
AGBL4-IT1	-	-	AGBL4-IT1	AGBL4-IT1	TSS26927	chr1:49839872-49937757	-	-	0	0	0	OK
AGBL5	-	-	AGBL5	AGBL5	TSS4119	chr2:27274490-27293490	-	-	14.0175	12.4969	14.6362	OK
AGBL5-AS1	-	-	AGBL5-AS1	AGBL5-AS1	TSS19289	chr2:27272550-27273132	-	-	0.42521	0.0706684	0.777353	OK
AGER	-	-	AGER	AGER	TSS3965	chr6:32148744-32152099	-	-	2.61547	2.05982	3.18015	OK
AGER	-	-	AGER	AGER	TSS26789	chr6_apd_hap1:3463485-3466840	-	-	0	0	0	OK
AGER	-	-	AGER	AGER	TSS26414	chr6_cox_hap2:3619425-3622780	-	-	0	0	0	OK
AGER	-	-	AGER	AGER	TSS25266	chr6_mann_hap4:3491568-3494923	-	-	0	0	0	OK
AGER	-	-	AGER	AGER	TSS15181	chr6_mcf_hap5:3528571-3531926	-	-	0	0	0	OK
AGER	-	-	AGER	AGER	TSS16801	chr6_qbl_hap6:3409764-3413119	-	-	0	0	0	OK
AGER	-	-	AGER	AGER	TSS16422	chr6_ssto_hap7:3496472-3499827	-	-	0	0	0	OK
AGFG1	-	-	AGFG1	AGFG1	TSS17033	chr2:228336887-228425938	-	-	5.66775	5.32112	6.01798	OK
AGFG2	-	-	AGFG2	AGFG2	TSS14511	chr7:100136833-100165843	-	-	13.5666	12.5367	13.9775	OK
AGGF1	-	-	AGGF1	AGGF1	TSS8243	chr5:76326209-76361058	-	-	2.73327	2.39896	3.04975	OK
AGK	-	-	AGK	AGK	TSS17540	chr7:141251077-141354209	-	-	6.73364	5.86057	7.18805	OK
AGL	-	-	AGL	AGL	TSS10735,TSS26906,TSS32153,TSS9262	chr1:100315639-100389579	-	-	1.44914	1.28393	1.61735	OK
AGMAT	-	-	AGMAT	AGMAT	TSS34163	chr1:15898193-15911605	-	-	37.9869	36.4757	39.781	OK
AGMO	-	-	AGMO	AGMO	TSS33848	chr7:15239942-15601640	-	-	0.139322	0.0581051	0.209179	OK
AGO1	-	-	AGO1	AGO1	TSS20402	chr1:36348809-36389899	-	-	3.27404	3.0039	3.53468	OK
AGO2	-	-	AGO2	AGO2	TSS20869	chr8:141541263-141645646	-	-	7.60977	7.0427	8.20307	OK
AGO3	-	-	AGO3	AGO3	TSS7615	chr1:36396682-36522063	-	-	3.41052	3.05168	3.76987	OK
AGO4	-	-	AGO4	AGO4	TSS14619	chr1:36273827-36323490	-	-	2.00952	1.80476	2.21215	OK
AGPAT1	-	-	AGPAT1	AGPAT1	TSS10172,TSS8368	chr6:32135982-32145888	-	-	50.3801	48.6184	52.8313	OK
AGPAT1	-	-	AGPAT1	AGPAT1	TSS196,TSS6733	chr6_apd_hap1:3450723-3460629	-	-	0	0	0	OK
AGPAT1	-	-	AGPAT1	AGPAT1	TSS11946,TSS29766	chr6_cox_hap2:3606663-3616569	-	-	0	0	0	OK
AGPAT1	-	-	AGPAT1	AGPAT1	TSS16140,TSS22221	chr6_mann_hap4:3478806-3488712	-	-	0	0	0	OK
AGPAT1	-	-	AGPAT1	AGPAT1	TSS13801,TSS17667	chr6_mcf_hap5:3515811-3525717	-	-	0	0	0	OK
AGPAT1	-	-	AGPAT1	AGPAT1	TSS29642,TSS32705	chr6_qbl_hap6:3397002-3406908	-	-	0	0	0	OK
AGPAT1	-	-	AGPAT1	AGPAT1	TSS10266,TSS2935	chr6_ssto_hap7:3483710-3493616	-	-	0	0	0	OK
AGPAT2	-	-	AGPAT2	AGPAT2	TSS24395	chr9:139567594-139581911	-	-	4.30186	3.65978	4.94392	OK
AGPAT3	-	-	AGPAT3	AGPAT3	TSS19472,TSS25678	chr21:45285115-45407475	-	-	9.82398	9.31696	10.3714	OK
AGPAT4	-	-	AGPAT4	AGPAT4	TSS30497	chr6:161551056-161695107	-	-	0.0562133	0.0292038	0.0839608	OK
AGPAT4-IT1	-	-	AGPAT4-IT1	AGPAT4-IT1	TSS13137	chr6:161581163-161583014	-	-	0	0	0	OK
AGPAT5	-	-	AGPAT5	AGPAT5	TSS11409	chr8:6565877-6619021	-	-	6.75369	6.20685	7.21266	OK
AGPAT6	-	-	AGPAT6	AGPAT6	TSS14970	chr8:41435706-41482520	-	-	11.7622	11.0125	12.2432	OK
AGPAT9	-	-	AGPAT9	AGPAT9	TSS11607,TSS20672,TSS9481	chr4:84457066-84527027	-	-	27.7603	26.2876	29.2743	OK
AGPS	-	-	AGPS	AGPS	TSS16418	chr2:178257470-178408564	-	-	15.2236	14.4354	15.6925	OK
AGR2	-	-	AGR2	AGR2	TSS23863	chr7:16832263-16844738	-	-	15.9527	11.6453	14.8345	OK
AGR3	-	-	AGR3	AGR3	TSS33803	chr7:16899029-16921613	-	-	0	0	0	OK
AGRN	-	-	AGRN	AGRN	TSS23100	chr1:955502-991499	-	-	26.824	26.1172	27.9225	OK
AGRP	-	-	AGRP	AGRP	TSS24950	chr16:67516473-67517716	-	-	0	0	0	OK
AGT	-	-	AGT	AGT	TSS27899	chr1:230838271-230850336	-	-	174.154	158.163	165.585	OK
AGTPBP1	-	-	AGTPBP1	AGTPBP1	TSS2299	chr9:88161453-88356944	-	-	4.42874	4.03945	4.82247	OK
AGTR1	-	-	AGTR1	AGTR1	TSS12243,TSS22367	chr3:148415657-148460790	-	-	0.931895	0.681539	1.18246	OK
AGTR2	-	-	AGTR2	AGTR2	TSS13294	chrX:115301957-115306225	-	-	0	0	0	OK
AGTRAP	-	-	AGTRAP	AGTRAP	TSS26158	chr1:11796141-11810828	-	-	17.8891	16.2965	19.4836	OK
AGXT	-	-	AGXT	AGXT	TSS33588	chr2:241808161-241818536	-	-	6.29353	4.98566	6.65955	OK
AGXT2	-	-	AGXT2	AGXT2	TSS22322	chr5:34998205-35048240	-	-	0.235125	0.117562	0.360283	OK
AHCTF1	-	-	AHCTF1	AHCTF1	TSS32648	chr1:247002401-247094726	-	-	4.18791	3.90225	4.4721	OK
AHCTF1P1	-	-	AHCTF1P1	AHCTF1P1	TSS5590	chr2:162355577-162364413	-	-	0.0566452	0.032551	0.0813775	OK
AHCY	-	-	AHCY	AHCY	TSS17793,TSS25103	chr20:32868070-32899608	-	-	189.442	186.454	196.118	OK
AHCYL1	-	-	AHCYL1	AHCYL1	TSS26562,TSS28547,TSS32	chr1:110527386-110566364	-	-	52.0448	50.8299	54.169	OK
AHCYL2	-	-	AHCYL2	AHCYL2	TSS1087,TSS12231,TSS5166	chr7:128864854-129070052	-	-	2.71404	2.43959	2.99406	OK
AHDC1	-	-	AHDC1	AHDC1	TSS10679	chr1:27860755-27930005	-	-	2.00974	1.79141	2.22569	OK
AHI1	-	-	AHI1	AHI1	TSS33754	chr6:135605109-135818903	-	-	2.438	2.18768	2.68857	OK
AHNAK	-	-	AHNAK	AHNAK	TSS3	chr11:62201013-62314332	-	-	15.0161	14.0085	16.0325	OK
AHNAK2	-	-	AHNAK2	AHNAK2	TSS18008	chr14:105403590-105444694	-	-	0	0	0	OK
AHR	-	-	AHR	AHR	TSS31097	chr7:17338275-17385775	-	-	6.57309	6.08207	7.02131	OK
AHRR	-	-	AHRR	AHRR	TSS21330	chr5:304290-438405	-	-	2.01264	1.78891	2.24149	OK
AHSA1	-	-	AHSA1	AHSA1	TSS307	chr14:77924372-77935815	-	-	70.9022	58.7568	65.146	OK
AHSA2	-	-	AHSA2	AHSA2	TSS18803	chr2:61404554-61414686	-	-	17.3068	15.8187	17.8968	OK
AHSG	-	-	AHSG	AHSG	TSS4220	chr3:186330849-186339107	-	-	864.009	745.802	766.738	OK
AHSP	-	-	AHSP	AHSP	TSS2518	chr16:31539202-31540124	-	-	0	0	0	OK
AICDA	-	-	AICDA	AICDA	TSS27565	chr12:8754761-8765442	-	-	0.255428	0.154413	0.350003	OK
AIDA	-	-	AIDA	AIDA	TSS23294	chr1:222841354-222885864	-	-	22.1319	19.9019	22.1887	OK
AIF1	-	-	AIF1	AIF1	TSS18828,TSS29726,TSS31690	chr6:31582993-31584798	-	-	6.48177	5.1811	7.80427	OK
AIF1	-	-	AIF1	AIF1	TSS12324,TSS2000,TSS30064	chr6_cox_hap2:3092611-3094416	-	-	0	0	0	OK
AIF1	-	-	AIF1	AIF1	TSS33517,TSS9559,TSS9944	chr6_dbb_hap3:2868568-2870373	-	-	0	0	0	OK
AIF1	-	-	AIF1	AIF1	TSS13698,TSS18694,TSS19163	chr6_mcf_hap5:2962687-2964492	-	-	0	0	0	OK
AIF1	-	-	AIF1	AIF1	TSS13278,TSS20131,TSS29831	chr6_qbl_hap6:2876634-2878439	-	-	0	0	0	OK
AIF1	-	-	AIF1	AIF1	TSS12473,TSS28997,TSS31514	chr6_ssto_hap7:2913800-2915605	-	-	0	0	0	OK
AIF1L	-	-	AIF1L	AIF1L	TSS15667	chr9:133971862-133998539	-	-	15.0102	14.1208	15.9348	OK
AIFM1	-	-	AIFM1	AIFM1	TSS19131,TSS23576	chrX:129263337-129299861	-	-	31.8194	29.8924	33.8478	OK
AIFM2	-	-	AIFM2	AIFM2	TSS3738	chr10:71872022-71892690	-	-	65.3559	63.6076	68.0024	OK
AIFM3	-	-	AIFM3	AIFM3	TSS19359,TSS22871	chr22:21319417-21335649	-	-	3.23939	2.79627	3.68282	OK
AIG1	-	-	AIG1	AIG1	TSS3411,TSS6941	chr6:143380499-143661480	-	-	52.9738	50.5401	55.7739	OK
AIM1	-	-	AIM1	AIM1	TSS28195	chr6:106959729-107018324	-	-	4.63697	4.30172	4.9691	OK
AIM1L	-	-	AIM1L	AIM1L	TSS14519	chr1:26648349-26680621	-	-	2.31083	2.03994	2.57186	OK
AIM2	-	-	AIM2	AIM2	TSS28614	chr1:159032274-159046647	-	-	0	0	0	OK
AIMP1	-	-	AIMP1	AIMP1	TSS21147,TSS25969,TSS29153	chr4:107236766-107270381	-	-	33.9562	32.539	35.6593	OK
AIMP2	-	-	AIMP2	AIMP2	TSS10795	chr7:6048881-6063465	-	-	10.9463	9.77742	12.1013	OK
AIP	-	-	AIP	AIP	TSS10768,TSS11102	chr11:67250499-67258579	-	-	61.509	58.5332	64.931	OK
AIPL1	-	-	AIPL1	AIPL1	TSS26488,TSS7040	chr17:6327056-6338519	-	-	0.356722	0.198322	0.519173	OK
AIRE	-	-	AIRE	AIRE	TSS4360	chr21:45705720-45718102	-	-	0.0411891	0	0.0750641	OK
AIRN	-	-	AIRN	AIRN	TSS3432	chr6:160424322-160428696	-	-	0	0	0	OK
AJAP1	-	-	AJAP1	AJAP1	TSS6782	chr1:4715104-4843851	-	-	0	0	0	OK
AJUBA	-	-	AJUBA	AJUBA	TSS5493,TSS9463	chr14:23440382-23451851	-	-	45.0083	43.7573	46.2591	OK
AK1	-	-	AK1	AK1	TSS7447	chr9:130628758-130640022	-	-	12.5266	10.7889	13.226	OK
AK2	-	-	AK2	AK2	TSS17086	chr1:33473540-33502512	-	-	45.0915	43.7903	47.1032	OK
AK3	-	-	AK3	AK3	TSS13003,TSS28487,TSS30302,TSS32387	chr9:4709556-4742043	-	-	30.0855	29.0062	31.4908	OK
AK4	-	-	AK4	AK4	TSS17439,TSS19498,TSS8023	chr1:65613231-65697828	-	-	21.408	20.8352	22.3557	OK
AK5	-	-	AK5	AK5	TSS31588,TSS33684	chr1:77747661-78025654	-	-	0.0184316	0	0.0630031	OK
AK6	-	-	AK6	AK6	TSS17710,TSS4293	chr5:68647552-68665840	-	-	66.6088	51.1936	57.8095	OK
AK7	-	-	AK7	AK7	TSS15990	chr14:96858447-96955764	-	-	0.120776	0.0610104	0.174315	OK
AK8	-	-	AK8	AK8	TSS15529	chr9:135600964-135754198	-	-	0	0	0	OK
AK9	-	-	AK9	AK9	TSS19483	chr6:109814058-110012415	-	-	0.394966	0.256708	0.535037	OK
AKAP1	-	-	AKAP1	AKAP1	TSS12054,TSS1760,TSS2245	chr17:55162552-55198710	-	-	20.1609	19.2005	21.2247	OK
AKAP10	-	-	AKAP10	AKAP10	TSS31000	chr17:19807764-19881169	-	-	3.95616	3.48122	4.32051	OK
AKAP11	-	-	AKAP11	AKAP11	TSS21780	chr13:42846288-42897403	-	-	1.18413	1.06118	1.30473	OK
AKAP12	-	-	AKAP12	AKAP12	TSS12194,TSS2907	chr6:151561133-151679694	-	-	44.6678	44.1543	46.2385	OK
AKAP13	-	-	AKAP13	AKAP13	TSS28060,TSS29486	chr15:85923846-86292589	-	-	1.66627	1.51213	1.8209	OK
AKAP14	-	-	AKAP14	AKAP14	TSS8026	chrX:119029935-119054679	-	-	0	0	0	OK
AKAP17A	-	-	AKAP17A	AKAP17A	TSS15453	chrX:1710485-1721411	-	-	0	0	0	OK
AKAP17A	-	-	AKAP17A	AKAP17A	TSS28298	chrY:1660485-1671411	-	-	0	0	0	OK
AKAP2	-	-	AKAP2	AKAP2	TSS10588,TSS13046	chr9:112810877-112934791	-	-	1.32106	1.16387	1.48225	OK
AKAP3	-	-	AKAP3	AKAP3	TSS20274	chr12:4724673-4758213	-	-	0	0	0	OK
AKAP4	-	-	AKAP4	AKAP4	TSS15321,TSS9867	chrX:49955410-49965664	-	-	0	0	0	OK
AKAP5	-	-	AKAP5	AKAP5	TSS11955	chr14:64932216-64941221	-	-	0.265515	0.199521	0.332535	OK
AKAP6	-	-	AKAP6	AKAP6	TSS17108	chr14:32798478-33302268	-	-	0.03107	0.0138452	0.0470737	OK
AKAP7	-	-	AKAP7	AKAP7	TSS30428,TSS34146	chr6:131456825-131604675	-	-	2.30739	1.98296	2.634	OK
AKAP8	-	-	AKAP8	AKAP8	TSS33159	chr19:15464331-15490612	-	-	8.74349	7.82574	9.25451	OK
AKAP8L	-	-	AKAP8L	AKAP8L	TSS23514	chr19:15490858-15529932	-	-	22.7002	21.3547	24.1131	OK
AKAP9	-	-	AKAP9	AKAP9	TSS31348	chr7:91570188-91739987	-	-	2.95156	2.75213	3.151	OK
AKIP1	-	-	AKIP1	AKIP1	TSS21097,TSS24966	chr11:8932700-8941626	-	-	21.1742	17.0436	21.0066	OK
AKIRIN1	-	-	AKIRIN1	AKIRIN1	TSS20865	chr1:39456915-39471737	-	-	48.9967	47.3283	51.2207	OK
AKIRIN2	-	-	AKIRIN2	AKIRIN2	TSS33641	chr6:88384577-88411985	-	-	15.9301	13.5027	15.974	OK
AKNA	-	-	AKNA	AKNA	TSS11161	chr9:117096432-117156685	-	-	1.66269	1.48427	1.83878	OK
AKNAD1	-	-	AKNAD1	AKNAD1	TSS28838,TSS4696	chr1:109358519-109400864	-	-	0	0	0	OK
AKR1A1	-	-	AKR1A1	AKR1A1	TSS21400	chr1:46016454-46035723	-	-	91.7933	88.3075	96.0745	OK
AKR1B1	-	-	AKR1B1	AKR1B1	TSS33728	chr7:134127106-134143888	-	-	47.002	38.658	43.6574	OK
AKR1B10	-	-	AKR1B10	AKR1B10	TSS12764	chr7:134212343-134226166	-	-	147.501	126.131	135.322	OK
AKR1B15	-	-	AKR1B15	AKR1B15	TSS5319	chr7:134233848-134264592	-	-	3.44121	2.63726	3.89394	OK
AKR1C1	-	-	AKR1C1	AKR1C1	TSS30829	chr10:5005453-5020158	-	-	820.989	693.209	714.358	OK
AKR1C2	-	-	AKR1C2	AKR1C2	TSS11096,TSS21887	chr10:5029967-5060225	-	-	32.4356	30.1972	34.6996	OK
AKR1C3	-	-	AKR1C3	AKR1C3	TSS13001,TSS32242	chr10:5090957-5149878	-	-	46.2503	43.402	49.1268	OK
AKR1C4	-	-	AKR1C4	AKR1C4	TSS18152	chr10:5238797-5260910	-	-	0	0	0	OK
AKR1C6P	-	-	AKR1C6P	AKR1C6P	TSS21540	chr10:4913858-4958465	-	-	0.0482229	0	0.102942	OK
AKR1C8P	-	-	AKR1C8P	AKR1C8P	TSS18800	chr10:5196654-5227150	-	-	0	0	0	OK
AKR1D1	-	-	AKR1D1	AKR1D1	TSS33126	chr7:137761177-137803050	-	-	1.15875	0.917342	1.39995	OK
AKR1E2	-	-	AKR1E2	AKR1E2	TSS24705	chr10:4868368-4890251	-	-	0	0	0	OK
AKR7A2	-	-	AKR7A2	AKR7A2	TSS6434	chr1:19629201-19638640	-	-	20.3786	18.0545	20.4267	OK
AKR7A2P1	-	-	AKR7A2P1	AKR7A2P1	TSS4199	chr1:113465971-113467295	-	-	0.205465	0.0868944	0.325854	OK
AKR7A3	-	-	AKR7A3	AKR7A3	TSS9229	chr1:19609056-19615280	-	-	1.05408	0.648942	1.43694	OK
AKR7L	-	-	AKR7L	AKR7L	TSS10320	chr1:19592475-19600568	-	-	0.120287	0.0286681	0.224136	OK
AKT1	-	-	AKT1	AKT1	TSS18585,TSS18905	chr14:105235686-105262080	-	-	24.7567	23.5025	26.1231	OK
AKT1S1	-	-	AKT1S1	AKT1S1	TSS10947,TSS22481,TSS26797	chr19:50372289-50381613	-	-	34.2791	30.3651	33.8286	OK
AKT2	-	-	AKT2	AKT2	TSS11078	chr19:40736223-40791302	-	-	20.0707	19.2037	21.0269	OK
AKT3	-	-	AKT3	AKT3	TSS27875,TSS832	chr1:243651534-244006886	-	-	0.0752727	0.0292727	0.146083	OK
AKTIP	-	-	AKTIP	AKTIP	TSS25619	chr16:53524951-53537216	-	-	8.53993	7.79484	9.2851	OK
ALAD	-	-	ALAD	ALAD	TSS16421	chr9:116148591-116163618	-	-	16.6072	14.9367	16.8976	OK
ALAS1	-	-	ALAS1	ALAS1	TSS13061	chr3:52232098-52248343	-	-	32.3247	30.5798	34.0873	OK
ALAS2	-	-	ALAS2	ALAS2	TSS31139	chrX:55035487-55057497	-	-	0	0	0	OK
ALB	-	-	ALB	ALB	TSS26730	chr4:74269971-74287129	-	-	12227.4	11096.4	11158.7	OK
ALCAM	-	-	ALCAM	ALCAM	TSS23354	chr3:105085556-105295757	-	-	0.499197	0.375944	0.622464	OK
ALDH16A1	-	-	ALDH16A1	ALDH16A1	TSS32516	chr19:49956472-49974305	-	-	8.80001	8.12342	9.48628	OK
ALDH18A1	-	-	ALDH18A1	ALDH18A1	TSS24225	chr10:97365685-97416567	-	-	96.8273	95.4502	100.315	OK
ALDH1A1	-	-	ALDH1A1	ALDH1A1	TSS27729	chr9:75515577-75568233	-	-	41.6375	36.9451	40.9273	OK
ALDH1A2	-	-	ALDH1A2	ALDH1A2	TSS17861,TSS18471	chr15:58245621-58358121	-	-	0	0	0	OK
ALDH1A3	-	-	ALDH1A3	ALDH1A3	TSS19863	chr15:101419896-101456830	-	-	0	0	0	OK
ALDH1B1	-	-	ALDH1B1	ALDH1B1	TSS9601	chr9:38392660-38398662	-	-	21.5775	19.4308	21.6699	OK
ALDH1L1	-	-	ALDH1L1	ALDH1L1	TSS2268,TSS24953	chr3:125822403-125900029	-	-	11.4502	10.377	11.9478	OK
ALDH1L1-AS1	-	-	ALDH1L1-AS1	ALDH1L1-AS1	TSS4269	chr3:125822482-125826912	-	-	0.494023	0.131634	0.855622	OK
ALDH1L1-AS2	-	-	ALDH1L1-AS2	ALDH1L1-AS2	TSS25053	chr3:125898907-125929011	-	-	0.0950192	0.0271483	0.176464	OK
ALDH1L2	-	-	ALDH1L2	ALDH1L2	TSS26710	chr12:105413561-105478341	-	-	5.16433	4.82316	5.50938	OK
ALDH2	-	-	ALDH2	ALDH2	TSS16552	chr12:112204690-112247789	-	-	83.3989	81.045	87.0106	OK
ALDH3A1	-	-	ALDH3A1	ALDH3A1	TSS24607,TSS29142,TSS8198	chr17:19641297-19651746	-	-	0.0549234	0	0.12833	OK
ALDH3A2	-	-	ALDH3A2	ALDH3A2	TSS14249	chr17:19552063-19580908	-	-	50.8437	49.7862	52.9555	OK
ALDH3B1	-	-	ALDH3B1	ALDH3B1	TSS11538,TSS16182	chr11:67776016-67796749	-	-	4.95449	4.43398	5.47668	OK
ALDH3B2	-	-	ALDH3B2	ALDH3B2	TSS26348,TSS34054	chr11:67429632-67448685	-	-	0	0	0	OK
ALDH4A1	-	-	ALDH4A1	ALDH4A1	TSS26350,TSS6361	chr1:19197923-19229293	-	-	40.7245	39.3672	42.5619	OK
ALDH5A1	-	-	ALDH5A1	ALDH5A1	TSS14536	chr6:24495196-24537435	-	-	9.07774	8.53484	9.63818	OK
ALDH6A1	-	-	ALDH6A1	ALDH6A1	TSS18435	chr14:74524367-74551196	-	-	5.07728	4.66852	5.49049	OK
ALDH7A1	-	-	ALDH7A1	ALDH7A1	TSS18683	chr5:125877532-125931082	-	-	27.7598	26.8729	29.0059	OK
ALDH8A1	-	-	ALDH8A1	ALDH8A1	TSS7351	chr6:135238527-135271260	-	-	1.67963	1.37601	1.99358	OK
ALDH9A1	-	-	ALDH9A1	ALDH9A1	TSS26463	chr1:165631448-165667900	-	-	8.89465	7.67371	9.44546	OK
ALDOA	-	-	ALDOA	ALDOA	TSS16619,TSS24788,TSS7012,TSS8178	chr16:30064410-30081741	-	-	754.754	755.654	776.924	OK
ALDOB	-	-	ALDOB	ALDOB	TSS14309	chr9:104182841-104198062	-	-	2.60193	2.11032	2.96394	OK
ALDOC	-	-	ALDOC	ALDOC	TSS13150	chr17:26900132-26903951	-	-	28.8241	24.1803	27.7342	OK
ALG1	-	-	ALG1	ALG1	TSS1725	chr16:5121809-5137380	-	-	4.51108	4.07231	4.90578	OK
ALG10	-	-	ALG10	ALG10	TSS4165	chr12:34175215-34181236	-	-	0.265688	0.165563	0.358721	OK
ALG10B	-	-	ALG10B	ALG10B	TSS5836	chr12:38710556-38723528	-	-	0.404165	0.320782	0.487388	OK
ALG11	-	-	ALG11	ALG11	TSS23894	chr13:52586522-52603780	-	-	7.05727	6.37159	7.74824	OK
ALG12	-	-	ALG12	ALG12	TSS16469	chr22:50296853-50312106	-	-	7.35999	6.2542	7.78139	OK
ALG13	-	-	ALG13	ALG13	TSS10166,TSS7502,TSS9256	chrX:110924345-111003875	-	-	2.0708	1.76014	2.38265	OK
ALG14	-	-	ALG14	ALG14	TSS31235	chr1:95448278-95538507	-	-	15.1128	13.5416	16.6951	OK
ALG1L	-	-	ALG1L	ALG1L	TSS34022	chr3:125648117-125655887	-	-	0.807016	0.379772	1.23426	OK
ALG1L2	-	-	ALG1L2	ALG1L2	TSS26877	chr3:129800673-129817233	-	-	0.56405	0.26714	0.860784	OK
ALG1L9P	-	-	ALG1L9P	ALG1L9P	TSS19214	chr11:71505408-71524905	-	-	0.184499	0.050374	0.324318	OK
ALG2	-	-	ALG2	ALG2	TSS3346	chr9:101978706-101984246	-	-	8.99161	8.27832	9.7176	OK
ALG3	-	-	ALG3	ALG3	TSS30855,TSS34238	chr3:183960116-183967313	-	-	73.0156	69.725	76.6625	OK
ALG5	-	-	ALG5	ALG5	TSS13062	chr13:37523907-37573504	-	-	9.74985	8.6031	10.9004	OK
ALG6	-	-	ALG6	ALG6	TSS30821	chr1:63833260-63904233	-	-	1.95266	1.62965	2.2525	OK
ALG8	-	-	ALG8	ALG8	TSS27574	chr11:77811987-77850699	-	-	14.9906	13.7758	16.2108	OK
ALG9	-	-	ALG9	ALG9	TSS11433,TSS21937	chr11:111652918-111742305	-	-	2.08863	1.87557	2.3029	OK
ALK	-	-	ALK	ALK	TSS23462	chr2:29415639-30144477	-	-	0	0	0	OK
ALKBH1	-	-	ALKBH1	ALKBH1	TSS12766	chr14:78138748-78174356	-	-	2.64561	2.16967	3.1043	OK
ALKBH2	-	-	ALKBH2	ALKBH2	TSS13842	chr12:109525992-109531293	-	-	19.0097	17.2721	20.7841	OK
ALKBH3	-	-	ALKBH3	ALKBH3	TSS22340	chr11:43902356-43941825	-	-	3.8142	2.9147	4.34455	OK
ALKBH3-AS1	-	-	ALKBH3-AS1	ALKBH3-AS1	TSS13029	chr11:43930838-43942494	-	-	0	0	0	OK
ALKBH4	-	-	ALKBH4	ALKBH4	TSS27057	chr7:102096666-102105321	-	-	2.9109	2.49077	3.34603	OK
ALKBH5	-	-	ALKBH5	ALKBH5	TSS893	chr17:18086866-18113267	-	-	35.7201	32.7333	35.5734	OK
ALKBH6	-	-	ALKBH6	ALKBH6	TSS33949,TSS33950	chr19:36500017-36505145	-	-	16.8027	15.1224	18.4885	OK
ALKBH7	-	-	ALKBH7	ALKBH7	TSS10121	chr19:6372443-6375261	-	-	25.6512	20.6153	24.3753	OK
ALKBH8	-	-	ALKBH8	ALKBH8	TSS29520	chr11:107373452-107436461	-	-	1.1328	0.945205	1.32036	OK
ALLC	-	-	ALLC	ALLC	TSS27921	chr2:3705785-3750260	-	-	0.0463949	0	0.0995916	OK
ALMS1	-	-	ALMS1	ALMS1	TSS21672	chr2:73612885-73837046	-	-	0.411601	0.349454	0.471874	OK
ALMS1-IT1	-	-	ALMS1-IT1	ALMS1-IT1	TSS25123	chr2:73684229-73686604	-	-	1.36709	0.979968	1.71494	OK
ALMS1P	-	-	ALMS1P	ALMS1P	TSS24718	chr2:73872045-73912694	-	-	0.124342	0.0361332	0.198733	OK
ALOX12	-	-	ALOX12	ALOX12	TSS25333	chr17:6899383-6914055	-	-	0.894691	0.681033	1.1217	OK
ALOX12-AS1	-	-	ALOX12-AS1	ALOX12-AS1	TSS20511	chr17:6888441-6915653	-	-	3.73299	2.07652	3.97632	OK
ALOX12B	-	-	ALOX12B	ALOX12B	TSS14676	chr17:7975953-7991021	-	-	0	0	0	OK
ALOX12P2	-	-	ALOX12P2	ALOX12P2	TSS17772,TSS20657	chr17:6756894-6803668	-	-	0.970134	0.751898	1.18772	OK
ALOX15	-	-	ALOX15	ALOX15	TSS17077	chr17:4534213-4544960	-	-	0.162374	0.0857289	0.235754	OK
ALOX15B	-	-	ALOX15B	ALOX15B	TSS25713	chr17:7942357-7952451	-	-	0	0	0	OK
ALOX15P1	-	-	ALOX15P1	ALOX15P1	TSS8010	chr17:6561037-6564701	-	-	0	0	0	OK
ALOX5	-	-	ALOX5	ALOX5	TSS10016	chr10:45869623-45941567	-	-	0	0	0	OK
ALOX5AP	-	-	ALOX5AP	ALOX5AP	TSS2231,TSS34107	chr13:31287614-31338565	-	-	0	0	0	OK
ALOXE3	-	-	ALOXE3	ALOXE3	TSS15476,TSS29165	chr17:7999217-8022234	-	-	0.0189901	0	0.0569756	OK
ALPI	-	-	ALPI	ALPI	TSS15668	chr2:233320821-233325455	-	-	0.0374764	0.00878499	0.0702799	OK
ALPK1	-	-	ALPK1	ALPK1	TSS6999	chr4:113218498-113363764	-	-	0.508101	0.397697	0.618553	OK
ALPK2	-	-	ALPK2	ALPK2	TSS11997	chr18:56148481-56296189	-	-	1.07819	0.941662	1.21746	OK
ALPK3	-	-	ALPK3	ALPK3	TSS30597	chr15:85359910-85416713	-	-	0.0241633	0.0105384	0.0395192	OK
ALPL	-	-	ALPL	ALPL	TSS5509	chr1:21835857-21904905	-	-	0	0	0	OK
ALPP	-	-	ALPP	ALPP	TSS31732	chr2:233243243-233247599	-	-	0	0	0	OK
ALPPL2	-	-	ALPPL2	ALPPL2	TSS21345	chr2:233271551-233275424	-	-	0	0	0	OK
ALS2	-	-	ALS2	ALS2	TSS19653	chr2:202564985-202645895	-	-	6.81766	6.34995	7.28775	OK
ALS2CL	-	-	ALS2CL	ALS2CL	TSS12085,TSS13607,TSS7422	chr3:46710484-46735194	-	-	0	0	0	OK
ALS2CR11	-	-	ALS2CR11	ALS2CR11	TSS28519	chr2:202352143-202483905	-	-	0	0	0	OK
ALS2CR12	-	-	ALS2CR12	ALS2CR12	TSS6512	chr2:202152993-202222121	-	-	0.109161	0	0.23336	OK
ALX1	-	-	ALX1	ALX1	TSS8563	chr12:85674035-85695561	-	-	0.079243	0	0.155711	OK
ALX3	-	-	ALX3	ALX3	TSS19865	chr1:110602996-110613322	-	-	0.0677349	0	0.116761	OK
ALX4	-	-	ALX4	ALX4	TSS20756	chr11:44282277-44331716	-	-	0	0	0	OK
ALYREF	-	-	ALYREF	ALYREF	TSS33666	chr17:79845710-79849462	-	-	98.4741	79.3644	87.3349	OK
AMACR	-	-	AMACR	AMACR	TSS30473	chr5:33987090-34008220	-	-	3.21898	2.76058	3.66445	OK
AMBN	-	-	AMBN	AMBN	TSS16925	chr4:71457974-71473004	-	-	0	0	0	OK
AMBP	-	-	AMBP	AMBP	TSS15043	chr9:116822407-116840752	-	-	908.398	772.501	794.72	OK
AMBRA1	-	-	AMBRA1	AMBRA1	TSS25478,TSS32737	chr11:46417961-46615619	-	-	6.00894	5.57179	6.45055	OK
AMD1	-	-	AMD1	AMD1	TSS13237,TSS16667	chr6:111135823-111216915	-	-	62.6868	61.1209	65.2175	OK
AMDHD1	-	-	AMDHD1	AMDHD1	TSS25070	chr12:96337070-96362370	-	-	1.28038	0.956042	1.60238	OK
AMDHD2	-	-	AMDHD2	AMDHD2	TSS31241	chr16:2570362-2580955	-	-	6.33195	5.13543	6.84119	OK
AMELX	-	-	AMELX	AMELX	TSS7509	chrX:11311532-11318881	-	-	0	0	0	OK
AMELY	-	-	AMELY	AMELY	TSS28893	chrY:6733958-6742068	-	-	0	0	0	OK
AMER1	-	-	AMER1	AMER1	TSS13146	chrX:63404996-63425624	-	-	1.03334	0.909566	1.15825	OK
AMER2	-	-	AMER2	AMER2	TSS21136,TSS29790	chr13:25735816-25746421	-	-	0.0177268	0	0.0354544	OK
AMER3	-	-	AMER3	AMER3	TSS26186,TSS4202,TSS4695	chr2:131513076-131525707	-	-	0.0289208	0.00475572	0.0578385	OK
AMFR	-	-	AMFR	AMFR	TSS9715	chr16:56395363-56459450	-	-	46.8628	43.2389	46.5865	OK
AMH	-	-	AMH	AMH	TSS6382	chr19:2249112-2252072	-	-	0	0	0	OK
AMHR2	-	-	AMHR2	AMHR2	TSS28543	chr12:53817638-53825318	-	-	0.104674	0	0.244025	OK
AMICA1	-	-	AMICA1	AMICA1	TSS6515,TSS7243	chr11:118064441-118095809	-	-	7.03589	6.30345	7.77963	OK
AMIGO1	-	-	AMIGO1	AMIGO1	TSS9428	chr1:110049445-110052336	-	-	0.304511	0.186237	0.419034	OK
AMIGO2	-	-	AMIGO2	AMIGO2	TSS8831	chr12:47469489-47473734	-	-	0	0	0.0282165	OK
AMIGO3	-	-	AMIGO3	AMIGO3	TSS32603	chr3:49754266-49757238	-	-	0.789744	0.600016	0.977445	OK
AMMECR1	-	-	AMMECR1	AMMECR1	TSS22304,TSS601	chrX:109437413-109683461	-	-	1.17261	1.00293	1.34706	OK
AMMECR1L	-	-	AMMECR1L	AMMECR1L	TSS29757,TSS412	chr2:128619206-128643514	-	-	6.9883	6.48957	7.49345	OK
AMN	-	-	AMN	AMN	TSS28464	chr14:103388992-103397179	-	-	5.20867	4.04553	5.92975	OK
AMN1	-	-	AMN1	AMN1	TSS9756	chr12:31824070-31882108	-	-	7.62181	6.88132	8.36582	OK
AMOT	-	-	AMOT	AMOT	TSS15541,TSS21520	chrX:112018104-112084043	-	-	0	0	0	OK
AMOTL1	-	-	AMOTL1	AMOTL1	TSS20343	chr11:94501507-94609918	-	-	0.173005	0.126315	0.222856	OK
AMOTL2	-	-	AMOTL2	AMOTL2	TSS14340,TSS27954	chr3:134074186-134094259	-	-	5.28674	4.8856	5.69986	OK
AMPD1	-	-	AMPD1	AMPD1	TSS15834	chr1:115215719-115238239	-	-	0.131316	0.0523216	0.223136	OK
AMPD2	-	-	AMPD2	AMPD2	TSS18948,TSS1898,TSS24548,TSS33457,TSS819	chr1:110162434-110174677	-	-	16.7485	15.7965	17.7243	OK
AMPD3	-	-	AMPD3	AMPD3	TSS13013,TSS16883,TSS33831,TSS3682,TSS5720	chr11:10471867-10529126	-	-	1.07251	0.878198	1.26723	OK
AMPH	-	-	AMPH	AMPH	TSS31931	chr7:38423296-38671167	-	-	0	0	0	OK
AMT	-	-	AMT	AMT	TSS2638	chr3:49454210-49460111	-	-	17.7606	16.5563	18.991	OK
AMTN	-	-	AMTN	AMTN	TSS10304	chr4:71384288-71398460	-	-	0	0	0	OK
AMY1A	-	-	AMY1A	AMY1A	TSS21813,TSS22195	chr1:104230039-104239073	-	-	0	0	0	OK
AMY1A	-	-	AMY1A	AMY1A	TSS2202,TSS6765	chr1:104198140-104207173	-	-	0	0	0	OK
AMY1A	-	-	AMY1A	AMY1A	TSS13916,TSS18603	chr1:104292278-104301311	-	-	0	0	0	OK
AMY1B	-	-	AMY1B	AMY1B	TSS7563	chr1:104230040-104238889	-	-	0	0	0	LOWDATA
AMY1B	-	-	AMY1B	AMY1B	TSS27654	chr1:104198324-104207172	-	-	0	0	0	LOWDATA
AMY1B	-	-	AMY1B	AMY1B	TSS9776	chr1:104292462-104301310	-	-	0	0	0	LOWDATA
AMY1C	-	-	AMY1C	AMY1C	TSS4769	chr1:104230040-104238911	-	-	0	0	0	LOWDATA
AMY1C	-	-	AMY1C	AMY1C	TSS2201	chr1:104198302-104207172	-	-	0	0	0	LOWDATA
AMY1C	-	-	AMY1C	AMY1C	TSS18602	chr1:104292440-104301310	-	-	0	0	0	LOWDATA
AMY2A	-	-	AMY2A	AMY2A	TSS15493	chr1:104159953-104168402	-	-	0	0	0	OK
AMY2B	-	-	AMY2B	AMY2B	TSS15634	chr1:104097265-104122156	-	-	0.484462	0.310502	0.649231	OK
AMZ1	-	-	AMZ1	AMZ1	TSS22446,TSS6828	chr7:2719155-2755070	-	-	0.0432079	0	0.0864184	OK
AMZ2	-	-	AMZ2	AMZ2	TSS7159	chr17:66244144-66253305	-	-	56.2163	53.4143	59.3092	OK
AMZ2P1	-	-	AMZ2P1	AMZ2P1	TSS27364	chr17:62962667-62971703	-	-	2.11415	1.77987	2.44001	OK
ANAPC1	-	-	ANAPC1	ANAPC1	TSS4022	chr2:112525213-112641741	-	-	8.15676	7.65897	8.54384	OK
ANAPC10	-	-	ANAPC10	ANAPC10	TSS29151,TSS29732	chr4:145915726-146019693	-	-	9.87651	8.07233	10.5645	OK
ANAPC11	-	-	ANAPC11	ANAPC11	TSS17980,TSS22036,TSS28229	chr17:79848665-79858409	-	-	142.941	136.279	149.874	OK
ANAPC13	-	-	ANAPC13	ANAPC13	TSS17399,TSS22496,TSS22498	chr3:134196545-134204865	-	-	48.1199	39.3786	44.3386	OK
ANAPC15	-	-	ANAPC15	ANAPC15	TSS13236,TSS18253,TSS26858,TSS571	chr11:71820632-71823822	-	-	14.6177	12.8177	16.418	OK
ANAPC16	-	-	ANAPC16	ANAPC16	TSS4104	chr10:73975757-73995618	-	-	20.126	19.0447	21.2576	OK
ANAPC1P1	-	-	ANAPC1P1	ANAPC1P1	TSS13857	chr2:87088947-87122165	-	-	0	0	0.0324811	OK
ANAPC2	-	-	ANAPC2	ANAPC2	TSS32781	chr9:140069235-140083057	-	-	8.4239	7.46748	9.1719	OK
ANAPC4	-	-	ANAPC4	ANAPC4	TSS21228	chr4:25378847-25420120	-	-	3.41469	2.99512	3.83426	OK
ANAPC5	-	-	ANAPC5	ANAPC5	TSS30300,TSS3415	chr12:121746047-121792012	-	-	35.0735	33.4542	36.8586	OK
ANAPC7	-	-	ANAPC7	ANAPC7	TSS18489	chr12:110810704-110841535	-	-	10.9502	10.1779	11.7404	OK
ANG	-	-	ANG	ANG	TSS17920,TSS30646	chr14:21152335-21162345	-	-	61.6182	45.8152	52.9907	OK
ANGEL1	-	-	ANGEL1	ANGEL1	TSS17837	chr14:77253585-77279283	-	-	2.28955	1.97297	2.55367	OK
ANGEL2	-	-	ANGEL2	ANGEL2	TSS15370,TSS28925	chr1:213165523-213189217	-	-	1.7048	1.47396	1.93743	OK
ANGPT1	-	-	ANGPT1	ANGPT1	TSS22484	chr8:108261709-108510254	-	-	0.271447	0.180959	0.361934	OK
ANGPT2	-	-	ANGPT2	ANGPT2	TSS17308	chr8:6357174-6420784	-	-	0.169984	0.111722	0.230727	OK
ANGPT4	-	-	ANGPT4	ANGPT4	TSS7209	chr20:853296-896960	-	-	0	0	0	OK
ANGPTL1	-	-	ANGPTL1	ANGPTL1	TSS29687	chr1:178818669-178840215	-	-	0.137705	0.0730001	0.194667	OK
ANGPTL2	-	-	ANGPTL2	ANGPTL2	TSS4318	chr9:129849627-129885044	-	-	0.136642	0.0724688	0.19325	OK
ANGPTL3	-	-	ANGPTL3	ANGPTL3	TSS29212	chr1:63063157-63071976	-	-	0.0314124	0	0.0584793	OK
ANGPTL4	-	-	ANGPTL4	ANGPTL4	TSS2805	chr19:8429010-8439259	-	-	6.52845	5.63262	7.42206	OK
ANGPTL5	-	-	ANGPTL5	ANGPTL5	TSS16135	chr11:101761404-101787253	-	-	0	0	0	OK
ANGPTL6	-	-	ANGPTL6	ANGPTL6	TSS1305	chr19:10203012-10213425	-	-	5.11594	4.5069	5.72498	OK
ANGPTL7	-	-	ANGPTL7	ANGPTL7	TSS15624	chr1:11249345-11256038	-	-	0	0	0	OK
ANHX	-	-	ANHX	ANHX	TSS6780	chr12:133794897-133812422	-	-	0	0	0	OK
ANK1	-	-	ANK1	ANK1	TSS16564,TSS24389,TSS24675	chr8:41510743-41754280	-	-	4.30726	3.90813	4.7112	OK
ANK2	-	-	ANK2	ANK2	TSS10442,TSS31204	chr4:113739238-114304896	-	-	1.21934	1.07918	1.36	OK
ANK3	-	-	ANK3	ANK3	TSS14987,TSS15037,TSS15229,TSS5735	chr10:61786055-62493284	-	-	0	0	0	OK
ANKAR	-	-	ANKAR	ANKAR	TSS22627	chr2:190540710-190611376	-	-	0.997003	0.820656	1.17237	OK
ANKDD1A	-	-	ANKDD1A	ANKDD1A	TSS11834	chr15:65204100-65251041	-	-	0.0692375	0.0184846	0.110908	OK
ANKDD1B	-	-	ANKDD1B	ANKDD1B	TSS32531	chr5:74907300-74967671	-	-	0.208254	0.112704	0.29303	OK
ANKEF1	-	-	ANKEF1	ANKEF1	TSS484	chr20:10015646-10037410	-	-	0.651445	0.503438	0.799566	OK
ANKFN1	-	-	ANKFN1	ANKFN1	TSS24604	chr17:54230835-54560007	-	-	0	0	0	OK
ANKFY1	-	-	ANKFY1	ANKFY1	TSS22674,TSS3038	chr17:4066664-4167274	-	-	1.74012	1.56414	1.91629	OK
ANKH	-	-	ANKH	ANKH	TSS8358	chr5:14704908-14871887	-	-	7.77015	7.44372	8.09557	OK
ANKHD1	-	-	ANKHD1	ANKHD1	TSS3453	chr5:139781398-139919441	-	-	21.6209	19.3699	22.2844	OK
ANKHD1-EIF4EBP3	-	-	ANKHD1-EIF4EBP3	ANKHD1-EIF4EBP3	TSS3453	chr5:139781398-139929163	-	-	2.80549	2.52841	3.08283	OK
ANKIB1	-	-	ANKIB1	ANKIB1	TSS8324	chr7:91875547-92030698	-	-	2.37364	2.12369	2.62032	OK
ANKK1	-	-	ANKK1	ANKK1	TSS27355	chr11:113258512-113271140	-	-	0.0122974	0	0.0339308	OK
ANKLE1	-	-	ANKLE1	ANKLE1	TSS33162	chr19:17392453-17398455	-	-	0.792504	0.604999	0.980227	OK
ANKLE2	-	-	ANKLE2	ANKLE2	TSS17001	chr12:133302252-133338474	-	-	7.16046	6.50066	7.68785	OK
ANKMY1	-	-	ANKMY1	ANKMY1	TSS15809,TSS8155	chr2:241418838-241500527	-	-	1.51459	1.23627	1.79184	OK
ANKMY2	-	-	ANKMY2	ANKMY2	TSS32689	chr7:16639400-16685442	-	-	5.8726	4.99818	6.34904	OK
ANKRA2	-	-	ANKRA2	ANKRA2	TSS34066	chr5:72848024-72861511	-	-	13.1846	11.319	13.9099	OK
ANKRD1	-	-	ANKRD1	ANKRD1	TSS16674	chr10:92671856-92681032	-	-	146.355	128.948	136.117	OK
ANKRD10	-	-	ANKRD10	ANKRD10	TSS23815	chr13:111530886-111567454	-	-	28.1132	26.2855	30.0126	OK
ANKRD11	-	-	ANKRD11	ANKRD11	TSS23154	chr16:89334028-89556969	-	-	10.0683	9.30374	10.8235	OK
ANKRD12	-	-	ANKRD12	ANKRD12	TSS17554,TSS30587	chr18:9136750-9285983	-	-	1.80703	1.65841	1.96026	OK
ANKRD13A	-	-	ANKRD13A	ANKRD13A	TSS27569	chr12:110437234-110477235	-	-	12.2926	11.1722	12.6588	OK
ANKRD13B	-	-	ANKRD13B	ANKRD13B	TSS8166	chr17:27920526-27941779	-	-	8.13779	7.35141	8.77455	OK
ANKRD13C	-	-	ANKRD13C	ANKRD13C	TSS30681	chr1:70724684-70820417	-	-	3.95401	3.58828	4.27853	OK
ANKRD13D	-	-	ANKRD13D	ANKRD13D	TSS19530,TSS26356	chr11:67056761-67069955	-	-	8.25694	7.50717	9.02016	OK
ANKRD16	-	-	ANKRD16	ANKRD16	TSS16281	chr10:5903688-5931860	-	-	2.34852	1.90913	2.78631	OK
ANKRD17	-	-	ANKRD17	ANKRD17	TSS32744,TSS3781	chr4:73940501-74124502	-	-	7.98767	7.5539	8.42541	OK
ANKRD18A	-	-	ANKRD18A	ANKRD18A	TSS1053	chr9:38571360-38620360	-	-	0.423225	0.30778	0.538615	OK
ANKRD18B	-	-	ANKRD18B	ANKRD18B	TSS10712	chr9:33524410-33573001	-	-	0.0486272	0.0153275	0.0843012	OK
ANKRD18DP	-	-	ANKRD18DP	ANKRD18DP	TSS33688	chr3:197784403-197807542	-	-	0.0641323	0.0198702	0.109286	OK
ANKRD19P	-	-	ANKRD19P	ANKRD19P	TSS5673	chr9:95571892-95600739	-	-	0.191484	0.0997383	0.27428	OK
ANKRD2	-	-	ANKRD2	ANKRD2	TSS33309	chr10:99332197-99343641	-	-	0	0	0	OK
ANKRD20A1	-	-	ANKRD20A1	ANKRD20A1	TSS11918	chr9:67926760-67969840	-	-	0.00869157	0	0.0347906	OK
ANKRD20A11P	-	-	ANKRD20A11P	ANKRD20A11P	TSS8223	chr21:15316095-15352765	-	-	0	0	0	OK
ANKRD20A12P	-	-	ANKRD20A12P	ANKRD20A12P	TSS1400	chr1:142697420-142713605	-	-	13.2241	10.9672	13.4905	OK
ANKRD20A19P	-	-	ANKRD20A19P	ANKRD20A19P	TSS7182	chr13:24481422-24523454	-	-	0	0	0	OK
ANKRD20A2	-	-	ANKRD20A2	ANKRD20A2	TSS3539	chr9:42368302-42411410	-	-	0	0	0	OK
ANKRD20A2	-	-	ANKRD20A2	ANKRD20A2	TSS23484	chr9:43090424-43133544	-	-	0	0	0	OK
ANKRD20A3	-	-	ANKRD20A3	ANKRD20A3	TSS7405	chr9:42368336-42411863	-	-	0	0	0	OK
ANKRD20A3	-	-	ANKRD20A3	ANKRD20A3	TSS8987	chr9:43089971-43133510	-	-	0	0	0	OK
ANKRD20A3	-	-	ANKRD20A3	ANKRD20A3	TSS24641	chr9:67926794-67970293	-	-	5.38837e-06	0	0.0154391	OK
ANKRD20A4	-	-	ANKRD20A4	ANKRD20A4	TSS2963	chr9:69381980-69425109	-	-	0.0434094	0.00817801	0.0736021	OK
ANKRD20A5P	-	-	ANKRD20A5P	ANKRD20A5P	TSS9894	chr18:14179095-14227049	-	-	0.0164219	0	0.0387942	OK
ANKRD20A8P	-	-	ANKRD20A8P	ANKRD20A8P	TSS28894	chr2:95426672-95522820	-	-	0.116181	0.0497918	0.18257	OK
ANKRD20A9P	-	-	ANKRD20A9P	ANKRD20A9P	TSS15862	chr13:19408542-19446109	-	-	0.385671	0.352185	0.41956	OK
ANKRD22	-	-	ANKRD22	ANKRD22	TSS26706	chr10:90579658-90611732	-	-	0	0	0	OK
ANKRD23	-	-	ANKRD23	ANKRD23	TSS30496	chr2:97503650-97509758	-	-	1.16118	0.891156	1.42585	OK
ANKRD24	-	-	ANKRD24	ANKRD24	TSS18439	chr19:4183350-4224811	-	-	0.150513	0.0857289	0.214322	OK
ANKRD26	-	-	ANKRD26	ANKRD26	TSS17058	chr10:27293044-27389427	-	-	0.481309	0.385045	0.577574	OK
ANKRD26P1	-	-	ANKRD26P1	ANKRD26P1	TSS8745	chr16:46503248-46603009	-	-	0	0	0	OK
ANKRD26P3	-	-	ANKRD26P3	ANKRD26P3	TSS8883	chr13:19836939-19919113	-	-	0	0	0	OK
ANKRD27	-	-	ANKRD27	ANKRD27	TSS18475	chr19:33087906-33166102	-	-	11.7042	10.7284	12.143	OK
ANKRD28	-	-	ANKRD28	ANKRD28	TSS23402,TSS29666,TSS30990	chr3:15708743-15901053	-	-	3.35199	3.06913	3.63514	OK
ANKRD29	-	-	ANKRD29	ANKRD29	TSS1033	chr18:21178889-21242849	-	-	0	0	0	OK
ANKRD30A	-	-	ANKRD30A	ANKRD30A	TSS33995	chr10:37414784-37521495	-	-	0	0	0	OK
ANKRD30B	-	-	ANKRD30B	ANKRD30B	TSS24741	chr18:14748238-14852737	-	-	0	0	0	OK
ANKRD30BL	-	-	ANKRD30BL	ANKRD30BL	TSS32410,TSS7139	chr2:132905163-133015542	-	-	0.376935	0.181564	0.575153	OK
ANKRD30BP2	-	-	ANKRD30BP2	ANKRD30BP2	TSS17339	chr21:14410486-14490571	-	-	0.0178986	0	0.0420744	OK
ANKRD30BP3	-	-	ANKRD30BP3	ANKRD30BP3	TSS26756	chr10:45650109-45681489	-	-	0	0	0	OK
ANKRD31	-	-	ANKRD31	ANKRD31	TSS28269	chr5:74364121-74532703	-	-	0	0	0	OK
ANKRD32	-	-	ANKRD32	ANKRD32	TSS19341	chr5:93954390-94031573	-	-	0.669463	0.520478	0.814661	OK
ANKRD33	-	-	ANKRD33	ANKRD33	TSS19723	chr12:52281792-52285505	-	-	0	0	0	OK
ANKRD33B	-	-	ANKRD33B	ANKRD33B	TSS23444	chr5:10564434-10657928	-	-	0	0	0	OK
ANKRD34A	-	-	ANKRD34A	ANKRD34A	TSS18752	chr1:145470507-145475647	-	-	0.0168797	0	0.0398146	OK
ANKRD34B	-	-	ANKRD34B	ANKRD34B	TSS18179	chr5:79852573-79866304	-	-	0	0	0	OK
ANKRD34C	-	-	ANKRD34C	ANKRD34C	TSS3556	chr15:79575145-79590581	-	-	0	0	0	OK
ANKRD34C-AS1	-	-	ANKRD34C-AS1	ANKRD34C-AS1	TSS13896	chr15:79484048-79576287	-	-	0	0	0	OK
ANKRD35	-	-	ANKRD35	ANKRD35	TSS26847	chr1:145549208-145568526	-	-	0.0995602	0.0298684	0.169254	OK
ANKRD36	-	-	ANKRD36	ANKRD36	TSS10796	chr2:97779232-97930257	-	-	0.203957	0.14225	0.261557	OK
ANKRD36B	-	-	ANKRD36B	ANKRD36B	TSS7377	chr2:98121260-98206428	-	-	0.184057	0.124927	0.240244	OK
ANKRD36BP1	-	-	ANKRD36BP1	ANKRD36BP1	TSS25496	chr1:168214818-168216668	-	-	0.436879	0.2643	0.606335	OK
ANKRD36BP2	-	-	ANKRD36BP2	ANKRD36BP2	TSS17430	chr2:89065418-89106109	-	-	0	0	0	OK
ANKRD36C	-	-	ANKRD36C	ANKRD36C	TSS20230	chr2:96515295-96658068	-	-	0.0804238	0.0498846	0.114022	OK
ANKRD37	-	-	ANKRD37	ANKRD37	TSS8710	chr4:186317839-186321390	-	-	2.67964	1.72449	3.23342	OK
ANKRD39	-	-	ANKRD39	ANKRD39	TSS27966	chr2:97513723-97523756	-	-	42.4873	31.1963	36.8974	OK
ANKRD40	-	-	ANKRD40	ANKRD40	TSS33062	chr17:48770550-48785270	-	-	19.4413	17.9099	19.8899	OK
ANKRD42	-	-	ANKRD42	ANKRD42	TSS4761	chr11:82904780-82967141	-	-	0.935276	0.745505	1.12521	OK
ANKRD44	-	-	ANKRD44	ANKRD44	TSS112	chr2:197851385-198175521	-	-	0	0	0	OK
ANKRD44-IT1	-	-	ANKRD44-IT1	ANKRD44-IT1	TSS20508	chr2:198115581-198167243	-	-	0	0	0	OK
ANKRD45	-	-	ANKRD45	ANKRD45	TSS27385	chr1:173577474-173639001	-	-	0.256504	0.150756	0.355353	OK
ANKRD46	-	-	ANKRD46	ANKRD46	TSS16248,TSS20962	chr8:101521979-101572014	-	-	3.97191	3.49745	4.44722	OK
ANKRD49	-	-	ANKRD49	ANKRD49	TSS15586	chr11:94227152-94232744	-	-	1.45427	1.07197	1.82688	OK
ANKRD50	-	-	ANKRD50	ANKRD50	TSS15492	chr4:125585203-125633887	-	-	0.884572	0.763691	1.0054	OK
ANKRD52	-	-	ANKRD52	ANKRD52	TSS12335	chr12:56631590-56652143	-	-	6.90136	6.51681	7.2927	OK
ANKRD53	-	-	ANKRD53	ANKRD53	TSS5305	chr2:71205574-71212629	-	-	0	0	0	OK
ANKRD54	-	-	ANKRD54	ANKRD54	TSS22918	chr22:38226861-38240353	-	-	8.50016	7.28999	8.97529	OK
ANKRD55	-	-	ANKRD55	ANKRD55	TSS27206	chr5:55395506-55529186	-	-	0.225498	0.126553	0.322135	OK
ANKRD6	-	-	ANKRD6	ANKRD6	TSS12613,TSS20905,TSS8643	chr6:90142896-90343553	-	-	0.386952	0.296104	0.477759	OK
ANKRD60	-	-	ANKRD60	ANKRD60	TSS6557	chr20:56791181-56803709	-	-	0.116741	0.0590943	0.168841	OK
ANKRD61	-	-	ANKRD61	ANKRD61	TSS2439	chr7:6071006-6076183	-	-	0	0	0	OK
ANKRD62	-	-	ANKRD62	ANKRD62	TSS29737	chr18:12093847-12129748	-	-	0.0825605	0.0425384	0.121538	OK
ANKRD62P1-PARP4P3	-	-	ANKRD62P1-PARP4P3	ANKRD62P1-PARP4P3	TSS1910	chr22:17134598-17156430	-	-	0	0	0	OK
ANKRD63	-	-	ANKRD63	ANKRD63	TSS24383	chr15:40573644-40574787	-	-	0	0	0	OK
ANKRD65	-	-	ANKRD65	ANKRD65	TSS18478	chr1:1353799-1356824	-	-	5.33349	4.64635	6.02097	OK
ANKRD66	-	-	ANKRD66	ANKRD66	TSS13893	chr6:46714653-46726954	-	-	0	0	0	OK
ANKRD7	-	-	ANKRD7	ANKRD7	TSS33263	chr7:117864711-117882784	-	-	0	0	0	OK
ANKRD9	-	-	ANKRD9	ANKRD9	TSS24762	chr14:102973197-102976128	-	-	13.6945	11.2324	13.7973	OK
ANKS1A	-	-	ANKS1A	ANKS1A	TSS23858	chr6:34857037-35059190	-	-	4.33287	3.97171	4.66008	OK
ANKS1B	-	-	ANKS1B	ANKS1B	TSS19802,TSS20024,TSS28853,TSS577,TSS910	chr12:99128568-100378432	-	-	1.5492	1.20623	1.89317	OK
ANKS3	-	-	ANKS3	ANKS3	TSS13787,TSS26256	chr16:4746510-4784378	-	-	5.5902	4.84122	6.20514	OK
ANKS4B	-	-	ANKS4B	ANKS4B	TSS22035	chr16:21245015-21263750	-	-	4.37518	3.74124	4.75079	OK
ANKS6	-	-	ANKS6	ANKS6	TSS32243	chr9:101494290-101558794	-	-	0	0	0	OK
ANKUB1	-	-	ANKUB1	ANKUB1	TSS7996	chr3:149478889-149510610	-	-	0	0	0	OK
ANKZF1	-	-	ANKZF1	ANKZF1	TSS26066,TSS362	chr2:220094478-220101391	-	-	31.4796	28.4433	31.6117	OK
ANLN	-	-	ANLN	ANLN	TSS4913	chr7:36429411-36493401	-	-	4.30811	3.94443	4.67725	OK
ANO1	-	-	ANO1	ANO1	TSS1541,TSS15951	chr11:69924407-70035652	-	-	0	0	0	OK
ANO10	-	-	ANO10	ANO10	TSS26851	chr3:43407817-43663560	-	-	9.85125	9.07962	10.6274	OK
ANO1-AS2	-	-	ANO1-AS2	ANO1-AS2	TSS4945	chr11:69918539-69921454	-	-	0	0	0	OK
ANO2	-	-	ANO2	ANO2	TSS10155,TSS26	chr12:5671816-6055398	-	-	0	0	0	OK
ANO3	-	-	ANO3	ANO3	TSS10746	chr11:26353677-26684836	-	-	0.0802865	0.0436082	0.121134	OK
ANO4	-	-	ANO4	ANO4	TSS16579,TSS20382	chr12:101188373-101522419	-	-	0	0	0	OK
ANO5	-	-	ANO5	ANO5	TSS7646	chr11:22214721-22304913	-	-	0.115843	0.07128	0.160407	OK
ANO6	-	-	ANO6	ANO6	TSS13746,TSS5999	chr12:45609769-45834187	-	-	15.2205	14.6176	15.9972	OK
ANO7	-	-	ANO7	ANO7	TSS32285	chr2:242127923-242164791	-	-	1.31207	1.09217	1.53197	OK
ANO8	-	-	ANO8	ANO8	TSS30375	chr19:17434031-17445638	-	-	2.63004	2.33134	2.92146	OK
ANO9	-	-	ANO9	ANO9	TSS21275	chr11:417929-442011	-	-	6.3751	5.52231	6.81285	OK
ANOS1	-	-	ANOS1	ANOS1	TSS28115	chrX:8496914-8700227	-	-	0.0141224	0	0.0273317	OK
ANP32A	-	-	ANP32A	ANP32A	TSS7790	chr15:69070874-69113261	-	-	48.2063	43.0498	46.8404	OK
ANP32A-IT1	-	-	ANP32A-IT1	ANP32A-IT1	TSS20728	chr15:69096159-69099440	-	-	0.299129	0.201624	0.403247	OK
ANP32AP1	-	-	ANP32AP1	ANP32AP1	TSS30907	chr15:35529526-35530264	-	-	0	0	0	OK
ANP32B	-	-	ANP32B	ANP32B	TSS8195	chr9:100745488-100778224	-	-	160.221	137.385	145.412	OK
ANP32C	-	-	ANP32C	ANP32C	TSS19420	chr4:165118158-165118863	-	-	0	0	0	OK
ANP32D	-	-	ANP32D	ANP32D	TSS8471	chr12:48866447-48866843	-	-	0.149821	0	0.290526	OK
ANP32E	-	-	ANP32E	ANP32E	TSS32290,TSS5260	chr1:150190716-150208504	-	-	14.3441	13.4761	15.2382	OK
ANPEP	-	-	ANPEP	ANPEP	TSS3034	chr15:90328125-90358072	-	-	27.4025	25.1372	27.8322	OK
ANTXR1	-	-	ANTXR1	ANTXR1	TSS24448	chr2:69240275-69476459	-	-	1.05483	0.876076	1.23456	OK
ANTXR2	-	-	ANTXR2	ANTXR2	TSS25167,TSS25627	chr4:80822770-80994626	-	-	2.65392	2.4197	2.89193	OK
ANTXRL	-	-	ANTXRL	ANTXRL	TSS3903	chr10:47658232-47701443	-	-	0	0	0	OK
ANTXRLP1	-	-	ANTXRLP1	ANTXRLP1	TSS1815	chr10:47590260-47640844	-	-	0.147329	0	0.354529	OK
ANXA1	-	-	ANXA1	ANXA1	TSS31934	chr9:75766646-75785310	-	-	0	0	0	OK
ANXA10	-	-	ANXA10	ANXA10	TSS18859	chr4:169013687-169108893	-	-	0	0	0	OK
ANXA11	-	-	ANXA11	ANXA11	TSS15429,TSS16302,TSS25721	chr10:81914879-81965433	-	-	39.4189	37.6525	41.4103	OK
ANXA13	-	-	ANXA13	ANXA13	TSS7234	chr8:124693033-124749647	-	-	0.340766	0.16567	0.519145	OK
ANXA2	-	-	ANXA2	ANXA2	TSS13886	chr15:60639349-60690185	-	-	142.769	137.574	148.643	OK
ANXA2P1	-	-	ANXA2P1	ANXA2P1	TSS1924	chr4:154228620-154229963	-	-	0.404075	0.214163	0.578239	OK
ANXA2P2	-	-	ANXA2P2	ANXA2P2	TSS8720	chr9:33624222-33625532	-	-	0.15605	0.0439115	0.263469	OK
ANXA2P3	-	-	ANXA2P3	ANXA2P3	TSS2737	chr10:66585284-66586634	-	-	0	0	0	OK
ANXA2R	-	-	ANXA2R	ANXA2R	TSS9487	chr5:43039181-43040447	-	-	0.893837	0.545252	1.2041	OK
ANXA3	-	-	ANXA3	ANXA3	TSS29900	chr4:79472741-79531605	-	-	6.30622	4.99514	6.47057	OK
ANXA4	-	-	ANXA4	ANXA4	TSS30164	chr2:69969126-70053596	-	-	31.0792	27.1104	30.6016	OK
ANXA5	-	-	ANXA5	ANXA5	TSS1269	chr4:122589151-122618147	-	-	183.103	156.941	165.719	OK
ANXA6	-	-	ANXA6	ANXA6	TSS2420,TSS27827	chr5:150480266-150537443	-	-	55.5433	53.7984	57.9112	OK
ANXA7	-	-	ANXA7	ANXA7	TSS33381	chr10:75135188-75173841	-	-	76.7729	74.6749	80.1193	OK
ANXA8	-	-	ANXA8	ANXA8	TSS14755	chr10:47157983-47174143	-	-	0	0	0	OK
ANXA8	-	-	ANXA8	ANXA8	TSS3995	chr10:48255203-48271368	-	-	0	0	0	OK
ANXA8L1	-	-	ANXA8L1	ANXA8L1	TSS14073	chr10:47746849-47763040	-	-	0	0	0	OK
ANXA9	-	-	ANXA9	ANXA9	TSS4232	chr1:150954498-150968114	-	-	5.75283	4.65176	6.02363	OK
AOAH	-	-	AOAH	AOAH	TSS18572	chr7:36552548-36764154	-	-	0	0	0	OK
AOAH-IT1	-	-	AOAH-IT1	AOAH-IT1	TSS529	chr7:36637439-36639726	-	-	0	0	0	OK
AOC1	-	-	AOC1	AOC1	TSS24318	chr7:150549564-150558379	-	-	0	0	0	OK
AOC2	-	-	AOC2	AOC2	TSS19638	chr17:40996608-41002724	-	-	2.40898	2.05982	2.7587	OK
AOC3	-	-	AOC3	AOC3	TSS33077,TSS6536	chr17:41003200-41010147	-	-	13.2789	12.3542	14.2214	OK
AOC4P	-	-	AOC4P	AOC4P	TSS33711	chr17:41019161-41021234	-	-	0.53865	0.346865	0.721479	OK
AOX1	-	-	AOX1	AOX1	TSS24684	chr2:201450730-201536217	-	-	8.39953	7.70214	8.95571	OK
AOX2P	-	-	AOX2P	AOX2P	TSS24616	chr2:201560445-201658941	-	-	0	0	0.0154096	OK
AP1AR	-	-	AP1AR	AP1AR	TSS28159	chr4:113152894-113191211	-	-	18.747	17.7108	19.886	OK
AP1B1	-	-	AP1B1	AP1B1	TSS33662	chr22:29723668-29784572	-	-	21.4481	20.6165	22.5343	OK
AP1B1P1	-	-	AP1B1P1	AP1B1P1	TSS27169	chr22:32517963-32529456	-	-	0	0	0	OK
AP1G1	-	-	AP1G1	AP1G1	TSS7495	chr16:71762904-71842976	-	-	14.2361	13.5598	14.9383	OK
AP1G2	-	-	AP1G2	AP1G2	TSS12285,TSS17085	chr14:24028771-24037045	-	-	12.3755	11.089	12.9699	OK
AP1M1	-	-	AP1M1	AP1M1	TSS972	chr19:16308664-16346156	-	-	37.1347	35.5964	39.0469	OK
AP1M2	-	-	AP1M2	AP1M2	TSS18074	chr19:10683346-10697991	-	-	36.6107	34.5655	38.7116	OK
AP1S1	-	-	AP1S1	AP1S1	TSS7367	chr7:100797685-100804557	-	-	69.1628	56.4375	62.6911	OK
AP1S2	-	-	AP1S2	AP1S2	TSS28888	chrX:15843928-15873137	-	-	1.83511	1.50887	2.1613	OK
AP1S3	-	-	AP1S3	AP1S3	TSS7450	chr2:224620046-224702319	-	-	5.90227	5.43604	6.38383	OK
AP2A1	-	-	AP2A1	AP2A1	TSS33991	chr19:50270179-50310369	-	-	29.93	27.8902	30.446	OK
AP2A2	-	-	AP2A2	AP2A2	TSS23226	chr11:925808-1012245	-	-	13.3502	12.6585	14.1002	OK
AP2B1	-	-	AP2B1	AP2B1	TSS21543	chr17:33914281-34053436	-	-	41.4008	40.4713	43.0218	OK
AP2M1	-	-	AP2M1	AP2M1	TSS12115	chr3:183892633-183901879	-	-	112.278	110.006	116.767	OK
AP2S1	-	-	AP2S1	AP2S1	TSS12183,TSS33712,TSS4029	chr19:47341414-47354252	-	-	147.917	141.015	155.138	OK
AP3B1	-	-	AP3B1	AP3B1	TSS15214	chr5:77298149-77590579	-	-	11.9614	11.2711	12.7043	OK
AP3B2	-	-	AP3B2	AP3B2	TSS32757	chr15:83328032-83378660	-	-	0	0	0	OK
AP3D1	-	-	AP3D1	AP3D1	TSS11795	chr19:2100986-2151556	-	-	37.8558	36.9321	39.4261	OK
AP3M1	-	-	AP3M1	AP3M1	TSS23224	chr10:75880014-75910826	-	-	13.1423	12.4587	13.8715	OK
AP3M2	-	-	AP3M2	AP3M2	TSS21295	chr8:42010463-42028701	-	-	2.42295	2.11903	2.72673	OK
AP3S1	-	-	AP3S1	AP3S1	TSS5518	chr5:115177618-115249778	-	-	81.5236	66.6057	73.8129	OK
AP3S2	-	-	AP3S2	AP3S2	TSS19684	chr15:90373830-90437617	-	-	9.43394	8.94311	9.92199	OK
AP4B1	-	-	AP4B1	AP4B1	TSS1043,TSS19075	chr1:114436816-114447746	-	-	1.85907	1.58473	2.13398	OK
AP4B1-AS1	-	-	AP4B1-AS1	AP4B1-AS1	TSS12181,TSS5862	chr1:114355233-114443859	-	-	0.526405	0.331742	0.713246	OK
AP4E1	-	-	AP4E1	AP4E1	TSS11457	chr15:51200868-51298097	-	-	1.7683	1.57964	1.95697	OK
AP4M1	-	-	AP4M1	AP4M1	TSS581	chr7:99699129-99704803	-	-	3.6128	2.94087	4.21884	OK
AP4S1	-	-	AP4S1	AP4S1	TSS23230,TSS26422,TSS30734	chr14:31494311-31565656	-	-	1.12983	0.914057	1.34553	OK
AP5B1	-	-	AP5B1	AP5B1	TSS31072	chr11:65541368-65548062	-	-	1.64268	1.45664	1.82734	OK
AP5M1	-	-	AP5M1	AP5M1	TSS20619	chr14:57735605-57756797	-	-	1.66533	1.38366	1.94697	OK
AP5S1	-	-	AP5S1	AP5S1	TSS32295	chr20:3801170-3805954	-	-	3.15371	2.66564	3.65522	OK
AP5Z1	-	-	AP5Z1	AP5Z1	TSS14445	chr7:4815261-4834026	-	-	2.37028	2.10543	2.637	OK
APAF1	-	-	APAF1	APAF1	TSS20423	chr12:99039077-99129211	-	-	1.94682	1.73358	2.1597	OK
APBA1	-	-	APBA1	APBA1	TSS25726	chr9:72042448-72287275	-	-	0	0	0	OK
APBA2	-	-	APBA2	APBA2	TSS33038	chr15:29213839-29410516	-	-	3.03972	2.69248	3.39517	OK
APBA3	-	-	APBA3	APBA3	TSS7385	chr19:3750770-3761673	-	-	5.81459	5.18161	6.44757	OK
APBB1	-	-	APBB1	APBB1	TSS15015,TSS16004,TSS18464,TSS30795,TSS4546,TSS7580	chr11:6416353-6440702	-	-	1.53322	1.17875	1.89046	OK
APBB1IP	-	-	APBB1IP	APBB1IP	TSS28471	chr10:26727265-26856732	-	-	0	0	0	OK
APBB2	-	-	APBB2	APBB2	TSS28628,TSS5394,TSS5884	chr4:40812043-41216635	-	-	2.91017	2.67734	3.14435	OK
APBB3	-	-	APBB3	APBB3	TSS15948	chr5:139937852-139944189	-	-	1.2538	0.95804	1.53845	OK
APC	-	-	APC	APC	TSS26958,TSS31986	chr5:112043201-112181936	-	-	0.879864	0.776032	0.983703	OK
APC2	-	-	APC2	APC2	TSS6136	chr19:1450147-1473243	-	-	0.344096	0.283342	0.405179	OK
APCDD1	-	-	APCDD1	APCDD1	TSS21168	chr18:10454624-10488698	-	-	0.695301	0.505188	0.875659	OK
APCDD1L	-	-	APCDD1L	APCDD1L	TSS25281	chr20:57034159-57089994	-	-	0	0	0	OK
APCDD1L-AS1	-	-	APCDD1L-AS1	APCDD1L-AS1	TSS24044	chr20:57090434-57194948	-	-	0	0	0	OK
APCS	-	-	APCS	APCS	TSS3614	chr1:159557615-159558661	-	-	0	0	0	OK
APEH	-	-	APEH	APEH	TSS5729	chr3:49711434-49720934	-	-	29.6193	26.5616	29.5025	OK
APELA	-	-	APELA	APELA	TSS20582	chr4:165798139-165818679	-	-	0	0	0	OK
APEX1	-	-	APEX1	APEX1	TSS5538	chr14:20923289-20925931	-	-	74.2142	70.8094	77.8687	OK
APEX2	-	-	APEX2	APEX2	TSS25316	chrX:55026755-55034306	-	-	6.64432	5.95799	7.34397	OK
APH1A	-	-	APH1A	APH1A	TSS12864	chr1:150237798-150241609	-	-	45.3378	43.3528	47.6261	OK
APH1B	-	-	APH1B	APH1B	TSS33853	chr15:63569748-63601325	-	-	0.0669574	0.0148799	0.11904	OK
API5	-	-	API5	API5	TSS5900	chr11:43333504-43366080	-	-	18.5673	17.6052	19.6441	OK
APIP	-	-	APIP	APIP	TSS6092	chr11:34903842-34937958	-	-	10.5625	8.35608	10.9913	OK
APITD1	-	-	APITD1	APITD1	TSS12542,TSS30315	chr1:10490158-10502872	-	-	4.14589	3.08749	4.60338	OK
APITD1-CORT	-	-	APITD1-CORT	APITD1-CORT	TSS12542,TSS30315	chr1:10490158-10512060	-	-	0.520558	0.222637	0.823757	OK
APLF	-	-	APLF	APLF	TSS7194	chr2:68694690-68807294	-	-	0.394554	0.283959	0.500664	OK
APLN	-	-	APLN	APLN	TSS6932	chrX:128779235-128788933	-	-	0	0	0	OK
APLNR	-	-	APLNR	APLNR	TSS3404	chr11:57001051-57004927	-	-	0	0	0	OK
APLP1	-	-	APLP1	APLP1	TSS20264	chr19:36359400-36370699	-	-	0.615427	0.435921	0.794933	OK
APLP2	-	-	APLP2	APLP2	TSS23879,TSS26951	chr11:129939715-130014706	-	-	192.492	191.838	198.657	OK
APMAP	-	-	APMAP	APMAP	TSS13140	chr20:24943579-24973425	-	-	78.9613	70.1374	75.5765	OK
APOA1	-	-	APOA1	APOA1	TSS30902	chr11:116706468-116708338	-	-	1175.01	917.403	947.127	OK
APOA1-AS	-	-	APOA1-AS	APOA1-AS	TSS12080	chr11:116706832-116726445	-	-	228.17	218.953	239.951	OK
APOA1BP	-	-	APOA1BP	APOA1BP	TSS28598	chr1:156561557-156564091	-	-	36.42	28.3772	33.3034	OK
APOA2	-	-	APOA2	APOA2	TSS17609	chr1:161192082-161193418	-	-	10550.2	5965.24	6059.37	OK
APOA4	-	-	APOA4	APOA4	TSS4434	chr11:116691417-116694011	-	-	1.74054	1.2214	2.1473	OK
APOA5	-	-	APOA5	APOA5	TSS30921	chr11:116660085-116663136	-	-	3.07949	2.59699	3.56221	OK
APOB	-	-	APOB	APOB	TSS14991	chr2:21224300-21266945	-	-	111.649	109.249	111.645	OK
APOBEC1	-	-	APOBEC1	APOBEC1	TSS16672,TSS24815	chr12:7801995-7823195	-	-	0	0	0	OK
APOBEC2	-	-	APOBEC2	APOBEC2	TSS28479	chr6:41020939-41032630	-	-	0	0	0	OK
APOBEC3A	-	-	APOBEC3A	APOBEC3A	TSS21474	chr22:39353526-39359188	-	-	0.024253	0	0.102687	OK
APOBEC3A_B	-	-	APOBEC3A_B	APOBEC3A_B	TSS21474	chr22:39353526-39388783	-	-	2.40276e-114	0	0.0521524	OK
APOBEC3B	-	-	APOBEC3B	APOBEC3B	TSS23211	chr22:39378403-39388784	-	-	0.639722	0.393193	0.884684	OK
APOBEC3B-AS1	-	-	APOBEC3B-AS1	APOBEC3B-AS1	TSS34074	chr22:39387563-39394225	-	-	0.750997	0.346614	1.15538	OK
APOBEC3C	-	-	APOBEC3C	APOBEC3C	TSS30070	chr22:39410264-39414825	-	-	6.67495	4.82393	6.84687	OK
APOBEC3D	-	-	APOBEC3D	APOBEC3D	TSS27473	chr22:39417117-39429256	-	-	0.350317	0.21833	0.471132	OK
APOBEC3F	-	-	APOBEC3F	APOBEC3F	TSS1940	chr22:39436672-39451975	-	-	0.442406	0.314173	0.577052	OK
APOBEC3G	-	-	APOBEC3G	APOBEC3G	TSS19880	chr22:39473009-39483748	-	-	0	0	0	OK
APOBEC3H	-	-	APOBEC3H	APOBEC3H	TSS9588	chr22:39493228-39500072	-	-	0.10234	0	0.276858	OK
APOBEC4	-	-	APOBEC4	APOBEC4	TSS28138	chr1:183615410-183622448	-	-	0	0	0	OK
APOBR	-	-	APOBR	APOBR	TSS15134	chr16:28505969-28510291	-	-	1.15437	0.940531	1.36529	OK
APOC1	-	-	APOC1	APOC1	TSS3720	chr19:45417920-45422606	-	-	1434.07	787.431	825.926	OK
APOC1P1	-	-	APOC1P1	APOC1P1	TSS9433	chr19:45430059-45434643	-	-	13.0013	11.2369	14.7665	OK
APOC2	-	-	APOC2	APOC2	TSS3755	chr19:45449238-45452822	-	-	541.575	528.356	561.728	LOWDATA
APOC3	-	-	APOC3	APOC3	TSS8031	chr11:116700623-116703787	-	-	13.1182	7.01513	10.6306	OK
APOC4	-	-	APOC4	APOC4	TSS22457	chr19:45445494-45448753	-	-	3.41738e-06	0	0.0935351	LOWDATA
APOC4-APOC2	-	-	APOC4-APOC2	APOC4-APOC2	TSS22457	chr19:45445494-45452822	-	-	1.41198	1.06206	1.7701	OK
APOD	-	-	APOD	APOD	TSS22142	chr3:195295572-195311076	-	-	0	0	0	OK
APOE	-	-	APOE	APOE	TSS24787,TSS29344,TSS31927	chr19:45409005-45412652	-	-	1345.51	1349.97	1383.43	OK
APOF	-	-	APOF	APOF	TSS10335	chr12:56754354-56756583	-	-	5.69476	4.52972	6.02828	OK
APOH	-	-	APOH	APOH	TSS8611	chr17:64208146-64225556	-	-	889.163	731.169	754.255	OK
APOL1	-	-	APOL1	APOL1	TSS16107	chr22:36649116-36663577	-	-	9.46793	8.72901	10.21	OK
APOL2	-	-	APOL2	APOL2	TSS28424,TSS4547	chr22:36622254-36636000	-	-	15.3586	14.3135	16.4145	OK
APOL3	-	-	APOL3	APOL3	TSS23430,TSS4454	chr22:36536370-36562225	-	-	1.79743	1.45576	2.1397	OK
APOL4	-	-	APOL4	APOL4	TSS31534	chr22:36585175-36600879	-	-	1.08504	0.87565	1.29444	OK
APOL5	-	-	APOL5	APOL5	TSS7358	chr22:36113918-36125529	-	-	0	0	0	OK
APOL6	-	-	APOL6	APOL6	TSS23987	chr22:36044423-36064456	-	-	1.40989	1.27371	1.54604	OK
APOLD1	-	-	APOLD1	APOLD1	TSS22640,TSS8361	chr12:12878850-12944399	-	-	0.336783	0.239636	0.433804	OK
APOM	-	-	APOM	APOM	TSS11332,TSS25696	chr6:31620186-31625987	-	-	181.453	174.485	190.378	OK
APOM	-	-	APOM	APOM	TSS14563,TSS6114	chr6_cox_hap2:3129805-3135605	-	-	0	0	0	OK
APOM	-	-	APOM	APOM	TSS26379,TSS9706	chr6_dbb_hap3:2905765-2911566	-	-	0	0	0	OK
APOM	-	-	APOM	APOM	TSS10774,TSS21278	chr6_mann_hap4:2963075-2968876	-	-	0	0	0	OK
APOM	-	-	APOM	APOM	TSS29027,TSS6445	chr6_mcf_hap5:2999866-3005667	-	-	0	0	0	OK
APOM	-	-	APOM	APOM	TSS24194,TSS30374	chr6_qbl_hap6:2913824-2919624	-	-	0	0	0	OK
APOM	-	-	APOM	APOM	TSS22069,TSS22390	chr6_ssto_hap7:2950985-2956785	-	-	0	0	0	OK
APOO	-	-	APOO	APOO	TSS21830	chrX:23851464-23926057	-	-	12.7273	11.3556	14.0984	OK
APOOL	-	-	APOOL	APOOL	TSS10896	chrX:84258897-84348323	-	-	2.34675	2.13925	2.55287	OK
APOOP5	-	-	APOOP5	APOOP5	TSS18671	chr16:59788044-59789095	-	-	0	0	0	OK
APOPT1	-	-	APOPT1	APOPT1	TSS31686	chr14:104029293-104058510	-	-	11.6159	10.3637	12.881	OK
APP	-	-	APP	APP	TSS28194,TSS28395,TSS561	chr21:27252860-27543446	-	-	56.4366	55.1332	58.7713	OK
APPBP2	-	-	APPBP2	APPBP2	TSS24673	chr17:58520509-58603601	-	-	4.98188	4.63084	5.33673	OK
APPL1	-	-	APPL1	APPL1	TSS27095	chr3:57261764-57307498	-	-	2.17095	1.96493	2.37311	OK
APPL2	-	-	APPL2	APPL2	TSS19791,TSS24563	chr12:105567074-105630008	-	-	1.76798	1.49234	2.04359	OK
APRT	-	-	APRT	APRT	TSS7035	chr16:88875876-88878342	-	-	185.472	178.231	194.261	OK
APTR	-	-	APTR	APTR	TSS31724	chr7:77313167-77326662	-	-	9.19345	7.83758	9.77153	OK
APTX	-	-	APTX	APTX	TSS15231,TSS21315,TSS6412	chr9:32972603-33001639	-	-	22.1437	20.7053	23.6542	OK
AQP1	-	-	AQP1	AQP1	TSS13435,TSS26172,TSS31198,TSS31694	chr7:30951414-30965131	-	-	0.012893	0	0.0724976	OK
AQP10	-	-	AQP10	AQP10	TSS10792	chr1:154293591-154297801	-	-	0.398748	0.240888	0.546013	OK
AQP11	-	-	AQP11	AQP11	TSS25022	chr11:77300679-77321401	-	-	0.959286	0.694671	1.21567	OK
AQP12A	-	-	AQP12A	AQP12A	TSS18290	chr2:241631261-241637900	-	-	0	0	0	OK
AQP12B	-	-	AQP12B	AQP12B	TSS30586	chr2:241615834-241622317	-	-	0	0	0	OK
AQP2	-	-	AQP2	AQP2	TSS27094	chr12:50344523-50352664	-	-	0	0	0	OK
AQP3	-	-	AQP3	AQP3	TSS26235	chr9:33441151-33447631	-	-	47.1407	40.6911	45.1646	OK
AQP4	-	-	AQP4	AQP4	TSS25811,TSS7163	chr18:24432007-24445716	-	-	0.0877234	0.0409392	0.134515	OK
AQP4-AS1	-	-	AQP4-AS1	AQP4-AS1	TSS22854	chr18:24445271-24515910	-	-	0.118315	0.0480971	0.180364	OK
AQP5	-	-	AQP5	AQP5	TSS20620	chr12:50355278-50359465	-	-	0	0	0	OK
AQP6	-	-	AQP6	AQP6	TSS32423	chr12:50366619-50370922	-	-	0.129142	0.0541862	0.19507	OK
AQP7	-	-	AQP7	AQP7	TSS31982	chr9:33384947-33402517	-	-	0.902334	0.549593	1.21369	OK
AQP7P1	-	-	AQP7P1	AQP7P1	TSS33602	chr9:67270214-67289492	-	-	1.40143	1.13963	1.65517	OK
AQP7P3	-	-	AQP7P3	AQP7P3	TSS15673	chr9:42858151-42893137	-	-	1.23944	0.434965	1.57675	OK
AQP8	-	-	AQP8	AQP8	TSS26249	chr16:25228284-25240253	-	-	2.99637	2.15495	3.38636	OK
AQP9	-	-	AQP9	AQP9	TSS25750	chr15:58430407-58478110	-	-	0	0	0	OK
AQR	-	-	AQR	AQR	TSS3513	chr15:35148551-35261995	-	-	4.31205	3.89533	4.72762	OK
AR	-	-	AR	AR	TSS12728,TSS17608	chrX:66763873-66950461	-	-	0.0660445	0.038526	0.093563	OK
ARAF	-	-	ARAF	ARAF	TSS10348	chrX:47420498-47431320	-	-	12.5996	11.1176	13.6412	OK
ARAP1	-	-	ARAP1	ARAP1	TSS11953,TSS17919	chr11:72396113-72463434	-	-	8.24681	7.69835	8.79707	OK
ARAP2	-	-	ARAP2	ARAP2	TSS20386	chr4:36067619-36245979	-	-	0.397805	0.32036	0.476633	OK
ARAP3	-	-	ARAP3	ARAP3	TSS710	chr5:141032967-141061800	-	-	0.0113732	0	0.02733	OK
ARC	-	-	ARC	ARC	TSS32412	chr8:143692404-143695833	-	-	0.0314468	0	0.0585388	OK
ARCN1	-	-	ARCN1	ARCN1	TSS23685	chr11:118443101-118473747	-	-	50.2333	48.6895	52.2811	OK
AREG	-	-	AREG	AREG	TSS4042	chr4:75310814-75320726	-	-	0	0	0	OK
AREG	-	-	AREG	AREG	TSS4560	chr4:75480590-75490485	-	-	0.617165	0.338112	0.879091	OK
AREL1	-	-	AREL1	AREL1	TSS22683	chr14:75127954-75179807	-	-	2.09642	1.8488	2.33477	OK
ARF1	-	-	ARF1	ARF1	TSS21614,TSS31771	chr1:228270360-228286913	-	-	235.702	232.695	243.813	OK
ARF3	-	-	ARF3	ARF3	TSS10694	chr12:49329991-49351252	-	-	29.5743	27.095	29.5427	OK
ARF4	-	-	ARF4	ARF4	TSS14214	chr3:57557089-57583215	-	-	141.2	122.272	131.066	OK
ARF5	-	-	ARF5	ARF5	TSS30357	chr7:127228405-127231759	-	-	59.5312	46.6071	52.6692	OK
ARF6	-	-	ARF6	ARF6	TSS33135	chr14:50359735-50363772	-	-	9.04859	8.17809	9.59465	OK
ARFGAP1	-	-	ARFGAP1	ARFGAP1	TSS10611,TSS29084	chr20:61904136-61921142	-	-	120.299	119.091	124.575	OK
ARFGAP2	-	-	ARFGAP2	ARFGAP2	TSS32021	chr11:47185848-47198676	-	-	13.6578	12.7513	14.5688	OK
ARFGAP3	-	-	ARFGAP3	ARFGAP3	TSS15863	chr22:43192531-43253408	-	-	28.1333	26.6614	29.6271	OK
ARFGEF1	-	-	ARFGEF1	ARFGEF1	TSS28776	chr8:68109883-68255912	-	-	3.23635	2.96578	3.48727	OK
ARFGEF2	-	-	ARFGEF2	ARFGEF2	TSS9853	chr20:47538274-47653230	-	-	4.85366	4.54238	5.1557	OK
ARFGEF3	-	-	ARFGEF3	ARFGEF3	TSS5749	chr6:138483052-138665800	-	-	0.576108	0.508293	0.64358	OK
ARFIP1	-	-	ARFIP1	ARFIP1	TSS28790	chr4:153701088-153833063	-	-	3.69326	3.26867	4.118	OK
ARFIP2	-	-	ARFIP2	ARFIP2	TSS17611	chr11:6495912-6502709	-	-	11.1373	10.2789	11.9483	OK
ARFRP1	-	-	ARFRP1	ARFRP1	TSS23611,TSS5420	chr20:62329994-62339365	-	-	6.62402	5.94851	7.30331	OK
ARG1	-	-	ARG1	ARG1	TSS10440	chr6:131894343-131905472	-	-	0.204154	0.0453703	0.362541	OK
ARG2	-	-	ARG2	ARG2	TSS19469	chr14:68086578-68118436	-	-	15.5157	13.4659	15.9499	OK
ARGFX	-	-	ARGFX	ARGFX	TSS8702	chr3:121286777-121309469	-	-	0.313603	0.232822	0.397501	OK
ARGFXP2	-	-	ARGFXP2	ARGFXP2	TSS20053	chr17:30477386-30478590	-	-	0.115062	0.0238887	0.19111	OK
ARGLU1	-	-	ARGLU1	ARGLU1	TSS247	chr13:107195661-107220514	-	-	31.9066	27.0866	30.6346	OK
ARHGAP1	-	-	ARHGAP1	ARHGAP1	TSS13561	chr11:46698624-46722215	-	-	19.1458	17.3774	19.3806	OK
ARHGAP10	-	-	ARHGAP10	ARHGAP10	TSS23763	chr4:148653452-148993927	-	-	2.71294	2.27762	3.1435	OK
ARHGAP11A	-	-	ARHGAP11A	ARHGAP11A	TSS6589,TSS664	chr15:32907344-32932150	-	-	3.44829	3.14605	3.75012	OK
ARHGAP11B	-	-	ARHGAP11B	ARHGAP11B	TSS23778	chr15:30918878-30931013	-	-	0.353829	0.141406	0.565625	OK
ARHGAP12	-	-	ARHGAP12	ARHGAP12	TSS29219,TSS33549	chr10:32094325-32217804	-	-	12.6728	11.9943	13.4169	OK
ARHGAP15	-	-	ARHGAP15	ARHGAP15	TSS28953	chr2:143886898-144525921	-	-	0	0	0	OK
ARHGAP17	-	-	ARHGAP17	ARHGAP17	TSS5033	chr16:24930704-25026699	-	-	41.1128	39.8799	42.9403	OK
ARHGAP18	-	-	ARHGAP18	ARHGAP18	TSS6274	chr6:129898239-130031370	-	-	29.9241	27.3975	29.8718	OK
ARHGAP19	-	-	ARHGAP19	ARHGAP19	TSS31130,TSS7235	chr10:98981929-99052430	-	-	5.64132	5.2361	6.05105	OK
ARHGAP19-SLIT1	-	-	ARHGAP19-SLIT1	ARHGAP19-SLIT1	TSS31130	chr10:98912798-99052430	-	-	0	0	0.0336029	OK
ARHGAP20	-	-	ARHGAP20	ARHGAP20	TSS1219,TSS20514,TSS6901	chr11:110447758-110583912	-	-	0	0	0	OK
ARHGAP21	-	-	ARHGAP21	ARHGAP21	TSS26153	chr10:24872537-25012597	-	-	5.77895	5.36956	6.16014	OK
ARHGAP22	-	-	ARHGAP22	ARHGAP22	TSS20892,TSS24237,TSS24757,TSS32802	chr10:49654067-49864310	-	-	0	0	0	OK
ARHGAP23	-	-	ARHGAP23	ARHGAP23	TSS17320	chr17:36584719-36668628	-	-	0.686026	0.569787	0.803545	OK
ARHGAP24	-	-	ARHGAP24	ARHGAP24	TSS11578,TSS1237,TSS28078,TSS31951	chr4:86396283-86923823	-	-	0.0831284	0.0219712	0.146478	OK
ARHGAP25	-	-	ARHGAP25	ARHGAP25	TSS2181,TSS27937	chr2:68961912-69053957	-	-	0	0	0	OK
ARHGAP26	-	-	ARHGAP26	ARHGAP26	TSS15243	chr5:142150291-142608572	-	-	1.52883	1.37378	1.68381	OK
ARHGAP26-AS1	-	-	ARHGAP26-AS1	ARHGAP26-AS1	TSS19187	chr5:142239169-142248475	-	-	0.111642	0	0.206074	OK
ARHGAP26-IT1	-	-	ARHGAP26-IT1	ARHGAP26-IT1	TSS14046	chr5:142572064-142573731	-	-	0	0	0	OK
ARHGAP27	-	-	ARHGAP27	ARHGAP27	TSS10092,TSS28027,TSS29552	chr17:43471267-43510282	-	-	12.2687	11.368	13.1634	OK
ARHGAP27	-	-	ARHGAP27	ARHGAP27	TSS26577,TSS3665,TSS9080	chr17_ctg5_hap1:86403-125407	-	-	0	0	0	OK
ARHGAP28	-	-	ARHGAP28	ARHGAP28	TSS5608	chr18:6834431-6915712	-	-	0	0	0	OK
ARHGAP29	-	-	ARHGAP29	ARHGAP29	TSS12031	chr1:94634462-94703307	-	-	4.00151	3.73209	4.24948	OK
ARHGAP30	-	-	ARHGAP30	ARHGAP30	TSS31138	chr1:161016731-161039760	-	-	0.202683	0.116184	0.289074	OK
ARHGAP31	-	-	ARHGAP31	ARHGAP31	TSS16347	chr3:119013219-119138323	-	-	0.0328714	0.0142404	0.0534015	OK
ARHGAP31-AS1	-	-	ARHGAP31-AS1	ARHGAP31-AS1	TSS25706	chr3:119033139-119041607	-	-	0	0	0	OK
ARHGAP32	-	-	ARHGAP32	ARHGAP32	TSS20273,TSS33148	chr11:128834954-129062093	-	-	0.781251	0.678628	0.88399	OK
ARHGAP33	-	-	ARHGAP33	ARHGAP33	TSS15313	chr19:36266416-36279724	-	-	0.445288	0.328564	0.562452	OK
ARHGAP35	-	-	ARHGAP35	ARHGAP35	TSS17230	chr19:47421932-47508333	-	-	11.5792	11.0026	11.9928	OK
ARHGAP36	-	-	ARHGAP36	ARHGAP36	TSS10451	chrX:130192215-130223859	-	-	0	0	0	OK
ARHGAP39	-	-	ARHGAP39	ARHGAP39	TSS20298,TSS25470,TSS33146	chr8:145754562-145911197	-	-	0.9405	0.785398	1.10105	OK
ARHGAP4	-	-	ARHGAP4	ARHGAP4	TSS9370	chrX:153172829-153191714	-	-	1.96284	1.67974	2.24594	OK
ARHGAP40	-	-	ARHGAP40	ARHGAP40	TSS16916	chr20:37230576-37279295	-	-	3.21049	2.69581	3.58765	OK
ARHGAP42	-	-	ARHGAP42	ARHGAP42	TSS9675	chr11:100558406-100861656	-	-	0.834804	0.683946	0.980524	OK
ARHGAP44	-	-	ARHGAP44	ARHGAP44	TSS16957	chr17:12692828-12894960	-	-	1.90238	1.66247	2.14229	OK
ARHGAP5	-	-	ARHGAP5	ARHGAP5	TSS6175	chr14:32546494-32628934	-	-	7.12941	6.75611	7.51189	OK
ARHGAP5-AS1	-	-	ARHGAP5-AS1	ARHGAP5-AS1	TSS2693	chr14:32544624-32545905	-	-	1.33543	0.875659	1.68396	OK
ARHGAP6	-	-	ARHGAP6	ARHGAP6	TSS23665,TSS27007,TSS28606	chrX:11155662-11683821	-	-	0.00839047	0	0.0573057	OK
ARHGAP8	-	-	ARHGAP8	ARHGAP8	TSS19343	chr22:45148437-45258664	-	-	0.325883	0.130353	0.519831	OK
ARHGAP9	-	-	ARHGAP9	ARHGAP9	TSS24036,TSS32878,TSS6788	chr12:57866037-57873633	-	-	1.42214	1.12832	1.71831	OK
ARHGDIA	-	-	ARHGDIA	ARHGDIA	TSS16495,TSS22860	chr17:79825594-79829282	-	-	121.183	117.717	126.092	OK
ARHGDIB	-	-	ARHGDIB	ARHGDIB	TSS15133	chr12:15094949-15114562	-	-	0	0	0	OK
ARHGDIG	-	-	ARHGDIG	ARHGDIG	TSS4098	chr16:330605-333003	-	-	5.92485	4.03035	6.13712	OK
ARHGEF1	-	-	ARHGEF1	ARHGEF1	TSS6258,TSS8522	chr19:42387266-42411604	-	-	20.1654	19.0606	21.3121	OK
ARHGEF10	-	-	ARHGEF10	ARHGEF10	TSS24780	chr8:1772141-1906807	-	-	0	0	0	OK
ARHGEF10L	-	-	ARHGEF10L	ARHGEF10L	TSS25567,TSS30999	chr1:17866329-18024370	-	-	11.4009	10.7116	12.1044	OK
ARHGEF11	-	-	ARHGEF11	ARHGEF11	TSS23985	chr1:156904631-157015162	-	-	2.62091	2.38723	2.85731	OK
ARHGEF12	-	-	ARHGEF12	ARHGEF12	TSS2308,TSS26051	chr11:120207617-120360645	-	-	10.8647	10.4127	11.3794	OK
ARHGEF15	-	-	ARHGEF15	ARHGEF15	TSS14415,TSS6884	chr17:8213555-8225834	-	-	0	0	0	OK
ARHGEF16	-	-	ARHGEF16	ARHGEF16	TSS18135	chr1:3371146-3397677	-	-	14.1153	12.5388	14.5791	OK
ARHGEF17	-	-	ARHGEF17	ARHGEF17	TSS5034	chr11:73019662-73080425	-	-	2.34364	2.13148	2.55483	OK
ARHGEF18	-	-	ARHGEF18	ARHGEF18	TSS16862,TSS2137	chr19:7459998-7537371	-	-	6.61306	6.16616	7.06211	OK
ARHGEF19	-	-	ARHGEF19	ARHGEF19	TSS17933	chr1:16524598-16539104	-	-	1.18108	0.94006	1.41484	OK
ARHGEF2	-	-	ARHGEF2	ARHGEF2	TSS20146,TSS21932	chr1:155916629-155948336	-	-	6.6376	6.12437	7.15096	OK
ARHGEF25	-	-	ARHGEF25	ARHGEF25	TSS28534,TSS4708	chr12:58003962-58011028	-	-	14.4149	13.4415	15.4333	OK
ARHGEF26	-	-	ARHGEF26	ARHGEF26	TSS18596,TSS8035	chr3:153838791-153975616	-	-	4.54021	4.17527	4.90655	OK
ARHGEF26-AS1	-	-	ARHGEF26-AS1	ARHGEF26-AS1	TSS28613	chr3:153742189-153838999	-	-	1.45379	1.17351	1.73812	OK
ARHGEF28	-	-	ARHGEF28	ARHGEF28	TSS25065,TSS28057	chr5:72921982-73237818	-	-	17.096	16.3457	17.9629	OK
ARHGEF3	-	-	ARHGEF3	ARHGEF3	TSS25743,TSS30632,TSS33193,TSS6243	chr3:56761445-57113336	-	-	11.1386	10.4264	11.8796	OK
ARHGEF33	-	-	ARHGEF33	ARHGEF33	TSS27511	chr2:39146503-39202590	-	-	0	0	0.0133653	OK
ARHGEF34P	-	-	ARHGEF34P	ARHGEF34P	TSS29239	chr7:143956088-143983096	-	-	0	0	0	OK
ARHGEF35	-	-	ARHGEF35	ARHGEF35	TSS9669	chr7:143883175-143892791	-	-	0.0633559	0.0116257	0.116257	OK
ARHGEF37	-	-	ARHGEF37	ARHGEF37	TSS17848	chr5:148961134-149014527	-	-	0.0740514	0.0354722	0.112329	OK
ARHGEF38	-	-	ARHGEF38	ARHGEF38	TSS1349	chr4:106473776-106602070	-	-	0	0	0	OK
ARHGEF38-IT1	-	-	ARHGEF38-IT1	ARHGEF38-IT1	TSS9698	chr4:106482747-106491392	-	-	0	0	0	OK
ARHGEF39	-	-	ARHGEF39	ARHGEF39	TSS5137	chr9:35659340-35665278	-	-	3.44283	3.1034	3.79035	OK
ARHGEF3-AS1	-	-	ARHGEF3-AS1	ARHGEF3-AS1	TSS14348	chr3:56974067-56994880	-	-	0	0	0	OK
ARHGEF4	-	-	ARHGEF4	ARHGEF4	TSS10864,TSS28690	chr2:131674223-131804826	-	-	0.047516	0	0.0950319	OK
ARHGEF40	-	-	ARHGEF40	ARHGEF40	TSS21235	chr14:21538418-21558406	-	-	4.39506	4.084	4.70903	OK
ARHGEF5	-	-	ARHGEF5	ARHGEF5	TSS13991	chr7:144052488-144077725	-	-	0.157857	0.103424	0.212291	OK
ARHGEF6	-	-	ARHGEF6	ARHGEF6	TSS22815,TSS28797	chrX:135747711-135863503	-	-	0	0	0	OK
ARHGEF7	-	-	ARHGEF7	ARHGEF7	TSS13642,TSS32994,TSS33097	chr13:111767623-111958081	-	-	6.74795	6.27124	7.22669	OK
ARHGEF7-AS1	-	-	ARHGEF7-AS1	ARHGEF7-AS1	TSS29803	chr13:111796651-111800912	-	-	0	0	0	OK
ARHGEF7-AS2	-	-	ARHGEF7-AS2	ARHGEF7-AS2	TSS3360	chr13:111766158-111768025	-	-	0	0	0.0464278	OK
ARHGEF9	-	-	ARHGEF9	ARHGEF9	TSS20043,TSS33027	chrX:62854847-63005426	-	-	0.0309337	0	0.0722548	OK
ARHGEF9-IT1	-	-	ARHGEF9-IT1	ARHGEF9-IT1	TSS9682	chrX:62890075-62891382	-	-	0	0	0	OK
ARID1A	-	-	ARID1A	ARID1A	TSS26390	chr1:27022521-27108601	-	-	5.40243	5.06669	5.74797	OK
ARID1B	-	-	ARID1B	ARID1B	TSS19795	chr6:157099063-157531913	-	-	2.88696	2.66959	3.10432	OK
ARID2	-	-	ARID2	ARID2	TSS22866	chr12:46123619-46301819	-	-	1.29504	1.1551	1.43369	OK
ARID3A	-	-	ARID3A	ARID3A	TSS23995	chr19:926036-972803	-	-	34.867	31.4028	34.7806	OK
ARID3B	-	-	ARID3B	ARID3B	TSS16535	chr15:74833517-74890472	-	-	9.08786	8.47964	9.69607	OK
ARID3C	-	-	ARID3C	ARID3C	TSS24511	chr9:34621454-34628011	-	-	0	0	0	OK
ARID4A	-	-	ARID4A	ARID4A	TSS11919	chr14:58765221-58840451	-	-	1.38947	1.21486	1.56431	OK
ARID4B	-	-	ARID4B	ARID4B	TSS15712,TSS9410	chr1:235330209-235491532	-	-	2.72884	2.47096	2.98674	OK
ARID5A	-	-	ARID5A	ARID5A	TSS20914	chr2:97202463-97218371	-	-	4.39646	3.61155	4.83713	OK
ARID5B	-	-	ARID5B	ARID5B	TSS24676,TSS26010	chr10:63661012-63856707	-	-	3.13986	2.87712	3.40394	OK
ARIH1	-	-	ARIH1	ARIH1	TSS13396	chr15:72766666-72878896	-	-	14.5495	13.5348	15.0411	OK
ARIH2	-	-	ARIH2	ARIH2	TSS31269	chr3:48956280-49022971	-	-	18.0868	17.1996	19.0486	OK
ARIH2OS	-	-	ARIH2OS	ARIH2OS	TSS24848	chr3:48955220-48956818	-	-	0.515863	0.305979	0.719951	OK
ARL1	-	-	ARL1	ARL1	TSS8959	chr12:101786897-101801598	-	-	26.526	25.4028	27.8941	OK
ARL10	-	-	ARL10	ARL10	TSS23938	chr5:175792501-175800503	-	-	0.182958	0.0956742	0.263104	OK
ARL11	-	-	ARL11	ARL11	TSS1032	chr13:50202434-50208008	-	-	0.533847	0.397773	0.665505	OK
ARL13A	-	-	ARL13A	ARL13A	TSS28123	chrX:100224696-100245820	-	-	0	0	0	OK
ARL13B	-	-	ARL13B	ARL13B	TSS6944	chr3:93698982-93774522	-	-	1.85967	1.5972	2.11691	OK
ARL14	-	-	ARL14	ARL14	TSS31743	chr3:160394947-160396235	-	-	0	0	0	OK
ARL14EP	-	-	ARL14EP	ARL14EP	TSS30468	chr11:30344645-30359770	-	-	5.53045	4.6566	5.91448	OK
ARL14EPL	-	-	ARL14EPL	ARL14EPL	TSS27833	chr5:115387162-115394827	-	-	0	0	0	OK
ARL15	-	-	ARL15	ARL15	TSS32013	chr5:53180613-53606403	-	-	0.920131	0.682607	1.15696	OK
ARL16	-	-	ARL16	ARL16	TSS17784	chr17:79648223-79650954	-	-	9.89441	7.50625	9.74621	OK
ARL17A	-	-	ARL17A	ARL17A	TSS15395	chr17:44376499-44439163	-	-	0.0794707	0.01637	0.165895	OK
ARL17A	-	-	ARL17A	ARL17A	TSS31885,TSS32716	chr17:45108951-45120079	-	-	0.0183291	0	0.0733314	OK
ARL17A	-	-	ARL17A	ARL17A	TSS15203	chr17:44586046-44657088	-	-	0.524166	0.36085	0.688761	OK
ARL17A	-	-	ARL17A	ARL17A	TSS33279	chr17_ctg5_hap1:1450905-1513884	-	-	0	0	0	OK
ARL17A	-	-	ARL17A	ARL17A	TSS16445,TSS73	chr17_ctg5_hap1:195720-462618	-	-	0	0	0	OK
ARL17A	-	-	ARL17A	ARL17A	TSS5233	chr17_ctg5_hap1:236131-236665	-	-	0	0	0	OK
ARL17B	-	-	ARL17B	ARL17B	TSS27322	chr17:44376912-44439134	-	-	0	0	0.156432	LOWDATA
ARL17B	-	-	ARL17B	ARL17B	TSS27932	chr17_ctg5_hap1:391611-454187	-	-	0	0	0	LOWDATA
ARL2	-	-	ARL2	ARL2	TSS23451	chr11:64781584-64789657	-	-	41.3334	31.785	37.332	OK
ARL2BP	-	-	ARL2BP	ARL2BP	TSS2574	chr16:57279037-57287545	-	-	36.0459	31.4602	35.0075	OK
ARL2-SNX15	-	-	ARL2-SNX15	ARL2-SNX15	TSS23451	chr11:64781584-64808044	-	-	2.98464e-10	0	0.0254658	OK
ARL3	-	-	ARL3	ARL3	TSS15961	chr10:104433483-104474190	-	-	12.2733	11.144	12.6363	OK
ARL4A	-	-	ARL4A	ARL4A	TSS16670,TSS28588	chr7:12726451-12730558	-	-	5.41707	4.89663	5.93982	OK
ARL4C	-	-	ARL4C	ARL4C	TSS24670,TSS25381	chr2:235401685-235405697	-	-	0.0791698	0.0237514	0.134592	OK
ARL4D	-	-	ARL4D	ARL4D	TSS24561	chr17:41476352-41478504	-	-	10.6018	8.5651	10.9241	OK
ARL5A	-	-	ARL5A	ARL5A	TSS11961	chr2:152657479-152685009	-	-	17.3128	16.4008	18.329	OK
ARL5B	-	-	ARL5B	ARL5B	TSS4503	chr10:18948312-18966940	-	-	19.2802	17.5586	19.562	OK
ARL5C	-	-	ARL5C	ARL5C	TSS24016	chr17:37313146-37322414	-	-	0	0	0	OK
ARL6	-	-	ARL6	ARL6	TSS29541	chr3:97483364-97520086	-	-	0.705474	0.448371	0.961772	OK
ARL6IP1	-	-	ARL6IP1	ARL6IP1	TSS22232	chr16:18802990-18812857	-	-	62.5122	55.4914	60.0395	OK
ARL6IP4	-	-	ARL6IP4	ARL6IP4	TSS27110	chr12:123464606-123467460	-	-	77.8123	74.239	81.7897	OK
ARL6IP5	-	-	ARL6IP5	ARL6IP5	TSS28436	chr3:69134089-69155239	-	-	9.29891	7.86631	9.62339	OK
ARL6IP6	-	-	ARL6IP6	ARL6IP6	TSS13823	chr2:153574406-153617767	-	-	7.18539	6.54909	7.82162	OK
ARL8A	-	-	ARL8A	ARL8A	TSS26096	chr1:202102531-202113871	-	-	23.5756	22.0025	25.1664	OK
ARL8B	-	-	ARL8B	ARL8B	TSS17190	chr3:5163929-5222601	-	-	16.4554	14.7038	16.6598	OK
ARL9	-	-	ARL9	ARL9	TSS28609	chr4:57371374-57390058	-	-	0	0	0	OK
ARMC1	-	-	ARMC1	ARMC1	TSS4957	chr8:66514690-66546452	-	-	7.99655	7.34791	8.65533	OK
ARMC10	-	-	ARMC10	ARMC10	TSS13144	chr7:102715327-102740210	-	-	11.8853	10.6074	12.6056	OK
ARMC12	-	-	ARMC12	ARMC12	TSS20987	chr6:35704808-35716690	-	-	0.459513	0.183807	0.735226	OK
ARMC2	-	-	ARMC2	ARMC2	TSS340	chr6:109169618-109295675	-	-	0.13844	0.0651484	0.211732	OK
ARMC2-AS1	-	-	ARMC2-AS1	ARMC2-AS1	TSS8557	chr6:109229342-109245306	-	-	0	0	0	OK
ARMC3	-	-	ARMC3	ARMC3	TSS26219	chr10:23216952-23327452	-	-	0	0	0	OK
ARMC4	-	-	ARMC4	ARMC4	TSS10666,TSS22116,TSS9855	chr10:28101092-28287984	-	-	0.178488	0.0926074	0.265616	OK
ARMC5	-	-	ARMC5	ARMC5	TSS17950,TSS33941,TSS8100	chr16:31469593-31478488	-	-	3.242	2.88744	3.59712	OK
ARMC6	-	-	ARMC6	ARMC6	TSS28369	chr19:19144386-19168987	-	-	9.34238	8.5895	10.111	OK
ARMC7	-	-	ARMC7	ARMC7	TSS19589	chr17:73106046-73126360	-	-	4.88785	3.93982	5.54356	OK
ARMC8	-	-	ARMC8	ARMC8	TSS24717	chr3:137906089-138017228	-	-	3.86327	3.47759	4.25432	OK
ARMC9	-	-	ARMC9	ARMC9	TSS18723,TSS24988	chr2:232063259-232240590	-	-	3.03179	2.60529	3.4597	OK
ARMCX1	-	-	ARMCX1	ARMCX1	TSS4519	chrX:100805513-100809675	-	-	0.536806	0.350592	0.714669	OK
ARMCX2	-	-	ARMCX2	ARMCX2	TSS34005	chrX:100910267-100914876	-	-	0.0220917	0	0.0854945	OK
ARMCX3	-	-	ARMCX3	ARMCX3	TSS12082,TSS17332	chrX:100878119-100882831	-	-	17.0311	16.0292	18.0372	OK
ARMCX4	-	-	ARMCX4	ARMCX4	TSS22188,TSS2635,TSS3201	chrX:100673250-100790975	-	-	0.612529	0.504433	0.722511	OK
ARMCX5	-	-	ARMCX5	ARMCX5	TSS14060,TSS5724	chrX:101854095-101859085	-	-	2.06774	1.73307	2.40052	OK
ARMCX5-GPRASP2	-	-	ARMCX5-GPRASP2	ARMCX5-GPRASP2	TSS16623	chrX:101854275-101972661	-	-	0.310976	0.215568	0.40804	OK
ARMCX6	-	-	ARMCX6	ARMCX6	TSS20247	chrX:100870107-100872991	-	-	10.1307	8.89723	11.364	OK
ARMS2	-	-	ARMS2	ARMS2	TSS4349	chr10:124214178-124216868	-	-	0	0	0	OK
ARMT1	-	-	ARMT1	ARMT1	TSS26229	chr6:151773392-151791234	-	-	12.1811	11.2866	13.0818	OK
ARNT	-	-	ARNT	ARNT	TSS22987	chr1:150782180-150849244	-	-	11.9198	11.2646	12.6246	OK
ARNT2	-	-	ARNT2	ARNT2	TSS19088	chr15:80696691-80890277	-	-	0.0135801	0	0.0307006	OK
ARNTL	-	-	ARNTL	ARNTL	TSS27705	chr11:13299273-13408812	-	-	0.288951	0.166197	0.421551	OK
ARNTL2	-	-	ARNTL2	ARNTL2	TSS31854	chr12:27485786-27578746	-	-	2.423	2.19892	2.64707	OK
ARNTL2-AS1	-	-	ARNTL2-AS1	ARNTL2-AS1	TSS5217	chr12:27542721-27599567	-	-	0	0	0.0707553	OK
ARPC1A	-	-	ARPC1A	ARPC1A	TSS28928	chr7:98923495-98963885	-	-	58.1646	55.8274	61.1579	OK
ARPC1B	-	-	ARPC1B	ARPC1B	TSS6126	chr7:98972297-98992404	-	-	91.648	79.0721	85.8165	OK
ARPC2	-	-	ARPC2	ARPC2	TSS13431,TSS17547	chr2:219081816-219119071	-	-	154.247	151.216	160.597	OK
ARPC3	-	-	ARPC3	ARPC3	TSS27151	chr12:110872694-110888216	-	-	233.942	228.871	243.619	OK
ARPC4	-	-	ARPC4	ARPC4	TSS18366,TSS26055,TSS32714	chr3:9834178-9848789	-	-	30.0553	25.2798	29.2058	OK
ARPC4-TTLL3	-	-	ARPC4-TTLL3	ARPC4-TTLL3	TSS26055	chr3:9834231-9878040	-	-	2.33099	1.98444	2.68393	OK
ARPC5	-	-	ARPC5	ARPC5	TSS25336	chr1:183595327-183605076	-	-	34.8607	33.0177	36.7803	OK
ARPC5L	-	-	ARPC5L	ARPC5L	TSS26632	chr9:127631483-127639696	-	-	62.6831	48.2641	54.5777	OK
ARPIN	-	-	ARPIN	ARPIN	TSS2096,TSS26545	chr15:90439763-90456222	-	-	0.606722	0.495304	0.718537	OK
ARPP19	-	-	ARPP19	ARPP19	TSS12033,TSS13190,TSS21324	chr15:52839241-52861643	-	-	30.597	29.8038	31.91	OK
ARPP21	-	-	ARPP21	ARPP21	TSS13999,TSS2787,TSS303,TSS32378,TSS33259,TSS33261,TSS8330	chr3:35680665-35835988	-	-	0	0	0	OK
ARR3	-	-	ARR3	ARR3	TSS6334	chrX:69488184-69501690	-	-	0	0	0	OK
ARRB1	-	-	ARRB1	ARRB1	TSS29679	chr11:74971165-75062875	-	-	4.10679	3.81525	4.39838	OK
ARRB2	-	-	ARRB2	ARRB2	TSS27357	chr17:4613788-4624795	-	-	72.7255	69.6633	76.057	OK
ARRDC1	-	-	ARRDC1	ARRDC1	TSS6653	chr9:140500095-140509812	-	-	11.6172	9.64734	12.0052	OK
ARRDC1-AS1	-	-	ARRDC1-AS1	ARRDC1-AS1	TSS19465,TSS7393	chr9:140509783-140513347	-	-	8.87306	7.88963	9.85644	OK
ARRDC2	-	-	ARRDC2	ARRDC2	TSS21815,TSS2990	chr19:18111940-18124911	-	-	4.2477	3.74068	4.75495	OK
ARRDC3	-	-	ARRDC3	ARRDC3	TSS3486	chr5:90664540-90679149	-	-	4.79019	4.26488	5.23952	OK
ARRDC3-AS1	-	-	ARRDC3-AS1	ARRDC3-AS1	TSS8515	chr5:90676163-90716532	-	-	0.550738	0.379356	0.712729	OK
ARRDC4	-	-	ARRDC4	ARRDC4	TSS22704	chr15:98503932-98517068	-	-	2.99319	2.60959	3.31679	OK
ARRDC5	-	-	ARRDC5	ARRDC5	TSS11759	chr19:4890448-4902879	-	-	0	0	0	OK
ARSA	-	-	ARSA	ARSA	TSS20490	chr22:51061181-51066601	-	-	5.05461	4.63053	5.48749	OK
ARSB	-	-	ARSB	ARSB	TSS14013,TSS8916	chr5:78073036-78282357	-	-	19.9007	18.8309	21.055	OK
ARSD	-	-	ARSD	ARSD	TSS17255	chrX:2822010-2847416	-	-	1.54819	1.33738	1.75358	OK
ARSE	-	-	ARSE	ARSE	TSS27362,TSS6665	chrX:2852672-2886351	-	-	9.06692	8.27518	9.8723	OK
ARSF	-	-	ARSF	ARSF	TSS20789,TSS24000,TSS3788	chrX:2958274-3030770	-	-	0.014653	0	0.0879179	OK
ARSG	-	-	ARSG	ARSG	TSS24137,TSS3684	chr17:66255322-66417000	-	-	7.31545	6.66867	7.96414	OK
ARSH	-	-	ARSH	ARSH	TSS33358	chrX:2924653-2951426	-	-	0	0	0	OK
ARSI	-	-	ARSI	ARSI	TSS10975	chr5:149675908-149682525	-	-	0.135904	0.0726544	0.199799	OK
ARSJ	-	-	ARSJ	ARSJ	TSS34012	chr4:114821439-114900878	-	-	0	0	0	OK
ARSK	-	-	ARSK	ARSK	TSS16901	chr5:94890824-94940806	-	-	2.93034	2.50217	3.24164	OK
ART1	-	-	ART1	ART1	TSS12669	chr11:3666360-3685646	-	-	0	0	0	OK
ART3	-	-	ART3	ART3	TSS1697,TSS1938	chr4:76932332-77033955	-	-	0	0	0	OK
ART4	-	-	ART4	ART4	TSS31719	chr12:14982244-14996413	-	-	6.97557	5.37059	7.21674	OK
ART5	-	-	ART5	ART5	TSS33597	chr11:3659735-3663546	-	-	1.28106	0.906408	1.66032	OK
ARTN	-	-	ARTN	ARTN	TSS8210	chr1:44398991-44402912	-	-	0.271188	0.123459	0.432587	OK
ARV1	-	-	ARV1	ARV1	TSS13171	chr1:231114822-231136479	-	-	4.4735	3.38377	4.93632	OK
ARVCF	-	-	ARVCF	ARVCF	TSS18477	chr22:19957401-20004309	-	-	6.09486	5.62199	6.57525	OK
ARX	-	-	ARX	ARX	TSS27358	chrX:25021812-25034065	-	-	0.129273	0.060046	0.190146	OK
AS3MT	-	-	AS3MT	AS3MT	TSS29313	chr10:104629209-104661655	-	-	5.41851	4.74306	6.09096	OK
ASAH1	-	-	ASAH1	ASAH1	TSS13881,TSS3810	chr8:17913924-17942507	-	-	56.7767	52.1711	56.2485	OK
ASAH2	-	-	ASAH2	ASAH2	TSS11177	chr10:51946999-52008370	-	-	0.395515	0.245494	0.544895	OK
ASAH2B	-	-	ASAH2B	ASAH2B	TSS10698	chr10:52499687-52514569	-	-	0.449527	0.132341	0.749931	OK
ASAP1	-	-	ASAP1	ASAP1	TSS15216	chr8:131064350-131455906	-	-	6.76671	6.33874	7.20012	OK
ASAP1-IT1	-	-	ASAP1-IT1	ASAP1-IT1	TSS30354	chr8:131307600-131308779	-	-	0	0	0	OK
ASAP1-IT2	-	-	ASAP1-IT2	ASAP1-IT2	TSS17904	chr8:131094983-131097014	-	-	0.0314876	0	0.0708076	OK
ASAP2	-	-	ASAP2	ASAP2	TSS27034	chr2:9346893-9545812	-	-	3.63144	3.32124	3.94163	OK
ASAP3	-	-	ASAP3	ASAP3	TSS21494	chr1:23755055-23810750	-	-	9.76109	9.1162	10.4206	OK
ASB1	-	-	ASB1	ASB1	TSS9571	chr2:239335625-239360891	-	-	6.47364	6.01507	6.89902	OK
ASB10	-	-	ASB10	ASB10	TSS3802,TSS8981	chr7:150872784-150884919	-	-	0	0	0	OK
ASB11	-	-	ASB11	ASB11	TSS12679,TSS4250	chrX:15299830-15333746	-	-	0.420312	0.272639	0.567812	OK
ASB12	-	-	ASB12	ASB12	TSS4891	chrX:63444071-63450511	-	-	0	0	0	OK
ASB13	-	-	ASB13	ASB13	TSS17754	chr10:5680819-5708558	-	-	10.901	10.0716	11.737	OK
ASB14	-	-	ASB14	ASB14	TSS21673,TSS23167	chr3:57302378-57326710	-	-	0.576293	0.394229	0.759622	OK
ASB15	-	-	ASB15	ASB15	TSS16435,TSS22886	chr7:123241920-123277934	-	-	0	0	0	OK
ASB16	-	-	ASB16	ASB16	TSS11274	chr17:42248073-42256451	-	-	0.847307	0.618539	1.07572	OK
ASB16-AS1	-	-	ASB16-AS1	ASB16-AS1	TSS9259	chr17:42253341-42264085	-	-	4.88692	4.06558	5.70868	OK
ASB17	-	-	ASB17	ASB17	TSS179	chr1:76384557-76398116	-	-	0	0	0	OK
ASB18	-	-	ASB18	ASB18	TSS13946	chr2:237103514-237172988	-	-	0	0	0	OK
ASB2	-	-	ASB2	ASB2	TSS11860,TSS23162	chr14:94400498-94443076	-	-	0.101427	0.0338128	0.169064	OK
ASB3	-	-	ASB3	ASB3	TSS32568,TSS49	chr2:53897116-54014146	-	-	8.1066	6.9933	8.68583	OK
ASB4	-	-	ASB4	ASB4	TSS32381	chr7:95115212-95169543	-	-	5.39401	4.74381	6.04548	OK
ASB5	-	-	ASB5	ASB5	TSS7248	chr4:177134825-177190373	-	-	0	0	0	OK
ASB6	-	-	ASB6	ASB6	TSS4900	chr9:132396882-132404448	-	-	6.12676	5.67844	6.58043	OK
ASB7	-	-	ASB7	ASB7	TSS21829	chr15:101142754-101191904	-	-	1.92195	1.69228	2.15766	OK
ASB8	-	-	ASB8	ASB8	TSS15899	chr12:48541571-48551377	-	-	1.65966	1.32087	1.99232	OK
ASB9	-	-	ASB9	ASB9	TSS21381,TSS30333	chrX:15262108-15288589	-	-	6.60965	5.85255	7.36796	OK
ASB9P1	-	-	ASB9P1	ASB9P1	TSS23236	chr15:93338713-93340338	-	-	0.222667	0.106198	0.336295	OK
ASCC1	-	-	ASCC1	ASCC1	TSS21376,TSS29763,TSS954	chr10:73855789-73976892	-	-	10.2592	9.14798	10.953	OK
ASCC2	-	-	ASCC2	ASCC2	TSS28577	chr22:30184596-30234293	-	-	13.4756	12.5641	14.3982	OK
ASCC3	-	-	ASCC3	ASCC3	TSS22456	chr6:100956070-101329248	-	-	5.86365	5.43814	6.29365	OK
ASCL1	-	-	ASCL1	ASCL1	TSS20600	chr12:103351451-103354294	-	-	0	0	0	OK
ASCL2	-	-	ASCL2	ASCL2	TSS7277	chr11:2289727-2292182	-	-	0	0	0	OK
ASCL3	-	-	ASCL3	ASCL3	TSS23365	chr11:8959118-8964580	-	-	0	0	0	OK
ASCL4	-	-	ASCL4	ASCL4	TSS27135	chr12:108168161-108170421	-	-	0	0	0	OK
ASCL5	-	-	ASCL5	ASCL5	TSS11796	chr1:201083080-201084500	-	-	0	0	0	OK
ASF1A	-	-	ASF1A	ASF1A	TSS2331	chr6:119215240-119230335	-	-	19.7125	17.3627	19.6793	OK
ASF1B	-	-	ASF1B	ASF1B	TSS13534	chr19:14230320-14247440	-	-	5.68881	4.55274	6.06479	OK
ASGR1	-	-	ASGR1	ASGR1	TSS9703	chr17:7076750-7082883	-	-	493.241	491.388	508.798	OK
ASGR2	-	-	ASGR2	ASGR2	TSS17586,TSS5489	chr17:7004640-7018130	-	-	201.89	198.964	209.637	OK
ASH1L	-	-	ASH1L	ASH1L	TSS20204	chr1:155305051-155532324	-	-	1.13856	1.03577	1.24096	OK
ASH1L-AS1	-	-	ASH1L-AS1	ASH1L-AS1	TSS13576	chr1:155531771-155533735	-	-	1.17671	0.898875	1.45454	OK
ASH2L	-	-	ASH2L	ASH2L	TSS24508,TSS6335	chr8:37963010-37997598	-	-	15.4508	14.4912	16.438	OK
ASIC1	-	-	ASIC1	ASIC1	TSS10107,TSS9750	chr12:50451419-50477405	-	-	1.91325	1.6469	2.1823	OK
ASIC2	-	-	ASIC2	ASIC2	TSS14334,TSS14417	chr17:31340105-32483825	-	-	0	0	0	OK
ASIC3	-	-	ASIC3	ASIC3	TSS13203	chr7:150745378-150749843	-	-	0.0148083	0	0.0866404	OK
ASIC4	-	-	ASIC4	ASIC4	TSS21150	chr2:220378891-220403494	-	-	0.0326856	0	0.0606794	OK
ASIC5	-	-	ASIC5	ASIC5	TSS31947	chr4:156750880-156787425	-	-	0	0	0	OK
ASIP	-	-	ASIP	ASIP	TSS27449	chr20:32848170-32857148	-	-	0.302854	0.0492501	0.541751	OK
ASL	-	-	ASL	ASL	TSS19233,TSS9145	chr7:65540775-65558329	-	-	23.5623	22.115	25.091	OK
ASMT	-	-	ASMT	ASMT	TSS11209,TSS12312,TSS19025	chrX:1714347-1761974	-	-	0	0	0	OK
ASMT	-	-	ASMT	ASMT	TSS14244,TSS19354,TSS28192	chrY:1664347-1711974	-	-	0	0	0	OK
ASMTL	-	-	ASMTL	ASMTL	TSS22542,TSS23082	chrX:1522031-1572655	-	-	0	0	0	OK
ASMTL	-	-	ASMTL	ASMTL	TSS23540,TSS6981	chrY:1472031-1522655	-	-	0	0	0	OK
ASMTL-AS1	-	-	ASMTL-AS1	ASMTL-AS1	TSS17763	chrX:1519423-1534314	-	-	0	0	0	OK
ASMTL-AS1	-	-	ASMTL-AS1	ASMTL-AS1	TSS878	chrY:1469423-1484314	-	-	0	0	0	OK
ASNA1	-	-	ASNA1	ASNA1	TSS7434	chr19:12848305-12859137	-	-	24.3275	19.347	23.7736	OK
ASNS	-	-	ASNS	ASNS	TSS31200,TSS7908	chr7:97481428-97501854	-	-	76.34	73.4018	79.7618	OK
ASNSD1	-	-	ASNSD1	ASNSD1	TSS28844	chr2:190526124-190535557	-	-	23.7518	20.9634	23.6987	OK
ASPA	-	-	ASPA	ASPA	TSS15812,TSS31991	chr17:3377403-3402700	-	-	0	0	0	OK
ASPDH	-	-	ASPDH	ASPDH	TSS6221,TSS89	chr19:51014856-51017947	-	-	1.26156	0.842739	1.68548	OK
ASPG	-	-	ASPG	ASPG	TSS16839	chr14:104552022-104579046	-	-	0	0	0	OK
ASPH	-	-	ASPH	ASPH	TSS23375,TSS9585	chr8:62413114-62627199	-	-	171.624	170.96	176.916	OK
ASPHD1	-	-	ASPHD1	ASPHD1	TSS5310	chr16:29912146-29917377	-	-	42.1311	34.9309	39.4846	OK
ASPHD2	-	-	ASPHD2	ASPHD2	TSS15407	chr22:26825279-26840978	-	-	0.638359	0.477486	0.798705	OK
ASPM	-	-	ASPM	ASPM	TSS14677	chr1:197053256-197115824	-	-	2.07602	1.86674	2.28546	OK
ASPN	-	-	ASPN	ASPN	TSS8342	chr9:95218488-95244844	-	-	0	0	0	OK
ASPRV1	-	-	ASPRV1	ASPRV1	TSS29438	chr2:70187223-70189397	-	-	0.423426	0.27783	0.582121	OK
ASPSCR1	-	-	ASPSCR1	ASPSCR1	TSS30897	chr17:79935425-79975282	-	-	60.8629	58.601	63.8327	OK
ASRGL1	-	-	ASRGL1	ASRGL1	TSS26157	chr11:62104773-62160887	-	-	20.4739	19.1905	21.7691	OK
ASS1	-	-	ASS1	ASS1	TSS6008	chr9:133320093-133376661	-	-	70.5431	67.5665	73.8421	OK
ASTE1	-	-	ASTE1	ASTE1	TSS9778	chr3:130732716-130745698	-	-	1.67901	1.35661	1.99578	OK
ASTL	-	-	ASTL	ASTL	TSS13321	chr2:96789588-96804175	-	-	0	0	0	OK
ASTN1	-	-	ASTN1	ASTN1	TSS27335	chr1:176826440-177134040	-	-	0	0	0	OK
ASTN2	-	-	ASTN2	ASTN2	TSS4113,TSS8550,TSS9666	chr9:119187503-120177317	-	-	4.48156	3.93279	5.03115	OK
ASTN2-AS1	-	-	ASTN2-AS1	ASTN2-AS1	TSS7741	chr9:119266561-119324572	-	-	0	0	0	OK
ASUN	-	-	ASUN	ASUN	TSS27869	chr12:27058111-27091254	-	-	11.4451	10.1479	11.8972	OK
ASXL1	-	-	ASXL1	ASXL1	TSS22459	chr20:30946146-31027122	-	-	21.7652	20.6354	22.9944	OK
ASXL2	-	-	ASXL2	ASXL2	TSS3719	chr2:25962252-26101312	-	-	2.47597	2.24115	2.71022	OK
ASXL3	-	-	ASXL3	ASXL3	TSS17418	chr18:31158540-31327399	-	-	0	0	0	OK
ASZ1	-	-	ASZ1	ASZ1	TSS11727	chr7:117003275-117067577	-	-	0	0	0	OK
ATAD1	-	-	ATAD1	ATAD1	TSS25816	chr10:89512874-89577917	-	-	18.5894	16.6752	18.8555	OK
ATAD2	-	-	ATAD2	ATAD2	TSS25789	chr8:124332090-124408705	-	-	14.113	13.1662	14.624	OK
ATAD2B	-	-	ATAD2B	ATAD2B	TSS7147	chr2:23971533-24149984	-	-	1.32543	1.17613	1.47836	OK
ATAD3A	-	-	ATAD3A	ATAD3A	TSS29789,TSS31109	chr1:1447522-1470067	-	-	17.0437	15.9624	18.1814	OK
ATAD3B	-	-	ATAD3B	ATAD3B	TSS3092	chr1:1407163-1431582	-	-	10.4783	9.05537	11.0414	OK
ATAD3C	-	-	ATAD3C	ATAD3C	TSS32081	chr1:1385068-1405538	-	-	1.72342	1.45338	1.99001	OK
ATAD5	-	-	ATAD5	ATAD5	TSS20890	chr17:29158987-29222883	-	-	1.09247	0.946864	1.23595	OK
ATAT1	-	-	ATAT1	ATAT1	TSS25761,TSS25762,TSS4174	chr6:30594612-30614598	-	-	8.15813	7.37273	8.94368	OK
ATAT1	-	-	ATAT1	ATAT1	TSS15911,TSS19310,TSS19314	chr6_cox_hap2:2106665-2126649	-	-	0	0	0	OK
ATAT1	-	-	ATAT1	ATAT1	TSS16109,TSS22887,TSS22888	chr6_dbb_hap3:1888250-1908235	-	-	0	0	0	OK
ATAT1	-	-	ATAT1	ATAT1	TSS15305,TSS15306,TSS34045	chr6_mann_hap4:1942684-1962670	-	-	0	0	0	OK
ATAT1	-	-	ATAT1	ATAT1	TSS1928,TSS19528,TSS5355	chr6_mcf_hap5:1976468-1996456	-	-	0	0	0	OK
ATAT1	-	-	ATAT1	ATAT1	TSS25559,TSS30609,TSS30611	chr6_qbl_hap6:1887519-1907505	-	-	0	0	0	OK
ATAT1	-	-	ATAT1	ATAT1	TSS21328,TSS26881,TSS26883	chr6_ssto_hap7:1926891-1946878	-	-	0	0	0	OK
ATCAY	-	-	ATCAY	ATCAY	TSS30472	chr19:3880617-3928080	-	-	0.309533	0.228452	0.388368	OK
ATE1	-	-	ATE1	ATE1	TSS19804,TSS24093	chr10:123499935-123688316	-	-	7.35661	6.85158	7.87202	OK
ATE1-AS1	-	-	ATE1-AS1	ATE1-AS1	TSS17170	chr10:123687826-123711480	-	-	0	0	0.060488	OK
ATF1	-	-	ATF1	ATF1	TSS19198	chr12:51157788-51214943	-	-	3.91264	3.26085	4.22532	OK
ATF2	-	-	ATF2	ATF2	TSS11351	chr2:175936977-176032934	-	-	13.7455	12.9122	14.5958	OK
ATF3	-	-	ATF3	ATF3	TSS11138,TSS32363,TSS624	chr1:212738675-212794119	-	-	25.0323	23.5999	26.5738	OK
ATF4	-	-	ATF4	ATF4	TSS12684,TSS12686	chr22:39916563-39918691	-	-	350.301	346.503	362.203	OK
ATF5	-	-	ATF5	ATF5	TSS13830,TSS15877,TSS2715	chr19:50431958-50437193	-	-	7.5393	6.83285	8.25331	OK
ATF6	-	-	ATF6	ATF6	TSS24135	chr1:161736033-161933860	-	-	5.34351	4.97028	5.7021	OK
ATF6B	-	-	ATF6B	ATF6B	TSS27258	chr6:32083044-32096017	-	-	16.7118	15.6257	17.8087	OK
ATF6B	-	-	ATF6B	ATF6B	TSS23244	chr6_cox_hap2:3553706-3566677	-	-	0	0	0	OK
ATF6B	-	-	ATF6B	ATF6B	TSS16473	chr6_dbb_hap3:3362218-3375189	-	-	0	0	0	OK
ATF6B	-	-	ATF6B	ATF6B	TSS13088	chr6_mcf_hap5:3462872-3475845	-	-	0	0	0	OK
ATF7	-	-	ATF7	ATF7	TSS15128,TSS6060	chr12:53901639-54020199	-	-	11.4405	9.99876	12.8849	OK
ATF7IP	-	-	ATF7IP	ATF7IP	TSS2093,TSS9119	chr12:14518565-14655869	-	-	1.7366	1.57261	1.90147	OK
ATF7IP2	-	-	ATF7IP2	ATF7IP2	TSS20854,TSS26886	chr16:10479911-10577495	-	-	2.40476	2.10404	2.70592	OK
ATG10	-	-	ATG10	ATG10	TSS3431	chr5:81267843-81551216	-	-	1.8382	1.5275	2.14886	OK
ATG101	-	-	ATG101	ATG101	TSS28423	chr12:52463757-52471279	-	-	34.0219	31.8971	36.1934	OK
ATG12	-	-	ATG12	ATG12	TSS19736	chr5:115163893-115177548	-	-	9.14226	8.5607	9.74863	OK
ATG13	-	-	ATG13	ATG13	TSS32899	chr11:46638825-46697568	-	-	11.9541	11.4007	12.6162	OK
ATG14	-	-	ATG14	ATG14	TSS18541	chr14:55833108-55878576	-	-	1.36242	1.15824	1.56454	OK
ATG16L1	-	-	ATG16L1	ATG16L1	TSS10208	chr2:234160216-234204320	-	-	12.3455	11.5273	13.1668	OK
ATG16L2	-	-	ATG16L2	ATG16L2	TSS10423	chr11:72525450-72540680	-	-	4.63837	3.80812	4.93447	OK
ATG2A	-	-	ATG2A	ATG2A	TSS13828	chr11:64662003-64684722	-	-	8.3924	7.81219	8.83216	OK
ATG2B	-	-	ATG2B	ATG2B	TSS19	chr14:96747594-96829678	-	-	0.615111	0.53383	0.697089	OK
ATG3	-	-	ATG3	ATG3	TSS28406	chr3:112251353-112280810	-	-	17.3092	15.954	18.6673	OK
ATG4A	-	-	ATG4A	ATG4A	TSS2943	chrX:107334898-107397901	-	-	3.32623	2.87637	3.7774	OK
ATG4B	-	-	ATG4B	ATG4B	TSS34224	chr2:242577026-242613271	-	-	30.587	29.0394	32.1459	OK
ATG4C	-	-	ATG4C	ATG4C	TSS26327	chr1:63249776-63330941	-	-	4.35174	3.87469	4.82881	OK
ATG4D	-	-	ATG4D	ATG4D	TSS9412	chr19:10654569-10664099	-	-	8.64146	7.38654	9.12612	OK
ATG5	-	-	ATG5	ATG5	TSS20126,TSS23699,TSS26477	chr6:106632351-106773695	-	-	7.59328	6.97288	8.22495	OK
ATG7	-	-	ATG7	ATG7	TSS20064	chr3:11314009-11599139	-	-	1.07408	0.917071	1.23054	OK
ATG9A	-	-	ATG9A	ATG9A	TSS18314	chr2:220084101-220094410	-	-	31.8556	30.7688	33.343	OK
ATG9B	-	-	ATG9B	ATG9B	TSS20748	chr7:150709296-150721586	-	-	1.25918	1.05728	1.46235	OK
ATHL1	-	-	ATHL1	ATHL1	TSS5048	chr11:289137-295688	-	-	8.28913	7.34893	9.00354	OK
ATIC	-	-	ATIC	ATIC	TSS14938	chr2:216176678-216214496	-	-	105.738	93.4767	100.364	OK
ATL1	-	-	ATL1	ATL1	TSS10183,TSS30509	chr14:50999799-51099784	-	-	0.165987	0.0703021	0.27186	OK
ATL2	-	-	ATL2	ATL2	TSS29740,TSS9521	chr2:38521098-38604432	-	-	27.1342	25.7108	28.602	OK
ATL3	-	-	ATL3	ATL3	TSS12386,TSS9066	chr11:63391553-63439446	-	-	0.0992925	0.0579223	0.140668	OK
ATM	-	-	ATM	ATM	TSS7591	chr11:108093558-108239826	-	-	2.64001	2.47651	2.80248	OK
ATMIN	-	-	ATMIN	ATMIN	TSS28664,TSS63	chr16:81069457-81080951	-	-	4.0591	3.71277	4.41147	OK
ATN1	-	-	ATN1	ATN1	TSS18342,TSS9744	chr12:7033625-7051484	-	-	14.0201	13.242	14.8052	OK
ATOH1	-	-	ATOH1	ATOH1	TSS6834	chr4:94750077-94751142	-	-	0	0	0	OK
ATOH7	-	-	ATOH7	ATOH7	TSS32401	chr10:69990351-69991870	-	-	0.174994	0.0757394	0.284023	OK
ATOH8	-	-	ATOH8	ATOH8	TSS1116	chr2:85980908-86018506	-	-	0.0254132	0.00490569	0.0441512	OK
ATOX1	-	-	ATOX1	ATOX1	TSS3395	chr5:151122382-151138210	-	-	145.385	81.1101	92.9914	OK
ATP10A	-	-	ATP10A	ATP10A	TSS18646	chr15:25923859-26108349	-	-	1.58395	1.37381	1.79145	OK
ATP10B	-	-	ATP10B	ATP10B	TSS7309	chr5:159990126-160279219	-	-	0	0	0	OK
ATP10D	-	-	ATP10D	ATP10D	TSS32091	chr4:47487409-47595503	-	-	0.271944	0.201993	0.338119	OK
ATP11A	-	-	ATP11A	ATP11A	TSS5067	chr13:113344642-113541482	-	-	4.08061	3.80521	4.36273	OK
ATP11A-AS1	-	-	ATP11A-AS1	ATP11A-AS1	TSS24917	chr13:113399762-113409045	-	-	0.0993812	0.0141973	0.198677	OK
ATP11AUN	-	-	ATP11AUN	ATP11AUN	TSS1834	chr13:113301357-113338811	-	-	0	0	0	OK
ATP11B	-	-	ATP11B	ATP11B	TSS28567	chr3:182511290-182639421	-	-	3.37907	3.10017	3.64634	OK
ATP11C	-	-	ATP11C	ATP11C	TSS4173	chrX:138808504-138914447	-	-	1.56604	1.38123	1.75085	OK
ATP12A	-	-	ATP12A	ATP12A	TSS11561	chr13:25254548-25285923	-	-	0	0	0	OK
ATP13A1	-	-	ATP13A1	ATP13A1	TSS7603	chr19:19756009-19774503	-	-	9.38334	8.47825	9.94464	OK
ATP13A2	-	-	ATP13A2	ATP13A2	TSS12878	chr1:17312452-17338467	-	-	9.03383	8.42394	9.64889	OK
ATP13A3	-	-	ATP13A3	ATP13A3	TSS15553	chr3:194123402-194188968	-	-	14.4539	13.6706	14.8913	OK
ATP13A4	-	-	ATP13A4	ATP13A4	TSS5368	chr3:193116755-193272911	-	-	0.0777891	0.042784	0.112794	OK
ATP13A4-AS1	-	-	ATP13A4-AS1	ATP13A4-AS1	TSS20409,TSS7289	chr3:193271001-193273373	-	-	0	0	0.0969507	OK
ATP13A5	-	-	ATP13A5	ATP13A5	TSS24213	chr3:192992830-193096514	-	-	0	0	0	OK
ATP13A5-AS1	-	-	ATP13A5-AS1	ATP13A5-AS1	TSS17352	chr3:193025032-193032310	-	-	0	0	0	OK
ATP1A1	-	-	ATP1A1	ATP1A1	TSS30450,TSS6601,TSS967	chr1:116915794-116947396	-	-	123.379	117.263	122.17	OK
ATP1A1-AS1	-	-	ATP1A1-AS1	ATP1A1-AS1	TSS10029,TSS15738,TSS19763,TSS29917	chr1:116935486-116961244	-	-	60.4582	38.5429	45.5132	OK
ATP1A2	-	-	ATP1A2	ATP1A2	TSS8625	chr1:160085519-160113374	-	-	0.104034	0.0579774	0.147579	OK
ATP1A3	-	-	ATP1A3	ATP1A3	TSS1780,TSS25980	chr19:42470733-42498428	-	-	0.185168	0.0969939	0.273006	OK
ATP1A4	-	-	ATP1A4	ATP1A4	TSS14946,TSS27222	chr1:160121351-160156767	-	-	0.00789541	0	0.0886119	OK
ATP1B1	-	-	ATP1B1	ATP1B1	TSS29278	chr1:169075946-169101960	-	-	85.5708	77.5791	83.6191	OK
ATP1B2	-	-	ATP1B2	ATP1B2	TSS16051,TSS33428	chr17:7549944-7561089	-	-	0.374808	0.241812	0.507804	OK
ATP1B3	-	-	ATP1B3	ATP1B3	TSS32125	chr3:141595469-141645382	-	-	50.2369	43.3526	48.0868	OK
ATP1B4	-	-	ATP1B4	ATP1B4	TSS1157	chrX:119495939-119517104	-	-	0.523854	0.410183	0.643736	OK
ATP2A1	-	-	ATP2A1	ATP2A1	TSS29554,TSS5804	chr16:28889808-28915830	-	-	5.86161	5.2459	6.40131	OK
ATP2A1-AS1	-	-	ATP2A1-AS1	ATP2A1-AS1	TSS20151	chr16:28890277-28891242	-	-	0.61043	0.198018	1.00873	OK
ATP2A2	-	-	ATP2A2	ATP2A2	TSS20901	chr12:110719031-110788897	-	-	27.3402	26.3833	28.4793	OK
ATP2A3	-	-	ATP2A3	ATP2A3	TSS32310	chr17:3827162-3867758	-	-	0.165436	0.0887963	0.242441	OK
ATP2B1	-	-	ATP2B1	ATP2B1	TSS7134	chr12:89981825-90049844	-	-	4.08144	3.77522	4.39193	OK
ATP2B2	-	-	ATP2B2	ATP2B2	TSS15549	chr3:10365706-10547268	-	-	0	0	0	OK
ATP2B2-IT2	-	-	ATP2B2-IT2	ATP2B2-IT2	TSS18202	chr3:10667700-10668492	-	-	0	0	0	OK
ATP2B3	-	-	ATP2B3	ATP2B3	TSS31936	chrX:152801579-152848387	-	-	0.00925249	0	0.0275394	OK
ATP2B4	-	-	ATP2B4	ATP2B4	TSS12374	chr1:203595914-203713209	-	-	0.960267	0.839914	1.08026	OK
ATP2C1	-	-	ATP2C1	ATP2C1	TSS10613,TSS15607,TSS16479,TSS1689,TSS31351,TSS3235	chr3:130569368-130735555	-	-	10.4498	9.75073	11.0452	OK
ATP2C2	-	-	ATP2C2	ATP2C2	TSS11790,TSS17257	chr16:84402128-84497793	-	-	0.114428	0.0399986	0.194906	OK
ATP4A	-	-	ATP4A	ATP4A	TSS28637	chr19:36041094-36054560	-	-	0.0085732	0	0.0242445	OK
ATP4B	-	-	ATP4B	ATP4B	TSS19695	chr13:114303121-114312513	-	-	0	0	0	OK
ATP5A1	-	-	ATP5A1	ATP5A1	TSS28035,TSS33816	chr18:43664109-43684199	-	-	288.279	286.344	297.849	OK
ATP5B	-	-	ATP5B	ATP5B	TSS18097	chr12:57031958-57039852	-	-	338.36	297.296	309.828	OK
ATP5C1	-	-	ATP5C1	ATP5C1	TSS7229	chr10:7830092-7849762	-	-	219.79	212.288	228.595	OK
ATP5D	-	-	ATP5D	ATP5D	TSS20968	chr19:1241748-1244824	-	-	161.278	154.372	169.552	OK
ATP5E	-	-	ATP5E	ATP5E	TSS20149	chr20:57603732-57607422	-	-	958.504	513.589	546.086	OK
ATP5EP2	-	-	ATP5EP2	ATP5EP2	TSS24310	chr13:28519342-28519710	-	-	0.175093	0	0.312631	OK
ATP5F1	-	-	ATP5F1	ATP5F1	TSS26540	chr1:111991742-112004525	-	-	85.6851	83.5774	89.3545	OK
ATP5G1	-	-	ATP5G1	ATP5G1	TSS31149	chr17:46970147-46973232	-	-	353.61	338.735	369.265	OK
ATP5G2	-	-	ATP5G2	ATP5G2	TSS1380,TSS25931	chr12:54058943-54070512	-	-	173.322	166.909	181.36	OK
ATP5G3	-	-	ATP5G3	ATP5G3	TSS2281,TSS28153	chr2:176040985-176046490	-	-	148.026	146.582	153.212	OK
ATP5H	-	-	ATP5H	ATP5H	TSS28796	chr17:73034954-73043074	-	-	423.139	412.309	440.98	OK
ATP5I	-	-	ATP5I	ATP5I	TSS17706	chr4:666224-668127	-	-	660.326	634.095	691.419	OK
ATP5J	-	-	ATP5J	ATP5J	TSS20505	chr21:27096790-27107965	-	-	240.761	165.609	179.983	OK
ATP5J2	-	-	ATP5J2	ATP5J2	TSS14482	chr7:99055783-99063824	-	-	522.253	508.597	545.393	OK
ATP5J2-PTCD1	-	-	ATP5J2-PTCD1	ATP5J2-PTCD1	TSS14482	chr7:99014361-99063824	-	-	0.962247	0.771103	1.15396	OK
ATP5L	-	-	ATP5L	ATP5L	TSS25229	chr11:118272103-118280562	-	-	155.102	149.877	161.602	OK
ATP5L2	-	-	ATP5L2	ATP5L2	TSS9769	chr22:43035808-43036607	-	-	0	0	0	OK
ATP5O	-	-	ATP5O	ATP5O	TSS9341	chr21:35275756-35288158	-	-	296.757	217.036	233.344	OK
ATP5S	-	-	ATP5S	ATP5S	TSS8413	chr14:50779046-50792946	-	-	3.21425	2.6513	3.77736	OK
ATP5SL	-	-	ATP5SL	ATP5SL	TSS33153,TSS6007	chr19:41937222-41945843	-	-	37.5132	35.2622	39.779	OK
ATP6AP1	-	-	ATP6AP1	ATP6AP1	TSS25021	chrX:153656977-153664863	-	-	45.3304	39.7053	44.0196	OK
ATP6AP1L	-	-	ATP6AP1L	ATP6AP1L	TSS14401	chr5:81575280-81614465	-	-	2.52454	2.02291	2.93015	OK
ATP6AP2	-	-	ATP6AP2	ATP6AP2	TSS14849	chrX:40440215-40465888	-	-	25.1213	21.6704	24.5664	OK
ATP6V0A1	-	-	ATP6V0A1	ATP6V0A1	TSS20188	chr17:40610861-40674597	-	-	13.4015	12.6534	14.1942	OK
ATP6V0A2	-	-	ATP6V0A2	ATP6V0A2	TSS22686	chr12:124196864-124246301	-	-	1.5659	1.38072	1.75008	OK
ATP6V0A4	-	-	ATP6V0A4	ATP6V0A4	TSS19096,TSS30486	chr7:138391038-138482941	-	-	0.0101625	0	0.0474152	OK
ATP6V0B	-	-	ATP6V0B	ATP6V0B	TSS5465	chr1:44440319-44443972	-	-	118.594	114.867	123.921	OK
ATP6V0C	-	-	ATP6V0C	ATP6V0C	TSS12114,TSS6241	chr16:2563726-2570224	-	-	182.075	177.418	189.666	OK
ATP6V0CP3	-	-	ATP6V0CP3	ATP6V0CP3	TSS26769	chr6:42695313-42695932	-	-	0	0	0	OK
ATP6V0D1	-	-	ATP6V0D1	ATP6V0D1	TSS4813	chr16:67471916-67515089	-	-	24.8402	20.8223	24.198	OK
ATP6V0D2	-	-	ATP6V0D2	ATP6V0D2	TSS24885	chr8:87111138-87166454	-	-	0.132796	0.0606794	0.20631	OK
ATP6V0E1	-	-	ATP6V0E1	ATP6V0E1	TSS32727	chr5:172410762-172461900	-	-	127.543	95.1235	105.428	OK
ATP6V0E2	-	-	ATP6V0E2	ATP6V0E2	TSS16863	chr7:149570056-149577801	-	-	27.813	26.4386	29.3166	OK
ATP6V0E2-AS1	-	-	ATP6V0E2-AS1	ATP6V0E2-AS1	TSS9335	chr7:149564782-149570951	-	-	0.0200791	0	0.0562308	OK
ATP6V1A	-	-	ATP6V1A	ATP6V1A	TSS27731	chr3:113465865-113530905	-	-	13.8342	12.7497	14.2213	OK
ATP6V1B1	-	-	ATP6V1B1	ATP6V1B1	TSS1891	chr2:71162997-71192561	-	-	0.13263	0.0445003	0.207668	OK
ATP6V1B1-AS1	-	-	ATP6V1B1-AS1	ATP6V1B1-AS1	TSS31464	chr2:71169142-71175741	-	-	0.476616	0.155496	0.806688	OK
ATP6V1B2	-	-	ATP6V1B2	ATP6V1B2	TSS7801	chr8:20054703-20079207	-	-	19.0911	17.1401	19.37	OK
ATP6V1C1	-	-	ATP6V1C1	ATP6V1C1	TSS6809	chr8:104033247-104085285	-	-	5.70547	5.23405	6.13664	OK
ATP6V1C2	-	-	ATP6V1C2	ATP6V1C2	TSS29619	chr2:10861774-10925236	-	-	0.674912	0.518053	0.834489	OK
ATP6V1D	-	-	ATP6V1D	ATP6V1D	TSS19834	chr14:67804580-67826720	-	-	5.92521	4.77775	6.21107	OK
ATP6V1E1	-	-	ATP6V1E1	ATP6V1E1	TSS19661	chr22:18074902-18111588	-	-	161.053	157.304	167.659	OK
ATP6V1E2	-	-	ATP6V1E2	ATP6V1E2	TSS7950	chr2:46738985-46747096	-	-	0.826458	0.566811	1.07549	OK
ATP6V1F	-	-	ATP6V1F	ATP6V1F	TSS4872	chr7:128502856-128505903	-	-	111.811	105.829	118.105	OK
ATP6V1G1	-	-	ATP6V1G1	ATP6V1G1	TSS21996	chr9:117349993-117361152	-	-	67.9962	57.7026	63.88	OK
ATP6V1G2	-	-	ATP6V1G2	ATP6V1G2	TSS33177	chr6:31512227-31514625	-	-	0.183056	0.0231043	0.344021	OK
ATP6V1G2	-	-	ATP6V1G2	ATP6V1G2	TSS33959	chr6_cox_hap2:3021886-3024280	-	-	0	0	0	OK
ATP6V1G2	-	-	ATP6V1G2	ATP6V1G2	TSS28186	chr6_dbb_hap3:2797805-2800199	-	-	0	0	0	OK
ATP6V1G2	-	-	ATP6V1G2	ATP6V1G2	TSS20179	chr6_mann_hap4:2855123-2857517	-	-	0	0	0	OK
ATP6V1G2	-	-	ATP6V1G2	ATP6V1G2	TSS23379	chr6_mcf_hap5:2891974-2894368	-	-	0	0	0	OK
ATP6V1G2	-	-	ATP6V1G2	ATP6V1G2	TSS29780	chr6_qbl_hap6:2805902-2808296	-	-	0	0	0	OK
ATP6V1G2	-	-	ATP6V1G2	ATP6V1G2	TSS31565	chr6_ssto_hap7:2843032-2845430	-	-	0	0	0	OK
ATP6V1G2-DDX39B	-	-	ATP6V1G2-DDX39B	ATP6V1G2-DDX39B	TSS33177	chr6:31497995-31514625	-	-	0.609216	0.374343	0.836033	OK
ATP6V1G2-DDX39B	-	-	ATP6V1G2-DDX39B	ATP6V1G2-DDX39B	TSS1742	chr6_apd_hap1:2812683-2821649	-	-	0	0	0	OK
ATP6V1G2-DDX39B	-	-	ATP6V1G2-DDX39B	ATP6V1G2-DDX39B	TSS33959	chr6_cox_hap2:3007657-3024280	-	-	0	0	0	OK
ATP6V1G2-DDX39B	-	-	ATP6V1G2-DDX39B	ATP6V1G2-DDX39B	TSS28186	chr6_dbb_hap3:2783576-2800199	-	-	0	0	0	OK
ATP6V1G2-DDX39B	-	-	ATP6V1G2-DDX39B	ATP6V1G2-DDX39B	TSS20179	chr6_mann_hap4:2840911-2857517	-	-	0	0	0	OK
ATP6V1G2-DDX39B	-	-	ATP6V1G2-DDX39B	ATP6V1G2-DDX39B	TSS23379	chr6_mcf_hap5:2877746-2894368	-	-	0	0	0	OK
ATP6V1G2-DDX39B	-	-	ATP6V1G2-DDX39B	ATP6V1G2-DDX39B	TSS29780	chr6_qbl_hap6:2791676-2808296	-	-	0	0	0	OK
ATP6V1G2-DDX39B	-	-	ATP6V1G2-DDX39B	ATP6V1G2-DDX39B	TSS31565	chr6_ssto_hap7:2828800-2845430	-	-	0	0	0	OK
ATP6V1G3	-	-	ATP6V1G3	ATP6V1G3	TSS3258	chr1:198492351-198510075	-	-	0	0	0	OK
ATP6V1H	-	-	ATP6V1H	ATP6V1H	TSS20758,TSS5616	chr8:54628102-54755871	-	-	17.883	16.6424	19.1235	OK
ATP7A	-	-	ATP7A	ATP7A	TSS4763	chrX:77166152-77305892	-	-	0.50681	0.405997	0.60781	OK
ATP7B	-	-	ATP7B	ATP7B	TSS25910	chr13:52506805-52585630	-	-	4.83935	4.4804	5.19925	OK
ATP8A1	-	-	ATP8A1	ATP8A1	TSS2407	chr4:42410391-42659122	-	-	0.756806	0.645622	0.868003	OK
ATP8A2	-	-	ATP8A2	ATP8A2	TSS27282	chr13:25946208-26595420	-	-	0	0	0	OK
ATP8B1	-	-	ATP8B1	ATP8B1	TSS13463	chr18:55313658-55470327	-	-	0.100341	0.0551874	0.145494	OK
ATP8B2	-	-	ATP8B2	ATP8B2	TSS16541,TSS20788	chr1:154298035-154323780	-	-	6.84589	6.38012	7.32597	OK
ATP8B3	-	-	ATP8B3	ATP8B3	TSS13584,TSS8562	chr19:1782073-1812275	-	-	1.19875	1.02581	1.37389	OK
ATP8B4	-	-	ATP8B4	ATP8B4	TSS21554,TSS5599	chr15:50150434-50411419	-	-	0.0107965	0	0.037475	OK
ATP8B5P	-	-	ATP8B5P	ATP8B5P	TSS20257	chr9:35406751-35483026	-	-	0.0649041	0	0.141863	OK
ATP9A	-	-	ATP9A	ATP9A	TSS12662	chr20:50213313-50384950	-	-	0.794866	0.67924	0.909427	OK
ATP9B	-	-	ATP9B	ATP9B	TSS20559	chr18:76829274-77138282	-	-	1.38322	1.18643	1.58658	OK
ATPAF1	-	-	ATPAF1	ATPAF1	TSS25729,TSS3941	chr1:47100710-47134099	-	-	20.1723	18.736	21.6402	OK
ATPAF2	-	-	ATPAF2	ATPAF2	TSS26947	chr17:17921333-17942480	-	-	5.86815	4.596	6.44922	OK
ATPIF1	-	-	ATPIF1	ATPIF1	TSS29257	chr1:28562601-28564616	-	-	171.801	162.744	181.561	OK
ATR	-	-	ATR	ATR	TSS8134	chr3:142168076-142297668	-	-	1.90868	1.72551	2.09153	OK
ATRAID	-	-	ATRAID	ATRAID	TSS15803,TSS24456	chr2:27434898-27440046	-	-	114.181	109.026	120.024	OK
ATRIP	-	-	ATRIP	ATRIP	TSS30370,TSS9221	chr3:48488113-48507054	-	-	0.918545	0.686348	1.15131	OK
ATRN	-	-	ATRN	ATRN	TSS29824	chr20:3451664-3631769	-	-	13.8057	13.0714	14.5469	OK
ATRNL1	-	-	ATRNL1	ATRNL1	TSS28986	chr10:116853123-117708509	-	-	0	0	0	OK
ATRX	-	-	ATRX	ATRX	TSS33268	chrX:76760355-77041755	-	-	2.68658	2.49359	2.88216	OK
ATXN1	-	-	ATXN1	ATXN1	TSS29821	chr6:16299342-16761721	-	-	5.35288	5.05136	5.65743	OK
ATXN10	-	-	ATXN10	ATXN10	TSS6987	chr22:46067677-46241187	-	-	31.0872	30.047	32.6263	OK
ATXN1L	-	-	ATXN1L	ATXN1L	TSS4393	chr16:71879893-71891236	-	-	4.96848	4.62469	5.30672	OK
ATXN2	-	-	ATXN2	ATXN2	TSS32896,TSS4867	chr12:111890017-112037480	-	-	7.7752	7.19711	8.36523	OK
ATXN2L	-	-	ATXN2L	ATXN2L	TSS116	chr16:28834368-28848558	-	-	49.1103	47.7598	51.1026	OK
ATXN3	-	-	ATXN3	ATXN3	TSS13704	chr14:92524895-92572965	-	-	1.66522	1.45409	1.91129	OK
ATXN3L	-	-	ATXN3L	ATXN3L	TSS5158	chrX:13336767-13338518	-	-	0	0	0	OK
ATXN7	-	-	ATXN7	ATXN7	TSS20155,TSS5461,TSS6833	chr3:63850232-63989136	-	-	2.69025	2.44225	2.94071	OK
ATXN7L1	-	-	ATXN7L1	ATXN7L1	TSS5398,TSS932	chr7:105245220-105517031	-	-	0.753748	0.5278	0.981054	OK
ATXN7L2	-	-	ATXN7L2	ATXN7L2	TSS12503	chr1:110026560-110035420	-	-	2.08662	1.66632	2.41495	OK
ATXN7L3	-	-	ATXN7L3	ATXN7L3	TSS21578	chr17:42269172-42275529	-	-	21.7271	20.7946	22.8786	OK
ATXN7L3B	-	-	ATXN7L3B	ATXN7L3B	TSS1925	chr12:74931550-74935232	-	-	14.4063	13.0765	14.795	OK
ATXN8OS	-	-	ATXN8OS	ATXN8OS	TSS8922	chr13:70681344-70713885	-	-	0	0	0	OK
AUH	-	-	AUH	AUH	TSS23145,TSS24900	chr9:93976096-94124251	-	-	28.2432	26.4758	30.1084	OK
AUNIP	-	-	AUNIP	AUNIP	TSS25700	chr1:26158403-26185949	-	-	5.12944	4.42551	5.83148	OK
AUP1	-	-	AUP1	AUP1	TSS16490	chr2:74753774-74757024	-	-	82.4198	72.1348	78.507	OK
AURKA	-	-	AURKA	AURKA	TSS27078	chr20:54944444-54967351	-	-	21.2456	19.8889	22.6212	OK
AURKAIP1	-	-	AURKAIP1	AURKAIP1	TSS12316,TSS20648,TSS29533	chr1:1309109-1310818	-	-	177.61	171.731	185.764	OK
AURKAPS1	-	-	AURKAPS1	AURKAPS1	TSS18321	chr1:220439520-220441057	-	-	1.1221	0.767237	1.45962	OK
AURKB	-	-	AURKB	AURKB	TSS30376	chr17:8108048-8113944	-	-	17.2765	15.752	18.7995	OK
AURKC	-	-	AURKC	AURKC	TSS10093,TSS5427	chr19:57742376-57746916	-	-	0.826364	0.504282	1.17589	OK
AUTS2	-	-	AUTS2	AUTS2	TSS12653	chr7:69063904-70258054	-	-	0.0136685	0	0.0544989	OK
AVEN	-	-	AVEN	AVEN	TSS22861	chr15:34158427-34331303	-	-	8.58387	6.83827	8.66055	OK
AVIL	-	-	AVIL	AVIL	TSS25400	chr12:58191159-58209852	-	-	0.226807	0.134022	0.319592	OK
AVL9	-	-	AVL9	AVL9	TSS18377	chr7:32535037-32628353	-	-	8.46401	8.07291	8.85456	OK
AVP	-	-	AVP	AVP	TSS12308	chr20:3063201-3065370	-	-	0	0	0	OK
AVPI1	-	-	AVPI1	AVPI1	TSS25836	chr10:99437180-99447015	-	-	41.2588	33.8243	38.2667	OK
AVPR1A	-	-	AVPR1A	AVPR1A	TSS29192	chr12:63536538-63546590	-	-	0.0565671	0.0293828	0.0844754	OK
AVPR1B	-	-	AVPR1B	AVPR1B	TSS164	chr1:206224282-206231482	-	-	0	0	0	OK
AVPR2	-	-	AVPR2	AVPR2	TSS27398,TSS2952	chrX:153167984-153172620	-	-	0.1853	0.0411804	0.343021	OK
AWAT1	-	-	AWAT1	AWAT1	TSS15102	chrX:69454504-69460511	-	-	0.0962843	0.020559	0.164472	OK
AWAT2	-	-	AWAT2	AWAT2	TSS5234	chrX:69260391-69269788	-	-	0	0	0	OK
AXDND1	-	-	AXDND1	AXDND1	TSS32165,TSS5342	chr1:179334854-179523870	-	-	0.0816351	0.0181414	0.145131	OK
AXIN1	-	-	AXIN1	AXIN1	TSS19749	chr16:337439-402676	-	-	17.0516	16.1739	18.0142	OK
AXIN2	-	-	AXIN2	AXIN2	TSS30398	chr17:63524682-63557740	-	-	19.33	17.8268	19.7909	OK
AXL	-	-	AXL	AXL	TSS4739,TSS5548	chr19:41725103-41767672	-	-	4.75928	4.35302	5.17307	OK
AZGP1	-	-	AZGP1	AZGP1	TSS24694	chr7:99564349-99573735	-	-	159.958	131.282	141.309	OK
AZGP1P1	-	-	AZGP1P1	AZGP1P1	TSS32077	chr7:99578384-99581860	-	-	1.94322	1.29076	2.36234	OK
AZI2	-	-	AZI2	AZI2	TSS13681	chr3:28363843-28390618	-	-	12.7534	11.7296	13.791	OK
AZIN1	-	-	AZIN1	AZIN1	TSS7145	chr8:103838529-103876428	-	-	21.3977	20.4261	22.4713	OK
AZIN1-AS1	-	-	AZIN1-AS1	AZIN1-AS1	TSS532	chr8:103876498-103990104	-	-	0.33395	0.0477077	0.651699	OK
AZIN2	-	-	AZIN2	AZIN2	TSS23621,TSS32432,TSS7837	chr1:33546713-33586132	-	-	1.64893	1.28658	2.01099	OK
AZU1	-	-	AZU1	AZU1	TSS34156	chr19:827830-832017	-	-	0.446944	0.189224	0.693821	OK
B2M	-	-	B2M	B2M	TSS14053	chr15:45003684-45010357	-	-	448.397	350.361	367.758	OK
B3GALNT1	-	-	B3GALNT1	B3GALNT1	TSS23073,TSS5982	chr3:160801670-160823160	-	-	0	0	0	OK
B3GALNT2	-	-	B3GALNT2	B3GALNT2	TSS25263	chr1:235610504-235667781	-	-	7.49513	6.95496	8.03501	OK
B3GALT1	-	-	B3GALT1	B3GALT1	TSS4735	chr2:168675181-168727366	-	-	0	0	0	OK
B3GALT2	-	-	B3GALT2	B3GALT2	TSS8960	chr1:193147859-193155743	-	-	0	0	0	OK
B3GALT4	-	-	B3GALT4	B3GALT4	TSS25181	chr6:33244916-33246602	-	-	0.368774	0.204712	0.52884	OK
B3GALT4	-	-	B3GALT4	B3GALT4	TSS8873	chr6_cox_hap2:4688726-4690412	-	-	0	0	0	OK
B3GALT4	-	-	B3GALT4	B3GALT4	TSS8172	chr6_dbb_hap3:4526238-4527924	-	-	0	0	0	OK
B3GALT4	-	-	B3GALT4	B3GALT4	TSS16170	chr6_mcf_hap5:4718690-4720376	-	-	0	0	0	OK
B3GALT4	-	-	B3GALT4	B3GALT4	TSS28244	chr6_qbl_hap6:4477155-4478841	-	-	0	0	0	OK
B3GALT5	-	-	B3GALT5	B3GALT5	TSS12741,TSS3085	chr21:40984866-41034816	-	-	0	0	0	OK
B3GALT5-AS1	-	-	B3GALT5-AS1	B3GALT5-AS1	TSS17229	chr21:40969074-40984749	-	-	0	0	0	OK
B3GALT6	-	-	B3GALT6	B3GALT6	TSS28680	chr1:1167628-1170420	-	-	1.98943	1.61735	2.35906	OK
B3GAT1	-	-	B3GAT1	B3GAT1	TSS17990	chr11:134248397-134281812	-	-	0	0	0	OK
B3GAT2	-	-	B3GAT2	B3GAT2	TSS16058	chr6:71571068-71666788	-	-	1.01953	0.768824	1.28694	OK
B3GAT3	-	-	B3GAT3	B3GAT3	TSS212	chr11:62382767-62389647	-	-	29.2636	27.4277	31.1647	OK
B3GLCT	-	-	B3GLCT	B3GLCT	TSS13666	chr13:31774111-31906411	-	-	0.760506	0.607601	0.907988	OK
B3GNT2	-	-	B3GNT2	B3GNT2	TSS17128	chr2:62423261-62451866	-	-	12.1496	10.7034	12.5448	OK
B3GNT3	-	-	B3GNT3	B3GNT3	TSS795	chr19:17905918-17924385	-	-	5.40743	4.62096	5.86873	OK
B3GNT4	-	-	B3GNT4	B3GNT4	TSS2195	chr12:122688227-122692084	-	-	0.0663801	0	0.114742	OK
B3GNT5	-	-	B3GNT5	B3GNT5	TSS31860	chr3:182971031-182991179	-	-	0.00733935	0	0.020928	OK
B3GNT6	-	-	B3GNT6	B3GNT6	TSS29152	chr11:76745384-76753005	-	-	0	0	0	OK
B3GNT7	-	-	B3GNT7	B3GNT7	TSS4498	chr2:232260334-232265875	-	-	0.353127	0.245965	0.460193	OK
B3GNT8	-	-	B3GNT8	B3GNT8	TSS23547	chr19:41931263-41934635	-	-	0.396152	0.230219	0.552526	OK
B3GNT9	-	-	B3GNT9	B3GNT9	TSS28222	chr16:67182004-67184902	-	-	3.38123	2.9787	3.79525	OK
B3GNTL1	-	-	B3GNTL1	B3GNTL1	TSS11520	chr17:80901666-81009686	-	-	10.5642	8.29794	10.5856	OK
B4GALNT1	-	-	B4GALNT1	B4GALNT1	TSS26907,TSS29005	chr12:58019677-58027022	-	-	7.42004	6.7106	8.13746	OK
B4GALNT2	-	-	B4GALNT2	B4GALNT2	TSS24518,TSS2607,TSS5281	chr17:47209821-47247351	-	-	0	0	0	OK
B4GALNT3	-	-	B4GALNT3	B4GALNT3	TSS7724	chr12:569542-671058	-	-	0.800458	0.627444	0.970447	OK
B4GALNT4	-	-	B4GALNT4	B4GALNT4	TSS22903	chr11:369794-382117	-	-	6.54914	5.79571	7.04479	OK
B4GALT1	-	-	B4GALT1	B4GALT1	TSS10409	chr9:33110638-33167356	-	-	24.9183	24.1047	26.1278	OK
B4GALT1-AS1	-	-	B4GALT1-AS1	B4GALT1-AS1	TSS28171,TSS635	chr9:33166945-33179981	-	-	0	0	0.141125	OK
B4GALT2	-	-	B4GALT2	B4GALT2	TSS17525,TSS32019,TSS34031	chr1:44444873-44456843	-	-	31.549	29.7546	33.3837	OK
B4GALT3	-	-	B4GALT3	B4GALT3	TSS4566	chr1:161141099-161147758	-	-	25.8059	24.3566	27.3232	OK
B4GALT4	-	-	B4GALT4	B4GALT4	TSS31849	chr3:118930588-118959752	-	-	14.1516	12.4841	14.684	OK
B4GALT4-AS1	-	-	B4GALT4-AS1	B4GALT4-AS1	TSS31326	chr3:118945332-119009513	-	-	0.592369	0.0846241	1.10011	OK
B4GALT5	-	-	B4GALT5	B4GALT5	TSS10090	chr20:48249482-48330421	-	-	14.3973	13.3071	14.8161	OK
B4GALT6	-	-	B4GALT6	B4GALT6	TSS9198	chr18:29202208-29264686	-	-	0	0	0	OK
B4GALT7	-	-	B4GALT7	B4GALT7	TSS21401	chr5:177027118-177037346	-	-	7.30912	5.91229	7.49445	OK
B4GAT1	-	-	B4GAT1	B4GAT1	TSS8130	chr11:66112842-66115161	-	-	27.0837	23.4682	26.5389	OK
B9D1	-	-	B9D1	B9D1	TSS4906,TSS5562	chr17:19240866-19281495	-	-	13.1335	9.5698	12.6629	OK
B9D2	-	-	B9D2	B9D2	TSS29116	chr19:41860321-41870078	-	-	1.35657	0.80902	1.89701	OK
BAALC	-	-	BAALC	BAALC	TSS24802	chr8:104152920-104242533	-	-	0	0	0	OK
BAALC-AS1	-	-	BAALC-AS1	BAALC-AS1	TSS5403	chr8:104169217-104184368	-	-	0	0	0	OK
BAALC-AS2	-	-	BAALC-AS2	BAALC-AS2	TSS30443	chr8:104145190-104153570	-	-	0	0	0	OK
BAAT	-	-	BAAT	BAAT	TSS25565,TSS8106	chr9:104122698-104147287	-	-	0.703521	0.545248	0.86152	OK
BABAM1	-	-	BABAM1	BABAM1	TSS19373	chr19:17378184-17390162	-	-	54.8792	51.9819	57.8173	OK
BACE1	-	-	BACE1	BACE1	TSS29680,TSS33657	chr11:117156401-117186972	-	-	2.26021	2.03778	2.48251	OK
BACE1-AS	-	-	BACE1-AS	BACE1-AS	TSS31665	chr11:117162061-117162886	-	-	0.972817	0.555896	1.38974	OK
BACE2	-	-	BACE2	BACE2	TSS23460	chr21:42539727-42654461	-	-	0.00335658	0	0.0134302	OK
BACH1	-	-	BACH1	BACH1	TSS19808,TSS34209,TSS6502	chr21:30671115-30734217	-	-	6.00258	5.59067	6.42621	OK
BACH1-IT2	-	-	BACH1-IT2	BACH1-IT2	TSS9002	chr21:30744820-30746300	-	-	0	0	0	OK
BACH2	-	-	BACH2	BACH2	TSS11185	chr6:90636246-91006627	-	-	0.0419873	0.0192578	0.0677066	OK
BAD	-	-	BAD	BAD	TSS718	chr11:64037299-64052176	-	-	22.0986	16.6978	20.7959	OK
BAG1	-	-	BAG1	BAG1	TSS12387	chr9:33252469-33264759	-	-	12.4995	11.3577	12.8657	OK
BAG2	-	-	BAG2	BAG2	TSS280	chr6:57037103-57050012	-	-	19.8919	17.1143	19.8755	OK
BAG3	-	-	BAG3	BAG3	TSS31944	chr10:121410881-121437329	-	-	30.6608	27.3066	30.363	OK
BAG4	-	-	BAG4	BAG4	TSS10981	chr8:38034105-38070819	-	-	4.71046	4.3279	5.10834	OK
BAG5	-	-	BAG5	BAG5	TSS29724,TSS30494	chr14:104022880-104029151	-	-	2.09959	1.85798	2.3473	OK
BAG6	-	-	BAG6	BAG6	TSS10128,TSS24351	chr6:31606804-31620477	-	-	78.8495	74.5913	78.8611	OK
BAG6	-	-	BAG6	BAG6	TSS14948,TSS24823	chr6_cox_hap2:3116415-3130096	-	-	0	0	0	OK
BAG6	-	-	BAG6	BAG6	TSS19328,TSS32271	chr6_dbb_hap3:2892375-2906056	-	-	0	0	0	OK
BAG6	-	-	BAG6	BAG6	TSS1957,TSS812	chr6_mann_hap4:2949687-2963366	-	-	0	0	0	OK
BAG6	-	-	BAG6	BAG6	TSS22610,TSS33403	chr6_mcf_hap5:2986491-3000157	-	-	0	0	0	OK
BAG6	-	-	BAG6	BAG6	TSS16451,TSS2859	chr6_qbl_hap6:2900436-2914115	-	-	0	0	0	OK
BAG6	-	-	BAG6	BAG6	TSS17361,TSS20770	chr6_ssto_hap7:2937601-2951276	-	-	0	0	0	OK
BAGE	-	-	BAGE	BAGE	TSS24226	chr21:11057795-11098937	-	-	0.115529	0	0.308077	OK
BAGE3	-	-	BAGE3	BAGE3	TSS11521	chr21:11020841-11098925	-	-	0	0	0.0304199	OK
BAGE4	-	-	BAGE4	BAGE4	TSS11521	chr21:11020841-11098925	-	-	0	0	0.0327586	OK
BAGE5	-	-	BAGE5	BAGE5	TSS11521	chr21:11020841-11098925	-	-	0	0	0.0327773	OK
BAHCC1	-	-	BAHCC1	BAHCC1	TSS20612	chr17:79373520-79433358	-	-	3.60492	3.37407	3.83252	OK
BAHD1	-	-	BAHD1	BAHD1	TSS14121,TSS7472	chr15:40731919-40760441	-	-	6.65444	6.0879	7.23869	OK
BAIAP2	-	-	BAIAP2	BAIAP2	TSS9025	chr17:79008946-79091232	-	-	9.94827	9.02417	10.615	OK
BAIAP2-AS1	-	-	BAIAP2-AS1	BAIAP2-AS1	TSS19701	chr17:79002932-79008519	-	-	1.57558	1.34019	1.80861	OK
BAIAP2L1	-	-	BAIAP2L1	BAIAP2L1	TSS31809	chr7:97920961-98030427	-	-	23.3274	22.3814	24.5224	OK
BAIAP2L2	-	-	BAIAP2L2	BAIAP2L2	TSS32882	chr22:38480895-38506676	-	-	8.50615	7.17375	8.93031	OK
BAIAP3	-	-	BAIAP3	BAIAP3	TSS14020,TSS19634,TSS21353	chr16:1383605-1399442	-	-	1.95294	1.71709	2.18783	OK
BAK1	-	-	BAK1	BAK1	TSS22665	chr6:33540322-33548070	-	-	25.5678	22.283	25.2078	OK
BAMBI	-	-	BAMBI	BAMBI	TSS7863	chr10:28966423-28971868	-	-	12.1302	10.01	12.2789	OK
BANCR	-	-	BANCR	BANCR	TSS12071	chr9:71911596-71921972	-	-	0	0	0	OK
BANF1	-	-	BANF1	BANF1	TSS24725	chr11:65769549-65771617	-	-	122.519	118.628	128.326	OK
BANF2	-	-	BANF2	BANF2	TSS27359,TSS28569	chr20:17674319-17716517	-	-	0	0	0	OK
BANK1	-	-	BANK1	BANK1	TSS14544,TSS3261	chr4:102711763-102995969	-	-	0	0	0	OK
BANP	-	-	BANP	BANP	TSS27311,TSS6281,TSS9863	chr16:87985037-88110924	-	-	4.66285	4.11307	5.22416	OK
BAP1	-	-	BAP1	BAP1	TSS9102	chr3:52435019-52444121	-	-	21.2042	19.3975	21.5502	OK
BARD1	-	-	BARD1	BARD1	TSS3516	chr2:215590369-215674435	-	-	1.13778	0.954648	1.32328	OK
BARHL1	-	-	BARHL1	BARHL1	TSS24964	chr9:135457992-135465640	-	-	0	0	0	OK
BARHL2	-	-	BARHL2	BARHL2	TSS1023	chr1:91177578-91182794	-	-	0	0	0	OK
BARX1	-	-	BARX1	BARX1	TSS15227	chr9:96713908-96717608	-	-	0	0	0	OK
BARX2	-	-	BARX2	BARX2	TSS28941	chr11:129245880-129322174	-	-	0	0	0	OK
BASP1	-	-	BASP1	BASP1	TSS22100,TSS9976	chr5:17216931-17276954	-	-	0	0	0.0503714	OK
BASP1P1	-	-	BASP1P1	BASP1P1	TSS8235	chr13:23471168-23472320	-	-	0	0	0	OK
BATF	-	-	BATF	BATF	TSS28992	chr14:75988783-76013334	-	-	0.0781705	0	0.15299	OK
BATF2	-	-	BATF2	BATF2	TSS18225,TSS29616	chr11:64755416-64764517	-	-	0.723317	0.502983	0.944407	OK
BATF3	-	-	BATF3	BATF3	TSS29865	chr1:212859758-212873327	-	-	3.14691	2.05234	3.51829	OK
BAX	-	-	BAX	BAX	TSS1412	chr19:49458116-49465055	-	-	161.77	155.017	169.726	OK
BAZ1A	-	-	BAZ1A	BAZ1A	TSS11393	chr14:35221936-35344853	-	-	7.01726	6.56861	7.48314	OK
BAZ1B	-	-	BAZ1B	BAZ1B	TSS13810	chr7:72854727-72936615	-	-	12.9726	12.1445	13.485	OK
BAZ2A	-	-	BAZ2A	BAZ2A	TSS23048,TSS25490	chr12:56989379-57030163	-	-	14.6448	14.1147	15.3063	OK
BAZ2B	-	-	BAZ2B	BAZ2B	TSS13248	chr2:160549706-160568946	-	-	0.0743564	0.0227818	0.1253	OK
BAZ2B	-	-	BAZ2B	BAZ2B	TSS26155	chr2:160175489-160473112	-	-	0.824286	0.714607	0.931478	OK
BBC3	-	-	BBC3	BBC3	TSS12888,TSS14919	chr19:47724078-47736023	-	-	44.1104	41.6721	46.6248	OK
BBIP1	-	-	BBIP1	BBIP1	TSS14447,TSS32207	chr10:112658487-112679124	-	-	12.4621	11.445	13.4848	OK
BBOX1	-	-	BBOX1	BBOX1	TSS16010	chr11:27062508-27149354	-	-	0	0	0	OK
BBOX1-AS1	-	-	BBOX1-AS1	BBOX1-AS1	TSS31503,TSS9458	chr11:27068732-27241660	-	-	6.15113	4.85752	7.44701	OK
BBS1	-	-	BBS1	BBS1	TSS32572	chr11:66278118-66301084	-	-	1.18105	0.95589	1.3997	OK
BBS10	-	-	BBS10	BBS10	TSS12414	chr12:76738265-76742222	-	-	0.859742	0.682326	1.03553	OK
BBS12	-	-	BBS12	BBS12	TSS8362	chr4:123653856-123666098	-	-	0.340615	0.227078	0.454155	OK
BBS2	-	-	BBS2	BBS2	TSS24785	chr16:56518258-56554008	-	-	11.0755	9.75089	11.5293	OK
BBS4	-	-	BBS4	BBS4	TSS19495	chr15:72978519-73030817	-	-	5.01728	4.46965	5.56872	OK
BBS5	-	-	BBS5	BBS5	TSS21214	chr2:170336005-170363165	-	-	6.76953	5.9492	7.30667	OK
BBS7	-	-	BBS7	BBS7	TSS20808	chr4:122745483-122791652	-	-	2.44091	2.1082	2.77393	OK
BBS9	-	-	BBS9	BBS9	TSS24799	chr7:33169151-33645680	-	-	1.71821	1.46882	1.96122	OK
BBX	-	-	BBX	BBX	TSS29135	chr3:107241782-107530176	-	-	5.73604	5.41616	6.08357	OK
BCAM	-	-	BCAM	BCAM	TSS16624	chr19:45312315-45324678	-	-	57.1324	55.4151	59.6127	OK
BCAN	-	-	BCAN	BCAN	TSS15271	chr1:156611739-156629324	-	-	1.26916	1.0357	1.50443	OK
BCAP29	-	-	BCAP29	BCAP29	TSS19666,TSS23086	chr7:107220421-107263762	-	-	3.89267	3.58194	4.20817	OK
BCAP31	-	-	BCAP31	BCAP31	TSS18826,TSS2381,TSS23903,TSS27992	chrX:152965946-152990201	-	-	170.923	167.453	177.926	OK
BCAR1	-	-	BCAR1	BCAR1	TSS12024,TSS15125,TSS22352,TSS32188,TSS33114,TSS33431,TSS6349	chr16:75262927-75301951	-	-	41.9255	40.3757	43.8231	OK
BCAR3	-	-	BCAR3	BCAR3	TSS12661,TSS21740,TSS22028,TSS28896,TSS29209	chr1:94027297-94312706	-	-	7.91578	6.9912	8.60682	OK
BCAR4	-	-	BCAR4	BCAR4	TSS28408	chr16:11913690-11922689	-	-	0	0	0	OK
BCAS1	-	-	BCAS1	BCAS1	TSS28371	chr20:52560078-52687304	-	-	5.91794	5.22269	6.41456	OK
BCAS2	-	-	BCAS2	BCAS2	TSS28005	chr1:115110180-115124265	-	-	22.3933	17.8409	21.7981	OK
BCAS3	-	-	BCAS3	BCAS3	TSS22739	chr17:58755171-59470199	-	-	6.6857	6.16352	7.21634	OK
BCAS4	-	-	BCAS4	BCAS4	TSS25813	chr20:49411430-49493714	-	-	13.0606	11.7824	14.3426	OK
BCAT1	-	-	BCAT1	BCAT1	TSS13393,TSS20547,TSS30529	chr12:24962957-25102393	-	-	21.7081	21.1928	22.5762	OK
BCAT2	-	-	BCAT2	BCAT2	TSS29246	chr19:49298318-49314320	-	-	2.00586	1.59723	2.41475	OK
BCCIP	-	-	BCCIP	BCCIP	TSS18873	chr10:127512103-127542264	-	-	111.699	93.5447	102.309	OK
BCDIN3D	-	-	BCDIN3D	BCDIN3D	TSS4778	chr12:50229825-50236912	-	-	0.311719	0.207813	0.415626	OK
BCDIN3D-AS1	-	-	BCDIN3D-AS1	BCDIN3D-AS1	TSS197	chr12:50222325-50234937	-	-	0.0619349	0.00931413	0.119849	OK
BCHE	-	-	BCHE	BCHE	TSS33483	chr3:165490691-165555253	-	-	0	0	0	OK
BCKDHA	-	-	BCKDHA	BCKDHA	TSS7096	chr19:41903693-41930910	-	-	23.561	22.0037	25.155	OK
BCKDHB	-	-	BCKDHB	BCKDHB	TSS20392	chr6:80816343-81055987	-	-	3.58439	3.07691	4.09719	OK
BCKDK	-	-	BCKDK	BCKDK	TSS31817	chr16:31119614-31124112	-	-	24.8542	23.3695	26.3851	OK
BCL10	-	-	BCL10	BCL10	TSS25688	chr1:85731459-85742587	-	-	4.03677	3.54893	4.45701	OK
BCL11A	-	-	BCL11A	BCL11A	TSS18781	chr2:60678301-60780633	-	-	0	0	0	OK
BCL11B	-	-	BCL11B	BCL11B	TSS23990	chr14:99635624-99738050	-	-	0	0	0	OK
BCL2	-	-	BCL2	BCL2	TSS23880	chr18:60790578-60986613	-	-	0.143046	0.00914841	0.276669	OK
BCL2A1	-	-	BCL2A1	BCL2A1	TSS25373	chr15:80253231-80263643	-	-	0.379064	0.0842375	0.6739	OK
BCL2L1	-	-	BCL2L1	BCL2L1	TSS16454	chr20:30252260-30310656	-	-	91.2722	89.3661	94.9084	OK
BCL2L10	-	-	BCL2L10	BCL2L10	TSS27666	chr15:52401465-52404972	-	-	0.16611	0	0.332228	OK
BCL2L11	-	-	BCL2L11	BCL2L11	TSS16214	chr2:111878490-111926022	-	-	6.91352	6.17559	7.6855	OK
BCL2L12	-	-	BCL2L12	BCL2L12	TSS30017	chr19:50168398-50177173	-	-	22.4169	20.8389	24.0412	OK
BCL2L13	-	-	BCL2L13	BCL2L13	TSS18568,TSS22017,TSS28254	chr22:18121349-18213621	-	-	8.52398	8.05922	9.09708	OK
BCL2L14	-	-	BCL2L14	BCL2L14	TSS24069,TSS3656	chr12:12223877-12252627	-	-	0.273893	0.133992	0.423567	OK
BCL2L15	-	-	BCL2L15	BCL2L15	TSS4909	chr1:114419435-114430169	-	-	0.325685	0.237129	0.410639	OK
BCL2L2	-	-	BCL2L2	BCL2L2	TSS30887,TSS34215	chr14:23775970-23780968	-	-	24.3573	22.7267	25.2557	OK
BCL2L2-PABPN1	-	-	BCL2L2-PABPN1	BCL2L2-PABPN1	TSS30887	chr14:23775970-23795394	-	-	109.098	106.408	113.592	OK
BCL3	-	-	BCL3	BCL3	TSS12629	chr19:45251977-45263301	-	-	9.13174	7.54541	9.38161	OK
BCL6	-	-	BCL6	BCL6	TSS22349,TSS3707,TSS7204	chr3:187439164-187463513	-	-	37.6556	36.3591	39.4021	OK
BCL6B	-	-	BCL6B	BCL6B	TSS22292	chr17:6926368-6932961	-	-	0	0	0	OK
BCL7A	-	-	BCL7A	BCL7A	TSS26702	chr12:122459791-122499950	-	-	3.05955	2.72414	3.40299	OK
BCL7B	-	-	BCL7B	BCL7B	TSS12499,TSS32383	chr7:72950682-72972065	-	-	16.1273	14.8939	17.3883	OK
BCL7C	-	-	BCL7C	BCL7C	TSS8807	chr16:30845361-30905623	-	-	21.4902	16.7353	20.1514	OK
BCL9	-	-	BCL9	BCL9	TSS2923	chr1:147013270-147098020	-	-	1.64756	1.4539	1.83943	OK
BCL9L	-	-	BCL9L	BCL9L	TSS3825	chr11:118766850-118781613	-	-	6.34119	5.97469	6.71914	OK
BCLAF1	-	-	BCLAF1	BCLAF1	TSS30091	chr6:136578000-136610989	-	-	11.1824	10.6743	11.7844	OK
BCO1	-	-	BCO1	BCO1	TSS16758	chr16:81272295-81324747	-	-	0	0	0	OK
BCO2	-	-	BCO2	BCO2	TSS12211,TSS21947	chr11:112046207-112089649	-	-	0.10413	0.0222036	0.204535	OK
BCOR	-	-	BCOR	BCOR	TSS27505,TSS28669	chrX:39910498-40036582	-	-	2.16449	1.94248	2.38668	OK
BCORL1	-	-	BCORL1	BCORL1	TSS29808	chrX:129139163-129192058	-	-	2.55625	2.33884	2.77763	OK
BCORP1	-	-	BCORP1	BCORP1	TSS17790	chrY:21617316-21665039	-	-	0	0	0	OK
BCR	-	-	BCR	BCR	TSS33369	chr22:23522551-23660224	-	-	11.3801	10.8839	11.9749	OK
BCRP2	-	-	BCRP2	BCRP2	TSS12016	chr22:21457304-21476575	-	-	0.148545	0.0739384	0.234138	OK
BCRP3	-	-	BCRP3	BCRP3	TSS3774	chr22:25028881-25049327	-	-	0.636078	0.383494	0.888091	OK
BCS1L	-	-	BCS1L	BCS1L	TSS13240	chr2:219524378-219528166	-	-	20.8263	19.3264	22.3512	OK
BCYRN1	-	-	BCYRN1	BCYRN1	TSS24987	chrX:70430034-70948962	-	-	18.19	1.35528	4.5176	OK
BDH1	-	-	BDH1	BDH1	TSS15680,TSS17144	chr3:197236653-197300194	-	-	5.70173	5.20879	6.20491	OK
BDH2	-	-	BDH2	BDH2	TSS17669	chr4:103998781-104021024	-	-	5.57051	4.80681	5.96911	OK
BDKRB1	-	-	BDKRB1	BDKRB1	TSS24586	chr14:96722546-96731100	-	-	0	0	0	OK
BDKRB2	-	-	BDKRB2	BDKRB2	TSS18575	chr14:96671134-96710666	-	-	0	0	0	OK
BDNF	-	-	BDNF	BDNF	TSS14889,TSS17477,TSS18279,TSS24028,TSS27365,TSS32170,TSS33372,TSS6229,TSS9027	chr11:27676441-27743605	-	-	0	0	0.106189	OK
BDNF-AS	-	-	BDNF-AS	BDNF-AS	TSS7977	chr11:27528398-27719718	-	-	0.0678412	0	0.217525	OK
BDP1	-	-	BDP1	BDP1	TSS14229	chr5:70751441-70863649	-	-	1.51339	1.37902	1.64392	OK
BEAN1	-	-	BEAN1	BEAN1	TSS1993	chr16:66461199-66527432	-	-	1.86682	1.55849	2.1724	OK
BEAN1-AS1	-	-	BEAN1-AS1	BEAN1-AS1	TSS17672	chr16:66503698-66510305	-	-	0.309402	0	0.721939	OK
BECN1	-	-	BECN1	BECN1	TSS31606	chr17:40962149-40976310	-	-	52.7361	51.134	55.2432	OK
BECN2	-	-	BECN2	BECN2	TSS17653	chr1:242121068-242122364	-	-	0	0	0	OK
BEGAIN	-	-	BEGAIN	BEGAIN	TSS2818,TSS6139	chr14:101003483-101036131	-	-	0	0	0	OK
BEND2	-	-	BEND2	BEND2	TSS16968	chrX:18181050-18239024	-	-	0	0	0	OK
BEND3	-	-	BEND3	BEND3	TSS33896	chr6:107386384-107435636	-	-	0.690551	0.578696	0.798946	OK
BEND3P3	-	-	BEND3P3	BEND3P3	TSS21550	chr10:81442730-81448650	-	-	0.518291	0.417827	0.617024	OK
BEND4	-	-	BEND4	BEND4	TSS28697	chr4:42112869-42154895	-	-	0	0	0	OK
BEND5	-	-	BEND5	BEND5	TSS7296	chr1:49193194-49242641	-	-	0	0	0	OK
BEND6	-	-	BEND6	BEND6	TSS12850	chr6:56819772-56892142	-	-	0.0922644	0.0319815	0.149247	OK
BEND7	-	-	BEND7	BEND7	TSS17887	chr10:13480483-13544976	-	-	12.8888	11.8495	13.9344	OK
BEST1	-	-	BEST1	BEST1	TSS10241	chr11:61717355-61731935	-	-	0.0218899	0	0.087586	OK
BEST2	-	-	BEST2	BEST2	TSS22249	chr19:12863406-12869271	-	-	0	0	0	OK
BEST3	-	-	BEST3	BEST3	TSS11324,TSS23155	chr12:70037287-70093196	-	-	0	0	0	OK
BEST4	-	-	BEST4	BEST4	TSS4622	chr1:45249256-45253426	-	-	0.699333	0.480282	0.905675	OK
BET1	-	-	BET1	BET1	TSS33810	chr7:93620999-93633690	-	-	9.01054	7.95866	9.75335	OK
BET1L	-	-	BET1L	BET1L	TSS24010	chr11:202923-207422	-	-	16.6345	15.6094	17.67	OK
BEX1	-	-	BEX1	BEX1	TSS3889	chrX:102317580-102319168	-	-	20.0672	14.1475	17.9179	OK
BEX2	-	-	BEX2	BEX2	TSS10661,TSS27211,TSS7294	chrX:102564273-102565974	-	-	2.59802	1.94527	3.25232	OK
BEX4	-	-	BEX4	BEX4	TSS13802	chrX:102470019-102472128	-	-	0	0	0	OK
BEX5	-	-	BEX5	BEX5	TSS1007,TSS13249	chrX:101408678-101410986	-	-	0.0935468	0	0.28066	OK
BFAR	-	-	BFAR	BFAR	TSS6193	chr16:14726667-14763093	-	-	21.2964	19.1589	21.3801	OK
BFSP1	-	-	BFSP1	BFSP1	TSS26401,TSS2773,TSS33213	chr20:17474549-17549865	-	-	2.40338	2.01364	2.80638	OK
BFSP2	-	-	BFSP2	BFSP2	TSS14739	chr3:133118838-133194056	-	-	0	0	0	OK
BGLAP	-	-	BGLAP	BGLAP	TSS6458	chr1:156211752-156213123	-	-	0.347821	0.0774214	0.58066	OK
BGLT3	-	-	BGLT3	BGLT3	TSS26910	chr11:5265783-5266776	-	-	0	0	0	OK
BGN	-	-	BGN	BGN	TSS30650	chrX:152760346-152775004	-	-	0.590681	0.411895	0.764948	OK
BHLHA15	-	-	BHLHA15	BHLHA15	TSS33200	chr7:97841565-97842271	-	-	0.974246	0.448134	1.38514	OK
BHLHA9	-	-	BHLHA9	BHLHA9	TSS22432	chr17:1173857-1174565	-	-	0	0	0	OK
BHLHB9	-	-	BHLHB9	BHLHB9	TSS3326,TSS6272	chrX:101975641-102007369	-	-	0.277228	0.168582	0.39115	OK
BHLHE22	-	-	BHLHE22	BHLHE22	TSS30384	chr8:65492794-65496191	-	-	0	0	0	OK
BHLHE23	-	-	BHLHE23	BHLHE23	TSS11747	chr20:61637330-61638387	-	-	0	0	0	OK
BHLHE40	-	-	BHLHE40	BHLHE40	TSS4285	chr3:5021096-5026865	-	-	24.7079	23.4985	26.0191	OK
BHLHE40-AS1	-	-	BHLHE40-AS1	BHLHE40-AS1	TSS24568,TSS27118	chr3:4938492-5021646	-	-	0.0142942	0	0.0718289	OK
BHLHE41	-	-	BHLHE41	BHLHE41	TSS10897	chr12:26272958-26278003	-	-	0.0563034	0.015218	0.0913081	OK
BHMG1	-	-	BHMG1	BHMG1	TSS22492	chr19:46236508-46267797	-	-	0.101518	0.0417749	0.156656	OK
BHMT	-	-	BHMT	BHMT	TSS12095	chr5:78407603-78428113	-	-	4.72293	3.98067	5.05062	OK
BHMT2	-	-	BHMT2	BHMT2	TSS18592	chr5:78365546-78385897	-	-	3.58461	3.14478	4.03163	OK
BICC1	-	-	BICC1	BICC1	TSS17401	chr10:60272903-60591197	-	-	0	0	0	OK
BICD1	-	-	BICD1	BICD1	TSS8722	chr12:32260184-32531141	-	-	0.373425	0.258883	0.493951	OK
BICD2	-	-	BICD2	BICD2	TSS24574	chr9:95473644-95527083	-	-	8.01558	7.4884	8.55889	OK
BID	-	-	BID	BID	TSS23496,TSS25186,TSS32640	chr22:18216905-18257431	-	-	23.4962	22.0644	25.0058	OK
BIK	-	-	BIK	BIK	TSS31745	chr22:43506753-43525718	-	-	3.68705	2.44462	3.95365	OK
BIN1	-	-	BIN1	BIN1	TSS10812	chr2:127805598-127864903	-	-	1.6989	1.3475	2.05254	OK
BIN2	-	-	BIN2	BIN2	TSS11498,TSS1649	chr12:51674821-51718464	-	-	0	0	0	OK
BIN3	-	-	BIN3	BIN3	TSS28286	chr8:22477946-22526661	-	-	6.16249	5.46221	6.88029	OK
BIN3-IT1	-	-	BIN3-IT1	BIN3-IT1	TSS19492	chr8:22497883-22499722	-	-	0.246299	0.12512	0.359721	OK
BIRC2	-	-	BIRC2	BIRC2	TSS13716,TSS32904	chr11:102217912-102249401	-	-	22.8327	21.4867	24.1893	OK
BIRC3	-	-	BIRC3	BIRC3	TSS16443	chr11:102188180-102210135	-	-	1.42143	1.21803	1.62551	OK
BIRC5	-	-	BIRC5	BIRC5	TSS16259	chr17:76210276-76221716	-	-	29.7255	28.2372	31.3065	OK
BIRC6	-	-	BIRC6	BIRC6	TSS33499	chr2:32582095-32843965	-	-	3.27561	3.10481	3.44551	OK
BIRC6-AS2	-	-	BIRC6-AS2	BIRC6-AS2	TSS14468	chr2:32782587-32799885	-	-	0	0	0	OK
BIRC7	-	-	BIRC7	BIRC7	TSS17187	chr20:61867234-61871859	-	-	1.55687	1.13796	1.97698	OK
BIRC8	-	-	BIRC8	BIRC8	TSS28583	chr19:53792853-53794875	-	-	0	0	0	OK
BISPR	-	-	BISPR	BISPR	TSS24570	chr19:17516494-17526545	-	-	3.86307	3.14979	4.48735	OK
BIVM	-	-	BIVM	BIVM	TSS12493	chr13:103451398-103493888	-	-	4.86513	4.31296	5.37323	OK
BIVM-ERCC5	-	-	BIVM-ERCC5	BIVM-ERCC5	TSS844	chr13:103459495-103528351	-	-	0.611657	0.454241	0.774538	OK
BLACAT1	-	-	BLACAT1	BLACAT1	TSS13499	chr1:205404013-205425214	-	-	0.202728	0.109947	0.285861	OK
BLACE	-	-	BLACE	BLACE	TSS2626	chr7:155149682-155160628	-	-	0.37106	0.234601	0.504392	OK
BLCAP	-	-	BLCAP	BLCAP	TSS11686,TSS16294,TSS19697,TSS31942	chr20:36145818-36156333	-	-	27.0185	23.8548	27.0407	OK
BLID	-	-	BLID	BLID	TSS1633	chr11:121986061-121986923	-	-	0	0	0	OK
BLK	-	-	BLK	BLK	TSS5920	chr8:11351520-11422108	-	-	0	0	0	OK
BLM	-	-	BLM	BLM	TSS6885	chr15:91260557-91358692	-	-	1.06456	0.892153	1.23681	OK
BLMH	-	-	BLMH	BLMH	TSS8402	chr17:28575212-28619184	-	-	34.6814	30.9161	34.3059	OK
BLNK	-	-	BLNK	BLNK	TSS2067,TSS3743	chr10:97951454-98031333	-	-	0	0	0	OK
BLOC1S1	-	-	BLOC1S1	BLOC1S1	TSS2120,TSS31892	chr12:56109817-56113491	-	-	46.3893	29.013	36.3342	OK
BLOC1S1-RDH5	-	-	BLOC1S1-RDH5	BLOC1S1-RDH5	TSS2120	chr12:56109817-56118526	-	-	1.31318	0.855267	1.76755	OK
BLOC1S2	-	-	BLOC1S2	BLOC1S2	TSS15039,TSS17687,TSS30423	chr10:102033034-102046469	-	-	25.2443	23.8799	26.6486	OK
BLOC1S3	-	-	BLOC1S3	BLOC1S3	TSS18109	chr19:45682002-45685058	-	-	2.19688	1.78103	2.5554	OK
BLOC1S4	-	-	BLOC1S4	BLOC1S4	TSS32221	chr4:6717841-6719387	-	-	11.1458	8.98581	11.1439	OK
BLOC1S5	-	-	BLOC1S5	BLOC1S5	TSS29130	chr6:8013799-8064647	-	-	2.54279	2.05898	3.01528	OK
BLOC1S5-TXNDC5	-	-	BLOC1S5-TXNDC5	BLOC1S5-TXNDC5	TSS29130	chr6:7881482-8064647	-	-	6.82759	6.08362	7.56806	OK
BLOC1S6	-	-	BLOC1S6	BLOC1S6	TSS20152	chr15:45879416-45901909	-	-	9.82882	8.90375	10.3415	OK
BLVRA	-	-	BLVRA	BLVRA	TSS33718	chr7:43798271-43846941	-	-	103.849	99.8961	109.006	OK
BLVRB	-	-	BLVRB	BLVRB	TSS9635	chr19:40953690-40971725	-	-	77.4335	56.6841	64.1098	OK
BLZF1	-	-	BLZF1	BLZF1	TSS11282	chr1:169337193-169365780	-	-	2.23354	1.89306	2.58764	OK
BMF	-	-	BMF	BMF	TSS22579,TSS30685,TSS4785,TSS5112	chr15:40380090-40401085	-	-	7.42698	6.90862	7.95689	OK
BMI1	-	-	BMI1	BMI1	TSS7014	chr10:22610138-22620414	-	-	4.92233	4.40452	5.43878	OK
BMP1	-	-	BMP1	BMP1	TSS684	chr8:22022652-22069840	-	-	4.1361	3.70994	4.56319	OK
BMP10	-	-	BMP10	BMP10	TSS15430	chr2:69092612-69098649	-	-	0	0	0	OK
BMP15	-	-	BMP15	BMP15	TSS33936	chrX:50653734-50659641	-	-	0	0	0	OK
BMP2	-	-	BMP2	BMP2	TSS23500	chr20:6748744-6760910	-	-	0	0	0	OK
BMP2K	-	-	BMP2K	BMP2K	TSS23339	chr4:79697531-79833341	-	-	1.44762	1.19945	1.69619	OK
BMP3	-	-	BMP3	BMP3	TSS25501	chr4:81952118-81978685	-	-	0.0156036	0	0.0300963	OK
BMP4	-	-	BMP4	BMP4	TSS33425,TSS4171	chr14:54416454-54423554	-	-	22.0474	20.6009	23.5359	OK
BMP5	-	-	BMP5	BMP5	TSS922	chr6:55620237-55740375	-	-	0	0	0	OK
BMP6	-	-	BMP6	BMP6	TSS4001	chr6:7727010-7881961	-	-	0.168554	0.0926314	0.240842	OK
BMP7	-	-	BMP7	BMP7	TSS2216	chr20:55743808-55841707	-	-	0.180379	0.114163	0.249732	OK
BMP7-AS1	-	-	BMP7-AS1	BMP7-AS1	TSS3504	chr20:55788751-55790922	-	-	0	0	0	OK
BMP8A	-	-	BMP8A	BMP8A	TSS33647	chr1:39957317-39995541	-	-	0.233412	0.163595	0.301628	OK
BMP8B	-	-	BMP8B	BMP8B	TSS12785	chr1:40223902-40254533	-	-	0.0402956	0	0.0805912	OK
BMPER	-	-	BMPER	BMPER	TSS22189	chr7:33944522-34195484	-	-	0	0	0	OK
BMPR1A	-	-	BMPR1A	BMPR1A	TSS6268	chr10:88516395-88684945	-	-	3.52373	3.06233	3.88956	OK
BMPR1B	-	-	BMPR1B	BMPR1B	TSS13189,TSS17139,TSS24222,TSS24803	chr4:95679127-96079601	-	-	0.0110711	0	0.0382474	OK
BMPR1B-AS1	-	-	BMPR1B-AS1	BMPR1B-AS1	TSS11327	chr4:95664818-95678684	-	-	0	0	0	OK
BMPR2	-	-	BMPR2	BMPR2	TSS1542	chr2:203241049-203432474	-	-	1.33558	1.2153	1.45359	OK
BMS1	-	-	BMS1	BMS1	TSS11877	chr10:43277953-43330385	-	-	7.49863	7.04399	7.95173	OK
BMS1P17	-	-	BMS1P17	BMS1P17	TSS15341	chr22:16162065-16172265	-	-	0	0	0	OK
BMS1P18	-	-	BMS1P18	BMS1P18	TSS3121	chr14:19670791-19681016	-	-	0	0	0	OK
BMS1P18	-	-	BMS1P18	BMS1P18	TSS25691	chr14:19894368-19904572	-	-	0	0	0	OK
BMS1P20	-	-	BMS1P20	BMS1P20	TSS33363	chr22:22652462-22677324	-	-	8.97779	7.50874	9.35374	OK
BMS1P21	-	-	BMS1P21	BMS1P21	TSS2623	chr10:81664653-81691557	-	-	0	0	0	OK
BMS1P4	-	-	BMS1P4	BMS1P4	TSS10797	chr10:75458908-75490272	-	-	2.1786	1.67289	2.55337	OK
BMS1P5	-	-	BMS1P5	BMS1P5	TSS6322	chr10:46737612-46762892	-	-	0.0214169	0	0.0407683	OK
BMS1P5	-	-	BMS1P5	BMS1P5	TSS20072	chr10:48927373-48952629	-	-	0.135607	0.0747243	0.190207	OK
BMS1P6	-	-	BMS1P6	BMS1P6	TSS41	chr10:47225570-47243511	-	-	0	0	0	OK
BMS1P6	-	-	BMS1P6	BMS1P6	TSS7693	chr10:48185838-48203780	-	-	0	0	0	OK
BMX	-	-	BMX	BMX	TSS20473,TSS2583	chrX:15518899-15574652	-	-	0	0	0	OK
BNC1	-	-	BNC1	BNC1	TSS10149,TSS13490	chr15:83924654-83953468	-	-	0	0	0	OK
BNC2	-	-	BNC2	BNC2	TSS23282	chr9:16409500-16870786	-	-	0.00226083	0	0.00667539	OK
BNIP1	-	-	BNIP1	BNIP1	TSS7034	chr5:172571444-172591390	-	-	13.9687	12.6362	15.336	OK
BNIP2	-	-	BNIP2	BNIP2	TSS10652	chr15:59955061-59981642	-	-	10.7444	9.33595	11.4157	OK
BNIP3	-	-	BNIP3	BNIP3	TSS33992	chr10:133781186-133795517	-	-	153.263	131.569	139.354	OK
BNIP3L	-	-	BNIP3L	BNIP3L	TSS16678	chr8:26240522-26270644	-	-	9.13682	8.17664	9.67227	OK
BNIPL	-	-	BNIPL	BNIPL	TSS12642	chr1:151009028-151020076	-	-	0.560161	0.39081	0.73119	OK
BOC	-	-	BOC	BOC	TSS10704,TSS26842	chr3:112930311-113006310	-	-	0.78797	0.557136	1.0172	OK
BOD1	-	-	BOD1	BOD1	TSS7400	chr5:173034147-173043666	-	-	27.3009	25.6549	28.9802	OK
BOD1L1	-	-	BOD1L1	BOD1L1	TSS7427	chr4:13570365-13629328	-	-	1.88355	1.72976	2.03533	OK
BOD1L2	-	-	BOD1L2	BOD1L2	TSS18059	chr18:54814292-54817639	-	-	0	0	0	OK
BOK	-	-	BOK	BOK	TSS6176	chr2:242498145-242513553	-	-	18.2965	17.2133	19.4386	OK
BOK-AS1	-	-	BOK-AS1	BOK-AS1	TSS31272	chr2:242483800-242498558	-	-	11.1	7.62577	10.7945	OK
BOLA1	-	-	BOLA1	BOLA1	TSS21645	chr1:149871154-149872348	-	-	6.16757	4.06092	6.10816	OK
BOLA2	-	-	BOLA2	BOLA2	TSS17103	chr16:29464913-29466285	-	-	0	0	0	OK
BOLA2B	-	-	BOLA2B	BOLA2B	TSS9240	chr16:30204255-30205627	-	-	0	0	0.056842	OK
BOLA3	-	-	BOLA3	BOLA3	TSS22878	chr2:74362527-74375039	-	-	183.417	173.513	194.048	OK
BOLA3-AS1	-	-	BOLA3-AS1	BOLA3-AS1	TSS18042	chr2:74375107-74379516	-	-	7.05581	5.81369	8.30081	OK
BOLL	-	-	BOLL	BOLL	TSS15933,TSS17104,TSS28047,TSS4538	chr2:198591602-198651036	-	-	0.0105661	0	0.0722935	OK
BOP1	-	-	BOP1	BOP1	TSS20467	chr8:145486001-145515120	-	-	35.7248	31.7129	35.1971	OK
BORA	-	-	BORA	BORA	TSS32556,TSS33851	chr13:73301886-73330336	-	-	2.4325	2.05504	2.80559	OK
BPESC1	-	-	BPESC1	BPESC1	TSS8639	chr3:138823026-138844005	-	-	0	0	0	OK
BPGM	-	-	BPGM	BPGM	TSS9810	chr7:134331530-134364567	-	-	6.12022	5.40854	6.83074	OK
BPHL	-	-	BPHL	BPHL	TSS23553	chr6:3118609-3153432	-	-	8.95761	8.1246	9.7926	OK
BPI	-	-	BPI	BPI	TSS10050	chr20:36932551-36965905	-	-	0	0	0	OK
BPIFA1	-	-	BPIFA1	BPIFA1	TSS30956	chr20:31823801-31831115	-	-	0	0	0	OK
BPIFA2	-	-	BPIFA2	BPIFA2	TSS31711	chr20:31755959-31769223	-	-	0	0	0	OK
BPIFA3	-	-	BPIFA3	BPIFA3	TSS27381	chr20:31805115-31815612	-	-	0	0	0	OK
BPIFA4P	-	-	BPIFA4P	BPIFA4P	TSS12603	chr20:31781410-31798268	-	-	0	0	0	OK
BPIFB1	-	-	BPIFB1	BPIFB1	TSS21707	chr20:31870940-31897684	-	-	0.0566598	0	0.099926	OK
BPIFB2	-	-	BPIFB2	BPIFB2	TSS25124	chr20:31595383-31611515	-	-	92.9133	81.2228	87.5145	OK
BPIFB3	-	-	BPIFB3	BPIFB3	TSS25540	chr20:31643136-31661443	-	-	0	0	0	OK
BPIFB4	-	-	BPIFB4	BPIFB4	TSS33001	chr20:31669317-31699557	-	-	0	0	0	OK
BPIFB6	-	-	BPIFB6	BPIFB6	TSS30688	chr20:31619453-31631853	-	-	0.819729	0.50682	1.11923	OK
BPIFC	-	-	BPIFC	BPIFC	TSS9677	chr22:32809833-32853373	-	-	0	0	0	OK
BPNT1	-	-	BPNT1	BPNT1	TSS29836	chr1:220230823-220263195	-	-	22.7216	21.423	24.099	OK
BPTF	-	-	BPTF	BPTF	TSS11151	chr17:65821779-65980494	-	-	3.14476	2.92988	3.3623	OK
BPY2	-	-	BPY2	BPY2	TSS8578	chrY:25130409-25151610	-	-	0	0	0	OK
BPY2B	-	-	BPY2B	BPY2B	TSS11034	chrY:26764150-26785352	-	-	0	0	0	OK
BPY2B	-	-	BPY2B	BPY2B	TSS5565	chrY:27177049-27198251	-	-	0	0	0	OK
BRAF	-	-	BRAF	BRAF	TSS33748	chr7:140433812-140624564	-	-	2.20288	1.81593	2.57745	OK
BRAP	-	-	BRAP	BRAP	TSS27105	chr12:112079949-112123800	-	-	4.03072	3.55606	4.41835	OK
BRAT1	-	-	BRAT1	BRAT1	TSS2146	chr7:2577443-2595392	-	-	7.46473	6.54854	8.06636	OK
BRCA1	-	-	BRCA1	BRCA1	TSS10596,TSS17825,TSS2967,TSS7597	chr17:41196311-41277500	-	-	3.45207	3.10054	3.8078	OK
BRCA2	-	-	BRCA2	BRCA2	TSS5663	chr13:32889616-32973809	-	-	0.136327	0.101044	0.171774	OK
BRCAT107	-	-	BRCAT107	BRCAT107	TSS12685	chr5:44495245-44510384	-	-	0	0	0	OK
BRCAT54	-	-	BRCAT54	BRCAT54	TSS13352	chr5:44744429-44808895	-	-	0.0768093	0	0.201582	OK
BRCC3	-	-	BRCC3	BRCC3	TSS22207	chrX:154299694-154351349	-	-	3.67944	3.2559	4.11359	OK
BRD1	-	-	BRD1	BRD1	TSS13650,TSS1561	chr22:50166925-50221196	-	-	5.8425	5.39367	6.2932	OK
BRD2	-	-	BRD2	BRD2	TSS1127,TSS17300,TSS31001,TSS9625	chr6:32936436-32949282	-	-	49.4229	48.3291	51.5558	OK
BRD2	-	-	BRD2	BRD2	TSS13109,TSS25127,TSS26611,TSS27542	chr6_cox_hap2:4380974-4393826	-	-	0	0	0	OK
BRD2	-	-	BRD2	BRD2	TSS7836	chr6_dbb_hap3:4226964-4230624	-	-	0	0	0	OK
BRD2	-	-	BRD2	BRD2	TSS1365,TSS27192,TSS4271,TSS6883	chr6_mann_hap4:4393663-4406503	-	-	0	0	0	OK
BRD2	-	-	BRD2	BRD2	TSS14949,TSS18529,TSS21936,TSS8889	chr6_mcf_hap5:4273301-4283842	-	-	0	0	0	OK
BRD2	-	-	BRD2	BRD2	TSS16634,TSS21424,TSS29221,TSS4959	chr6_qbl_hap6:4168580-4181419	-	-	0	0	0	OK
BRD2	-	-	BRD2	BRD2	TSS14209,TSS30905,TSS5066,TSS87	chr6_ssto_hap7:4367204-4430060	-	-	0	0	0	OK
BRD3	-	-	BRD3	BRD3	TSS22327	chr9:136895445-136933141	-	-	7.66815	7.1867	8.15057	OK
BRD4	-	-	BRD4	BRD4	TSS9281	chr19:15348300-15391262	-	-	16.791	16.1166	17.6451	OK
BRD7	-	-	BRD7	BRD7	TSS21739	chr16:50352928-50402845	-	-	40.838	39.1573	42.8876	OK
BRD7P3	-	-	BRD7P3	BRD7P3	TSS30143	chr6:118822535-118824996	-	-	0.0892091	0.0350614	0.151933	OK
BRD8	-	-	BRD8	BRD8	TSS11412	chr5:137475458-137514358	-	-	13.9718	13.0421	14.9124	OK
BRD9	-	-	BRD9	BRD9	TSS31693,TSS7887	chr5:863849-892939	-	-	5.75136	5.18382	6.32007	OK
BRDT	-	-	BRDT	BRDT	TSS33413,TSS5881	chr1:92414927-92479985	-	-	0.402991	0.271272	0.536186	OK
BRDTP1	-	-	BRDTP1	BRDTP1	TSS24918	chrX:95592084-95592901	-	-	0.422364	0.140818	0.668885	OK
BRE	-	-	BRE	BRE	TSS19388	chr2:28113481-28561767	-	-	19.685	18.3111	21.0886	OK
BREA2	-	-	BREA2	BREA2	TSS11363	chr8:144779284-144780583	-	-	1.11749	0.631502	1.57876	OK
BRE-AS1	-	-	BRE-AS1	BRE-AS1	TSS23667	chr2:28112322-28113981	-	-	0.238238	0.121359	0.364077	OK
BRF1	-	-	BRF1	BRF1	TSS18138,TSS1949,TSS22300,TSS9357	chr14:105675622-105781914	-	-	2.66519	2.27536	3.05209	OK
BRF2	-	-	BRF2	BRF2	TSS32192	chr8:37701397-37707431	-	-	4.09999	3.57147	4.64452	OK
BRI3	-	-	BRI3	BRI3	TSS26582	chr7:97910978-97922275	-	-	139.478	102.394	113.521	OK
BRI3BP	-	-	BRI3BP	BRI3BP	TSS28716	chr12:125478193-125510349	-	-	7.59053	6.65264	8.53801	OK
BRICD5	-	-	BRICD5	BRICD5	TSS1322	chr16:2259253-2261069	-	-	2.08703	1.53049	2.60879	OK
BRINP1	-	-	BRINP1	BRINP1	TSS30232	chr9:121928907-122131739	-	-	0	0	0	OK
BRINP2	-	-	BRINP2	BRINP2	TSS3912	chr1:177140523-177251558	-	-	0	0	0	OK
BRINP3	-	-	BRINP3	BRINP3	TSS29023	chr1:190066796-190446759	-	-	0	0	0	OK
BRIP1	-	-	BRIP1	BRIP1	TSS8592	chr17:59756546-59940920	-	-	0.664694	0.563547	0.764311	OK
BRIX1	-	-	BRIX1	BRIX1	TSS616	chr5:34915819-34925787	-	-	31.2409	24.9889	29.3269	OK
BRK1	-	-	BRK1	BRK1	TSS622	chr3:10157332-10168874	-	-	126.93	102.306	110.768	OK
BRMS1	-	-	BRMS1	BRMS1	TSS9800	chr11:66104803-66112582	-	-	18.1268	16.6803	19.5965	OK
BRMS1L	-	-	BRMS1L	BRMS1L	TSS9155	chr14:36295596-36341169	-	-	5.11217	4.34102	5.52089	OK
BROX	-	-	BROX	BROX	TSS24203,TSS28102	chr1:222885894-222908538	-	-	7.51437	5.86391	8.06171	OK
BRPF1	-	-	BRPF1	BRPF1	TSS30270	chr3:9773433-9789699	-	-	2.11283	1.8639	2.36179	OK
BRPF3	-	-	BRPF3	BRPF3	TSS30519	chr6:36164549-36200567	-	-	5.39763	4.96161	5.8164	OK
BRS3	-	-	BRS3	BRS3	TSS28178	chrX:135570124-135574598	-	-	0	0	0	OK
BRSK1	-	-	BRSK1	BRSK1	TSS2975	chr19:55795533-55823903	-	-	1.09974	0.868183	1.31628	OK
BRSK2	-	-	BRSK2	BRSK2	TSS13652,TSS16275,TSS30112	chr11:1411128-1483919	-	-	0.236663	0.146857	0.332642	OK
BRWD1	-	-	BRWD1	BRWD1	TSS13275	chr21:40557403-40685712	-	-	4.18456	3.80244	4.56825	OK
BRWD1-AS1	-	-	BRWD1-AS1	BRWD1-AS1	TSS25665	chr21:40687632-40695144	-	-	0	0	0	OK
BRWD1-IT2	-	-	BRWD1-IT2	BRWD1-IT2	TSS4525	chr21:40685832-40686841	-	-	0	0	0	OK
BRWD3	-	-	BRWD3	BRWD3	TSS24999	chrX:79924986-80065233	-	-	1.33884	1.22306	1.45463	OK
BSCL2	-	-	BSCL2	BSCL2	TSS24252,TSS3098,TSS32982	chr11:62457733-62477091	-	-	3.76015	2.82396	4.62217	OK
BSDC1	-	-	BSDC1	BSDC1	TSS18815	chr1:32830233-32860062	-	-	25.7566	24.5891	27.1157	OK
BSG	-	-	BSG	BSG	TSS26889,TSS4859	chr19:571276-583493	-	-	384.355	382.469	396.643	OK
BSN	-	-	BSN	BSN	TSS11849	chr3:49591921-49708982	-	-	0.321305	0.273941	0.36946	OK
[truncated: 26,086 more rows]

## Sheet: DEGs
gene_short_name	FPKM（EGFP)	FPKM (Foxa3)	Fold change	LogFC
ADAR	0	17.5103	1751.03	10.774
MIR1226	0	71.5114	7151.14	12.804
MIR1273A	0	183.783	18378.3	14.1657
MIR135A1	0	53.2512	5325.12	12.3786
MIR192	0	95.222	9522.2	13.2171
MIR194-2	0	462.197	46219.7	15.4962
MIR200A	0	79.8769	7987.69	12.9636
MIR3187	0	444.566	44456.6	15.4401
MIR3189	0	84.4945	8449.45	13.0446
MIR3940	0	44.3149	4431.49	12.1136
MIR4653	0	40.297	4029.7	11.9765
MIR4664	0	606.469	60646.9	15.8881
MIR4728	0	606.185	60618.5	15.8875
MIR568	0	74.2605	7426.05	12.8584
MIR6748	0	101.078	10107.8	13.3032
MIR6758	0	2724.36	272436	18.0556
MIR7111	0	369.043	36904.3	15.1715
MIR7847	0	125.115	12511.5	13.611
MIR8485	0	25.2198	2521.98	11.3003
MIR93	0	541.458	54145.8	15.7246
RCAN3AS	0	4.92033	492.033	8.94261
RNU11	0	4.52056	452.056	8.82036
RPL13AP6	0	3.52413	352.413	8.46112
SCARNA18	0	23.2857	2328.57	11.1852
SCARNA21	0	4.14148	414.148	8.694
SCARNA3	0	3.50141	350.141	8.45179
SCARNA7	0	3.38498	338.498	8.403
SNORA11B	0	23.1435	2314.35	11.1764
SNORA12	0	138.908	13890.8	13.7618
SNORA13	0	47.9928	4799.28	12.2286
SNORA19	0	17.9277	1792.77	10.808
SNORA37	0	10.8585	1085.85	10.0846
SNORA43	0	105.789	10578.9	13.3689
SNORA46	0	4.52056	452.056	8.82036
SNORA53	0	11.2737	1127.37	10.1387
SNORA54	0	19.7952	1979.52	10.9509
SNORA56	0	13.0269	1302.69	10.3473
SNORA71A	0	86.9711	8697.11	13.0863
SNORA71D	0	20.7074	2070.74	11.0159
SNORA74A	0	14.4186	1441.86	10.4937
SNORA77	0	6.17436	617.436	9.27015
SNORA7B	0	12.0737	1207.37	10.2377
SNORA80A	0	8.7785	877.85	9.77783
SNORD100	0	132.115	13211.5	13.6895
SNORD121B	0	103.025	10302.5	13.3307
SNORD12B	0	98.9598	9895.98	13.2726
SNORD12C	0	52.8117	5281.17	12.3666
SNORD15A	0	75.5115	7551.15	12.8825
SNORD16	0	96.9677	9696.77	13.2433
SNORD19B	0	158.891	15889.1	13.9557
SNORD31	0	1360.33	136033	17.0536
SNORD36C	0	303.093	30309.3	14.8875
SNORD45B	0	505.391	50539.1	15.6251
SNORD46	0	53.2029	5320.29	12.3773
SNORD4B	0	77.6213	7762.13	12.9222
SNORD50A	0	500.579	50057.9	15.6113
SNORD7	0	18.5994	1859.94	10.861
SNORD71	0	33.4688	3346.88	11.7086
SNORD91A	0	191.311	19131.1	14.2236
SNORD94	0	12.7889	1278.89	10.3207
SNORD96A	0	922.607	92260.7	16.4934
SNORD97	0	22.1948	2219.48	11.116
SRGAP2	0	5.69358	569.358	9.15319
TPSG1	0	2.3945	239.45	7.90358
MIR4680	1.47182e-103	903.239	6.13688e+105	351.42
MIR671	5.20611e-61	3.14297	6.03708e+60	201.91
IPO11-LRRC70	9.6287e-28	5.47963	5.69093e+27	92.2007
MIR4700	2.54303e-06	755.921	2.97252e+08	28.1471
C8orf44-SGK3	1.13076e-07	1.46279	1.29363e+07	23.6249
SNORA81	3.95248e-06	23.4599	5.93549e+06	22.5009
MIR3614	6.30465e-05	284.012	4.5048e+06	22.103
MIR612	0.000567164	99.3845	175231	17.4189
RPL17-C18orf32	0.000110439	6.44325	58342.2	15.8323
MIR3652	0.00489481	213.122	43540.4	15.4101
RNF5	5.50916e-05	2.06363	37458.2	15.193
CCL15-CCL14	4.91788e-05	1.63069	33158.4	15.0171
H3F3A	0.017095	191.888	11224.8	13.4544
PHOSPHO2-KLHL23	0.0011248	8.61869	7662.42	12.9036
TMEM92	0.0669314	17.8177	266.208	8.05641
C10orf54	0.0106531	1.63046	153.05	7.25786
ALDH8A1	0.0110801	1.67963	151.59	7.24403
VNN1	0.160465	20.7425	129.265	7.01419
UGT1A1	0.248117	30.9668	124.807	6.96356
ALB	140.166	12227.4	87.2351	6.44684
SLC25A47	0.0159178	1.22281	76.8203	6.26342
TMEM156	0.112644	7.93089	70.4067	6.13764
SYNGR3	0.0658853	4.6097	69.9655	6.12857
MT1L	1.20648	83.0898	68.8696	6.1058
NTS	0.517356	35.1021	67.849	6.08426
FOSB	0.0772813	4.81696	62.3302	5.96186
PRH1	0.106246	6.50797	61.2538	5.93673
GNMT	0.0563422	3.39599	60.2744	5.91347
SBK2	0.0851043	4.09028	48.062	5.58682
TSPAN1	0.0341593	1.47355	43.1376	5.43087
RASA4CP	0.0367931	1.5002	40.7739	5.34958
FLJ20021	0.0413266	1.61178	39.001	5.28544
RDH12	0.0726947	2.71489	37.3465	5.2229
ODF3B	0.0635516	2.32836	36.6373	5.19524
ARHGDIG	0.164908	5.92485	35.9282	5.16705
TMEM88	0.0363295	1.28808	35.4555	5.14794
FGB	30.1194	966.166	32.0779	5.00351
UNC5B-AS1	0.0549504	1.75347	31.91	4.99594
SDCBP2	0.052853	1.57023	29.7094	4.89285
SNORD83A	17.3542	512.751	29.5462	4.8849
FAM132A	0.116043	3.32577	28.6598	4.84096
DUOXA2	0.0986175	2.82054	28.6008	4.83798
ZMYND15	0.219883	6.03776	27.459	4.77921
RHOD	0.235798	6.19285	26.2634	4.71498
SAA4	1.2673	32.3267	25.5083	4.6729
LIPH	0.654009	15.5222	23.7339	4.56888
GTF2IRD2	0.180671	4.24546	23.4983	4.55448
C1orf162	0.0998802	2.29827	23.0103	4.52421
CYP1A1	7.06642	158.367	22.4112	4.48615
TFAP2E	0.11046	2.42237	21.9298	4.45482
HNF4A-AS1	0.16448	3.43423	20.8793	4.384
MT1A	16.6067	338.447	20.3801	4.34909
PPM1J	0.128945	2.5145	19.5006	4.28544
MIR4737	77.7873	1470.93	18.9096	4.24105
LINC01473	0.0611653	1.15661	18.9096	4.24105
LY96	2.31003	42.7038	18.4863	4.20838
CYR61	16.3456	300.181	18.3646	4.19886
AGAP1-IT1	0.687948	12.571	18.2732	4.19166
LYSMD2	0.0814034	1.47379	18.1048	4.1783
HPX	1.20063	21.4264	17.846	4.15753
DENND3	0.222977	3.95837	17.7524	4.14994
RASD1	0.315004	5.57756	17.7063	4.14619
FLJ44635	0.0707153	1.2397	17.5309	4.13182
RGCC	1.05005	18.2969	17.4248	4.12307
BPIFB2	5.34702	92.9133	17.3767	4.11908
GLIS2-AS1	0.31313	5.36605	17.1368	4.09903
A1BG	0.20256	3.40678	16.8186	4.07199
ITIH3	2.30231	38.1649	16.5768	4.05109
AGR2	0.968608	15.9527	16.4697	4.04174
C10orf10	5.9796	98.349	16.4474	4.03979
HIST2H2BE	0.10849	1.72383	15.8893	3.98998
SCNN1A	1.03684	16.2915	15.7126	3.97385
TNNT1	0.274873	4.31188	15.6868	3.97148
ENTPD8	0.0893371	1.32733	14.8575	3.89312
SNORD58C	45.0575	665.64	14.7731	3.8849
FGA	91.5242	1319.7	14.4191	3.84991
LOC101927056	0.0822344	1.16958	14.2225	3.8301
SLC40A1	9.98674	141.908	14.2096	3.8288
SNORD83B	19.2061	272.385	14.1822	3.82601
CRIP3	0.0971023	1.33887	13.7882	3.78537
AQP3	3.4456	47.1407	13.6814	3.77415
NT5M	0.1231	1.64191	13.338	3.73747
IL27	0.14488	1.91774	13.2367	3.72648
ZNF585A	0.28686	3.63558	12.6737	3.66377
NPW	0.839312	10.2737	12.2406	3.6136
G6PC	0.150536	1.83909	12.2169	3.61081
FOXA3	13.7575	165.639	12.0399	3.58975
FGL1	29.3562	348.801	11.8817	3.57067
MCF2L-AS1	0.230342	2.7223	11.8185	3.56298
FLT3LG	0.251206	2.91112	11.5886	3.53463
GDF15	389.283	4504.29	11.5707	3.53241
SPINT1	1.0962	12.6436	11.534	3.52782
HAL	0.167194	1.91903	11.4779	3.52078
CES1	0.444224	5.05093	11.3702	3.50719
C17orf99	0.137357	1.55843	11.3458	3.50409
SH3BGR	0.30655	3.47805	11.3458	3.50408
NLRC4	0.104107	1.17277	11.265	3.49378
ACTA1	0.510206	5.71721	11.2057	3.48616
AZGP1P1	0.174387	1.94322	11.1431	3.47808
BEX2	0.234422	2.59802	11.0827	3.47023
CYB5R2	0.253369	2.79676	11.0383	3.46444
IFI27L2	1.01834	11.1599	10.9589	3.45403
TMEM183A	0.743681	8.11051	10.9059	3.44704
C5orf56	0.324011	3.49426	10.7844	3.43087
FBXL16	0.386307	4.15208	10.7481	3.42601
SCARNA16	2.21437	23.5535	10.6367	3.41097
HID1	0.767814	8.04781	10.4815	3.38977
FTCDNL1	0.130162	1.34603	10.3412	3.37033
MFAP2	0.695337	7.12611	10.2484	3.35733
IGFBP1	78.149	792.196	10.137	3.34156
PLIN5	0.250232	2.53305	10.1228	3.33954
HSD17B14	0.400549	3.9542	9.87195	3.30334
HBG2	0.192698	1.89783	9.84873	3.29994
GRB14	0.670192	6.56963	9.80261	3.29317
DUSP8	0.969152	9.42592	9.72595	3.28184
MMP11	1.25416	12.1655	9.70012	3.278
SERPING1	0.362805	3.50172	9.6518	3.2708
SNORA64	27.5839	265.457	9.62362	3.26658
KNG1	0.936046	8.94445	9.55557	3.25634
MYOM1	0.13643	1.29983	9.52745	3.25209
MIR1248	21.0536	199.286	9.46565	3.2427
C11orf96	0.216539	2.04734	9.45483	3.24105
SNORD56	85.5253	808.626	9.45482	3.24105
SNORA80B	3.71388	35.114	9.4548	3.24105
PVRL4	0.937186	8.58183	9.15702	3.19488
ALDOB	0.28478	2.60193	9.13663	3.19166
CTGF	85.097	776	9.11901	3.18888
CALML6	0.135673	1.21862	8.98204	3.16704
SIM2	0.281017	2.51433	8.94725	3.16144
IFI27	6.75279	60.3524	8.9374	3.15986
AS3MT	0.619714	5.41851	8.74357	3.12822
SH2D3A	0.305353	2.60637	8.5356	3.09349
EPS8L1	0.21926	1.86544	8.50789	3.0888
MYCL	0.36654	3.08638	8.42031	3.07387
VWA2	0.228172	1.9131	8.38446	3.06772
PDIA2	4.65339	38.6674	8.30951	3.05476
MT2A	364.545	3027.77	8.30561	3.05409
MIR616	17.3542	143.57	8.27293	3.0484
MFI2	0.422021	3.48664	8.26177	3.04645
CYP1A2	0.249786	2.04678	8.19413	3.03459
AGPAT2	0.525164	4.30186	8.19146	3.03412
NUDT4P1	1.63522	13.3628	8.17187	3.03067
BEX1	2.47848	20.0672	8.09658	3.01731
PRSS8	1.38795	11.2173	8.08192	3.0147
MAFA-AS1	4.45808	35.9358	8.06082	3.01093
EID3	0.172615	1.3827	8.01031	3.00186
PARD6G-AS1	0.321497	2.55117	7.93528	2.98828
CDA	4.44896	35.1677	7.9047	2.98271
EBI3	0.573923	4.53222	7.89691	2.98129
VTN	14.689	115.663	7.87412	2.97712
APOC4-APOC2	0.180101	1.41198	7.83993	2.97084
BAIAP3	0.249887	1.95294	7.81529	2.9663
LDLRAD1	0.242738	1.88782	7.77719	2.95925
NPIPA1	0.487878	3.77993	7.7477	2.95377
S100P	295.493	2284.75	7.73199	2.95084
NXPH4	0.258594	1.99552	7.71681	2.948
CD79A	0.208426	1.58292	7.59464	2.92498
IGFBP3	0.151528	1.14622	7.56441	2.91923
NRN1L	0.226977	1.67658	7.38656	2.8849
BCAS1	0.810996	5.91794	7.29713	2.86733
TIAF1	2.50285	18.2043	7.27343	2.86264
LOC554206	0.233757	1.69213	7.23884	2.85576
CXCL16	8.08562	58.3698	7.21896	2.85179
NPAS1	0.899938	6.49104	7.21276	2.85055
PYDC2	0.515604	3.6562	7.0911	2.82601
TWIST2	0.572711	4.05414	7.07886	2.82352
C1R	1.66423	11.4943	6.90668	2.78799
IDH1-AS1	0.508988	3.50903	6.89413	2.78537
PGAM2	0.521857	3.56838	6.83785	2.77354
GBP2	1.64189	11.1815	6.81014	2.76768
S100A14	2.10415	14.2822	6.78763	2.76291
LRRC3	0.366374	2.48665	6.78719	2.76281
HLA-J	0.378881	2.55875	6.75344	2.75562
DRD4	1.30312	8.79345	6.748	2.75446
LMO7-AS1	0.987909	6.66579	6.74737	2.75433
UBTD1	3.89022	26.0019	6.68392	2.74069
PTCD1	0.911485	6.07235	6.66204	2.73596
MMP23B	0.187948	1.24946	6.6479	2.7329
ITIH4	0.170986	1.13551	6.64095	2.73139
UQCRHL	0.364449	2.41206	6.61837	2.72648
SNORD15B	19.6495	129.384	6.5846	2.71909
FGG	300.141	1975.11	6.58061	2.71822
MT1E	82.4704	541.837	6.57008	2.71591
CACNG4	0.2565	1.67621	6.53493	2.70817
ATF3	3.83864	25.0323	6.52114	2.70512
C15orf65	0.444193	2.88733	6.50017	2.70048
NAT8	0.672215	4.30332	6.4017	2.67846
LOC100129617	0.212622	1.35695	6.38198	2.674
NKD2	0.403952	2.55757	6.33137	2.66252
APBB1	0.24295	1.53322	6.31085	2.65783
EDRF1-AS1	0.206896	1.30411	6.30322	2.65609
LCN2	2.59954	16.3854	6.30319	2.65608
FKBP1B	8.60202	54.132	6.29294	2.65373
BATF3	0.501214	3.14691	6.27858	2.65044
IL18	0.75814	4.7587	6.27681	2.65003
JMJD7-PLA2G4B	0.303148	1.89725	6.25849	2.64582
MAPK8IP2	0.337167	2.10109	6.2316	2.6396
EML2-AS1	0.278806	1.73431	6.22049	2.63703
RRAD	0.385384	2.3905	6.2029	2.63294
CACNA1H	1.22209	7.57542	6.19874	2.63198
DUSP1	6.2851	38.9261	6.19339	2.63073
NUPR1	54.8497	338.879	6.17832	2.62721
CYP21A2	0.18548	1.12738	6.07818	2.60364
NYAP1	0.352923	2.13659	6.05398	2.59788
SEPSECS-AS1	0.239145	1.44457	6.04056	2.59468
JOSD2	0.570991	3.40226	5.95852	2.57495
LINC00871	0.468848	2.78682	5.94397	2.57143
HSPA1A	1.38917	8.23479	5.92785	2.56751
FITM1	3.65558	21.6378	5.91912	2.56538
LGALS9	0.244605	1.44545	5.90932	2.56299
RAB26	0.325652	1.92438	5.90931	2.56299
MFI2-AS1	0.195505	1.15529	5.90926	2.56298
KISS1	0.715946	4.23071	5.90926	2.56298
APOF	0.96698	5.69476	5.88922	2.55808
GIPR	0.228902	1.34299	5.8671	2.55265
AHRR	0.346894	2.01264	5.80189	2.53652
LINC01137	0.378118	2.18735	5.78483	2.53228
LIN7B	1.71343	9.89874	5.77715	2.53036
FAM150B	0.46884	2.69822	5.7551	2.52484
SAPCD1-AS1	5.36567	30.5056	5.68533	2.50724
TM4SF1-AS1	0.222846	1.26447	5.67419	2.50441
ABTB1	1.10678	6.26975	5.66486	2.50204
PARD6A	0.207338	1.17122	5.64884	2.49796
NHLRC4	0.22042	1.24126	5.63134	2.49348
UBD	7.02954	39.5264	5.6229	2.49131
PIK3IP1	1.93936	10.8609	5.60025	2.48549
MATN3	37.9643	210.159	5.5357	2.46877
YPEL3	10.6905	59.168	5.53463	2.46849
REEP2	2.86617	15.8289	5.52267	2.46536
HBA1	0.666121	3.65	5.47948	2.45404
STK17A	10.4619	57.2405	5.47133	2.45189
C3orf35	0.510343	2.77951	5.44636	2.44529
IL12A	0.294659	1.60192	5.43652	2.44268
SNORA33	48.7298	263.96	5.41681	2.43744
TP53INP2	5.12819	27.6403	5.38987	2.43025
FOS	1.45729	7.83129	5.37387	2.42596
CYP4F11	1.10745	5.92795	5.35279	2.42029
SNORA22	7.8811	41.9143	5.31833	2.41097
AZGP1	30.12	159.958	5.31069	2.4089
PON1	0.801844	4.25518	5.30674	2.40783
IL15RA	1.0503	5.54638	5.28076	2.40074
TMEM190	0.813551	4.28975	5.27287	2.39859
PTGR1	33.2805	174.905	5.25548	2.39382
VWA7	0.664567	3.49193	5.25444	2.39354
TM4SF5	45.8349	240.597	5.24921	2.3921
OPTN	13.8576	72.5893	5.23823	2.38908
TMSB4X	0.400949	2.09853	5.23391	2.38789
HCAR3	0.289588	1.50292	5.18986	2.37569
APOC1	276.636	1434.07	5.18396	2.37405
RAMP1	0.446301	2.31271	5.18195	2.3735
VPS37D	0.469051	2.42271	5.16513	2.36881
HIST1H2BO	0.277729	1.42235	5.12136	2.35653
SAA2	0.383797	1.9491	5.07847	2.34439
HIGD1A	60.8378	308.22	5.06626	2.34092
DYDC2	1.1425	5.78162	5.0605	2.33928
RND1	0.966208	4.88266	5.05343	2.33726
MAFF	10.6315	53.6857	5.04968	2.33619
LSMEM1	0.499538	2.52203	5.04873	2.33592
IGFBP7	11.4199	57.6559	5.04872	2.33592
SYCP3	1.33732	6.73308	5.03476	2.33192
TNFSF14	0.262375	1.3143	5.00924	2.32459
POLD4	3.38007	16.9046	5.00126	2.32229
EHD2	0.475225	2.36572	4.97811	2.3156
SLC16A5	1.89466	9.42857	4.97639	2.3151
SULT2A1	8.29924	41.2182	4.9665	2.31223
CYGB	1.77387	8.75229	4.93401	2.30276
SLC1A7	0.805846	3.94331	4.89338	2.29083
FAM171B	0.275983	1.3476	4.88291	2.28774
HM13-AS1	0.683416	3.33174	4.87513	2.28544
SERTAD1	3.11544	15.1019	4.84744	2.27722
RTN4RL2	0.724342	3.50986	4.84558	2.27667
RNVU1-19	105.763	509.904	4.82119	2.26939
PIK3CD-AS2	1.04014	4.98567	4.79327	2.26101
SERPINA3	41.0559	196.744	4.7921	2.26066
DNASE1L1	2.04656	9.79652	4.78682	2.25907
SLC48A1	3.50872	16.6888	4.75638	2.24986
PDGFA	1.00846	4.76741	4.72742	2.24105
SNORD28	60.5079	286.045	4.7274	2.24105
LRP10	13.8306	65.3451	4.72468	2.24022
SH2D5	1.1609	5.4628	4.70566	2.2344
EGFR-AS1	1.53447	7.21008	4.69874	2.23227
CRYM	1.11365	5.22221	4.68927	2.22936
TFPI	22.0396	103.12	4.67885	2.22615
ARL8A	5.04817	23.5756	4.67013	2.22346
TMEM54	2.80729	13.0889	4.66247	2.22109
IGFBP7-AS1	0.554557	2.57307	4.63987	2.21408
COPZ2	0.37447	1.73004	4.61997	2.20788
RAB3A	1.38864	6.40941	4.6156	2.20652
KIF17	0.433076	1.99387	4.60397	2.20288
TMEM52	1.45267	6.6766	4.59609	2.20041
TP53TG1	6.94115	31.8452	4.58789	2.19783
LOC100288911	1.4263	6.51793	4.56982	2.19214
CCDC112	0.605252	2.7609	4.56157	2.18953
VSIG2	1.64565	7.4973	4.55583	2.18771
GADD45B	8.62567	39.2295	4.54799	2.18523
ZNF222	0.471285	2.1086	4.47415	2.16161
UCN	1.53998	6.8601	4.45467	2.15532
ENO4	0.256088	1.13497	4.43195	2.14794
GOLT1A	8.31672	36.605	4.40137	2.13795
NAGS	0.508127	2.23274	4.39406	2.13555
PPARG	2.24684	9.83738	4.37832	2.13038
PLK3	3.73993	16.3314	4.36677	2.12657
MROH6	0.279648	1.21814	4.35598	2.123
CPT1A	2.54326	11.0539	4.34635	2.1198
CPSF4L	0.329702	1.42875	4.33346	2.11552
SERPINA11	2.61253	11.3061	4.32764	2.11358
MSS51	0.41678	1.78881	4.29198	2.10164
PIM1	55.3887	237.651	4.2906	2.10118
FAM45A	0.675654	2.8946	4.28415	2.09901
DUSP13	6.99004	29.9287	4.28162	2.09816
C2	44.4973	190.125	4.27273	2.09516
CA3-AS1	0.366971	1.56118	4.25423	2.0889
NPIPB15	0.555026	2.35659	4.24591	2.08607
ATAD3C	0.406176	1.72342	4.24304	2.0851
SURF1	5.97668	25.269	4.22793	2.07995
TNFRSF12A	19.6072	82.616	4.21355	2.07504
LOC400684	0.293257	1.23231	4.20215	2.07113
CTSK	0.303092	1.27164	4.19556	2.06886
TRAPPC6A	4.68843	19.6242	4.18567	2.06546
RND2	0.400688	1.67565	4.18193	2.06417
JUND	43.5291	181.889	4.17856	2.06301
PGF	2.04299	8.53629	4.17833	2.06293
SERPINF2	57.7908	241.299	4.17539	2.06191
ASPDH	0.302371	1.26156	4.17223	2.06082
CETP	0.756051	3.13391	4.1451	2.05141
FAM43A	0.968201	4.00983	4.14153	2.05016
NME1-NME2	8.38384	34.7112	4.14025	2.04972
C5orf45	16.3282	67.5516	4.13711	2.04862
SYNE4	1.07851	4.41983	4.09809	2.03495
CCL16	2.54923	10.4459	4.09767	2.0348
RGS14	3.02841	12.3963	4.09334	2.03328
GNRH1	0.587338	2.40244	4.09039	2.03224
PLA2G16	1.05825	4.31223	4.07487	2.02675
HSH2D	0.550542	2.24322	4.07457	2.02665
CLCF1	0.734682	2.99249	4.07318	2.02615
CFLAR-AS1	0.726999	2.95566	4.06556	2.02346
GABARAPL1	14.7376	59.9152	4.06547	2.02342
PER1	0.902174	3.66478	4.06217	2.02225
PRKCZ	5.90612	23.976	4.05952	2.02131
HES4	13.1949	53.5415	4.05774	2.02068
GOT1	40.6392	164.521	4.04833	2.01733
MOB3C	0.814372	3.27406	4.02035	2.00732
PXN-AS1	1.13416	4.52881	3.9931	1.99751
NPFF	0.501937	2.0021	3.98875	1.99594
SEMA6C	1.81429	7.23325	3.98682	1.99524
OSGIN1	19.5714	78.0075	3.98579	1.99487
BBC3	11.0716	44.1104	3.9841	1.99426
SLC9A3R2	9.71057	38.6817	3.98346	1.99402
TLDC2	0.367313	1.46282	3.98249	1.99367
TUBB2A	16.7333	66.5741	3.97854	1.99224
MIOX	1.08567	4.31589	3.97532	1.99107
EFHD1	1.4671	5.82091	3.96763	1.98828
TTR	7.12732	28.2503	3.96366	1.98683
CCDC154	0.281717	1.11465	3.95663	1.98427
MT1G	44.563	175.796	3.94489	1.97998
LINC01273	3.20677	12.5756	3.92158	1.97143
FAM222A-AS1	0.524769	2.05143	3.90921	1.96688
TNFSF10	2.60219	10.1654	3.90648	1.96587
FAM101B	2.72868	10.6514	3.9035	1.96477
LOC101930452	0.38972	1.51926	3.89834	1.96286
SNCG	1.99582	7.77002	3.89315	1.96094
OSMR-AS1	0.376159	1.46071	3.88322	1.95726
MIPEPP3	0.317168	1.22869	3.87394	1.9538
SSTR5	0.337319	1.30425	3.86652	1.95103
SDHAF4	6.21911	24.0221	3.86263	1.94958
LOC101927437	1.07721	4.15882	3.86073	1.94887
HAGHL	3.93059	15.1706	3.85962	1.94846
HGFAC	3.36574	12.9436	3.84569	1.94324
LOXL4	0.507467	1.94919	3.84102	1.94149
CNFN	0.601122	2.30892	3.84102	1.94149
C19orf73	0.54093	2.07772	3.84101	1.94149
RELB	2.06831	7.91662	3.82758	1.93643
CSTA	7.89231	30.199	3.82638	1.93598
LGALS1	142.905	546.095	3.82138	1.9341
CDKN1A	42.4605	162.241	3.82099	1.93395
LINC01315	0.513693	1.95046	3.79694	1.92484
PALLD	1.18718	4.50207	3.79224	1.92305
VAMP5	18.8511	71.3934	3.78723	1.92114
COL6A1	0.399466	1.50932	3.77834	1.91775
RBKS	3.80738	14.3517	3.76944	1.91435
ANKRD9	3.64564	13.6945	3.7564	1.90935
B3GNT3	1.4413	5.40743	3.75177	1.90757
WFDC21P	1.40106	5.24351	3.74253	1.90401
SMIM1	4.68446	17.5266	3.74143	1.90359
RBPMS-AS1	0.863141	3.22353	3.73465	1.90097
SPOCK2	17.5103	65.3196	3.73035	1.89931
ANGPTL4	1.75378	6.52845	3.7225	1.89627
SLC25A27	4.2861	15.9517	3.72173	1.89597
ELF3	3.11652	11.5935	3.72001	1.89531
DNAJC12	28.6354	106.073	3.70426	1.88919
LOC101928222	0.385933	1.42916	3.70313	1.88875
BSCL2	1.01625	3.76015	3.70002	1.88753
SRXN1	30.1062	111.246	3.69512	1.88562
EGR1	6.49939	23.9759	3.68895	1.88321
HDAC5	7.42592	27.1444	3.65536	1.87001
LINC01604	6.70587	24.4189	3.64142	1.8645
MIR6723	245875	895147	3.64066	1.8642
CLIC3	0.519599	1.8895	3.63646	1.86253
C9orf24	0.550161	1.99793	3.63154	1.86058
PYCARD-AS1	0.382442	1.38825	3.62996	1.85995
PLEKHG6	0.854264	3.10036	3.62928	1.85968
LTK	1.90056	6.86819	3.61377	1.85351
SAT1	552.647	1993.48	3.60715	1.85086
DNALI1	2.00076	7.21145	3.60436	1.84974
RRAS	3.76619	13.5739	3.60415	1.84966
CD36	2.3964	8.59715	3.58753	1.84299
PIM3	23.5657	84.3733	3.58034	1.8401
AKR1C1	229.428	820.989	3.57842	1.83932
DLK2	3.79526	13.5403	3.56769	1.83499
EMP2	1.20447	4.28198	3.55507	1.82988
ABHD4	16.102	57.2026	3.55252	1.82884
TEX29	0.322103	1.14204	3.54557	1.82602
C1QTNF5	0.357617	1.26795	3.54555	1.82601
CFD	1.91148	6.77725	3.54555	1.82601
CYP3A7	0.375826	1.33251	3.54555	1.82601
SNORA24	4.31641	15.304	3.54554	1.826
C16orf45	0.672385	2.38229	3.54304	1.82499
GOLM1	1.30406	4.61475	3.53876	1.82324
RARA-AS1	0.552445	1.94059	3.51273	1.81259
ACSL3	44.5463	156.207	3.50662	1.81008
APOH	254.135	889.163	3.49878	1.80685
LINC01558	0.370295	1.29301	3.49184	1.80399
CCL20	16.4467	57.3196	3.48517	1.80123
RHBDL1	1.08258	3.76982	3.48226	1.80002
FAXDC2	3.25894	11.3282	3.47604	1.79744
TM6SF2	1.52236	5.28516	3.47169	1.79564
GADD45A	24.9267	86.3408	3.46379	1.79235
FNDC4	10.0373	34.7643	3.46351	1.79224
TMEM134	3.82198	13.2277	3.46095	1.79117
C3orf18	0.39043	1.34405	3.44249	1.78345
PCSK9	0.681282	2.34211	3.4378	1.78148
GBE1	12.072	41.4807	3.43611	1.78078
PPP4R4	0.657588	2.25679	3.43192	1.77902
SHC2	2.52942	8.67931	3.43134	1.77877
LPPR3	0.347846	1.1922	3.42738	1.77711
LOC100289361	0.580988	1.99126	3.42737	1.7771
A4GALT	0.386726	1.32545	3.42736	1.7771
JUNB	6.68849	22.9114	3.4255	1.77631
HSD17B2	0.573842	1.96443	3.42329	1.77539
MTRNR2L10	65.2153	223.068	3.42049	1.7742
SMCO4	9.69189	33.0946	3.41467	1.77175
KCNMB4	1.05509	3.59456	3.40688	1.76845
TMEM42	1.78099	6.0561	3.40041	1.76571
CDKN2A	1.93835	6.58859	3.39907	1.76514
MAPRE3	4.1132	13.9773	3.39816	1.76475
SERF2-C15ORF63	15.5348	52.7709	3.39695	1.76424
ENPP1	23.2542	78.9678	3.39585	1.76377
HSPBAP1	1.47419	4.99672	3.38947	1.76106
LOC645166	9.5882	32.4885	3.38838	1.7606
CCDC159	1.0484	3.54971	3.38584	1.75951
LINC01176	1.048	3.54684	3.38439	1.7589
ICAM2	1.35961	4.57051	3.36163	1.74916
METRNL	5.47962	18.4068	3.35914	1.74809
MYBPHL	0.420782	1.41339	3.35896	1.74801
2021-03-02	6.01365	20.1725	3.35445	1.74608
NUDT14	0.440558	1.47524	3.34857	1.74355
DISC1FP1	1.02491	3.43198	3.34857	1.74354
GMFG	2.30057	7.5876	3.29814	1.72165
N4BP2L1	2.74792	9.05499	3.29522	1.72037
TPM2	23.6871	78.0181	3.2937	1.71971
CCDC109B	1.88799	6.21007	3.28925	1.71776
NRTN	2.35284	7.73482	3.28744	1.71696
MTRNR2L6	1.38963	4.56471	3.28484	1.71582
GSDMB	5.34179	17.5407	3.28367	1.71531
CIDEC	7.89334	25.8463	3.27444	1.71125
AKR1C3	14.1264	46.2503	3.27403	1.71107
BTG2	1.81537	5.93167	3.26747	1.70817
KCNN4	0.406428	1.32799	3.26747	1.70817
C1S	8.01294	26.1698	3.26594	1.7075
TMIGD2	1.38034	4.50098	3.26078	1.70522
RPS14P3	3.91607	12.7503	3.25589	1.70305
PLCD3	6.81505	22.1539	3.25073	1.70076
LOC100130075	0.342012	1.11157	3.25009	1.70048
BBOX1-AS1	1.89427	6.15113	3.24723	1.69921
STOM	41.2041	133.763	3.24635	1.69882
PPDPF	20.3059	65.8201	3.24143	1.69663
ARRB2	22.4885	72.7255	3.2339	1.69327
SNHG25	129.131	417.143	3.23039	1.69171
PAK1	0.77704	2.5054	3.22429	1.68898
SNAI1	3.98618	12.8501	3.22366	1.6887
CYP2S1	5.50111	17.7335	3.22362	1.68868
SNHG6	170.613	549.408	3.2202	1.68715
TP53INP1	3.09126	9.95231	3.2195	1.68684
TMEM178A	0.764575	2.45937	3.21665	1.68556
COL16A1	0.95448	3.06873	3.21508	1.68485
EFNA2	7.48474	23.9699	3.2025	1.6792
BAIAP2L2	2.65824	8.50615	3.19992	1.67803
DKK4	2.77505	8.85519	3.191	1.67401
C19orf33	0.947385	3.0231	3.19099	1.67401
ACOT8	6.3932	20.3769	3.18728	1.67232
CBLC	1.66741	5.3076	3.18314	1.67045
LYPD3	0.842607	2.6811	3.18191	1.66989
C8B	1.04412	3.32003	3.17974	1.66891
HVCN1	1.02273	3.24842	3.17622	1.66731
OSCAR	1.27236	4.03912	3.17451	1.66653
HP	36.7993	116.811	3.17427	1.66643
NRARP	0.704855	2.23729	3.17411	1.66635
HYI	0.914347	2.89582	3.16709	1.66316
PPM1N	0.902615	2.85738	3.16567	1.66251
PAQR6	0.488513	1.54639	3.1655	1.66244
C4orf48	11.0047	34.7863	3.16104	1.6604
KRTAP3-1	3.81743	12.0557	3.15807	1.65904
HSD11B1L	0.549245	1.73439	3.15777	1.65891
HCN2	0.508927	1.60693	3.15749	1.65878
MIDN	26.0054	82.1056	3.15725	1.65867
DIRAS1	1.74491	5.50228	3.15333	1.65688
SNORA45B	25.8984	81.6216	3.15161	1.65609
TRPT1	6.43111	20.2525	3.14915	1.65496
HYKK	1.88059	5.90585	3.14042	1.65096
BCAS4	4.16093	13.0606	3.13887	1.65024
CEBPD	14.2734	44.7278	3.13365	1.64784
MEF2B	1.37625	4.30666	3.12927	1.64583
PDXP	20.4191	63.7726	3.12318	1.64302
MIR497HG	4.20817	13.1278	3.1196	1.64136
SLC22A9	0.694045	2.16001	3.1122	1.63794
PLA2G12B	12.0328	37.4475	3.11212	1.6379
GPR3	1.49086	4.63836	3.1112	1.63747
RPS28	1010.17	3138.91	3.10731	1.63567
COLCA2	2.44017	7.57769	3.10539	1.63478
LOC101927967	0.412587	1.27999	3.10235	1.63336
MID1IP1	1.72086	5.33464	3.09998	1.63226
LRRC25	0.675127	2.09285	3.09994	1.63224
SELM	52.2338	161.568	3.09317	1.62909
CCBL1	10.8922	33.6526	3.08961	1.62742
PAQR5	0.742519	2.29201	3.0868	1.62611
LOC100132352	0.403411	1.2449	3.08593	1.62571
ZAP70	1.13759	3.50539	3.08142	1.62359
ZNF688	0.389995	1.19985	3.07658	1.62133
LRP11	7.97699	24.5	3.07133	1.61887
STAP2	8.95386	27.4922	3.07043	1.61844
WDR25	0.367927	1.1273	3.06392	1.61538
KCTD13	4.16159	12.7423	3.06188	1.61442
RBP7	16.0847	49.2466	3.0617	1.61434
OSMR	27.7229	84.7306	3.05634	1.6118
ZFYVE1	0.435609	1.32926	3.0515	1.60952
LOC285074	2.81525	8.58448	3.04928	1.60847
LY6D	1.34325	4.08907	3.04416	1.60604
MEF2D	2.37771	7.23399	3.04242	1.60522
FTH1P3	0.681529	2.0712	3.03905	1.60362
LOC104968399	3.74493	11.3415	3.02849	1.5986
CFAP69	0.60108	1.82005	3.02797	1.59835
RAD51L3-RFFL	0.625127	1.88527	3.01582	1.59255
SLC50A1	9.78807	29.5048	3.01436	1.59185
TMED7-TICAM2	1.31793	3.9596	3.00441	1.58708
SNORA70	91.7995	275.754	3.00387	1.58682
TCAP	0.416896	1.25072	3.00008	1.585
SLC25A25	5.96353	17.8802	2.99826	1.58412
DPP7	3.99613	11.9699	2.99537	1.58274
RAB43	3.81707	11.4333	2.99531	1.5827
MXRA7	46.0862	137.954	2.99339	1.58178
FAM65A	6.92407	20.7049	2.99028	1.58028
SYBU	2.96798	8.85114	2.98221	1.57638
CCDC17	0.397787	1.18245	2.97257	1.57171
ACYP2	2.00835	5.96219	2.9687	1.56983
RPLP0P2	0.615578	1.82746	2.96869	1.56983
PPAPDC3	1.39001	4.12216	2.96556	1.56831
GLS2	1.7214	5.10031	2.96288	1.567
GALK1	11.5068	34.0854	2.9622	1.56667
SNORD57	312.258	922.607	2.95463	1.56298
MT1M	1.03173	3.04838	2.95463	1.56298
GAD1	1.28923	3.80687	2.95282	1.5621
ACP5	5.44623	16.0622	2.94923	1.56034
SERPINE1	61.5852	181.22	2.94259	1.55709
BLVRB	26.4315	77.4335	2.92959	1.5507
RTN2	5.47805	16.0452	2.929	1.55041
HIST1H2BD	0.516185	1.51161	2.92843	1.55013
ACKR2	1.02437	2.99531	2.92405	1.54797
SGK223	8.75272	25.5932	2.92403	1.54796
TIMP3	21.8121	63.6297	2.91717	1.54457
AVPI1	14.1567	41.2588	2.91444	1.54322
JDP2	1.13064	3.29508	2.91435	1.54317
DHRS3	10.5108	30.5822	2.9096	1.54082
CYSTM1	45.4059	132.059	2.90841	1.54023
TBX6	0.639679	1.85401	2.89834	1.53523
PIGZ	2.95699	8.56662	2.89707	1.5346
SCRN2	5.23001	15.1483	2.89642	1.53427
CD14	1.03	2.97864	2.89188	1.53201
SAPCD1	1.74549	5.04465	2.89011	1.53112
GUCA1B	1.03666	2.99332	2.88747	1.5298
HBQ1	5.90953	17.044	2.88415	1.52815
STBD1	2.45374	7.05732	2.87615	1.52414
PHYH	17.7275	50.8655	2.8693	1.5207
TMEM150B	1.08129	3.09405	2.86144	1.51674
OTUD1	1.09598	3.13439	2.8599	1.51596
TMEM91	6.97701	19.9329	2.85694	1.51447
DDT	56.7039	161.833	2.854	1.51299
MISP	1.77452	5.06374	2.85358	1.51277
PANX2	7.07136	20.1764	2.85326	1.51261
PPP1R15A	13.2802	37.8587	2.85076	1.51135
MAST1	0.489939	1.39578	2.84889	1.5104
PLEKHO1	3.14907	8.96003	2.84529	1.50858
RLTPR	0.888092	2.52306	2.84099	1.50639
CRACR2B	4.20334	11.9311	2.83848	1.50512
ST3GAL6	7.1268	20.2183	2.83694	1.50434
GSTA1	2.07633	5.88939	2.83644	1.50408
AKR1C2	11.4496	32.4356	2.8329	1.50228
SDC4	32.5243	92.0957	2.8316	1.50162
CPT1B	0.463122	1.31136	2.83156	1.5016
FAM50A	15.2225	43.0473	2.82787	1.49972
ZNF436-AS1	0.868219	2.45241	2.82464	1.49807
UCN2	0.493994	1.3922	2.81825	1.4948
SLC44A2	1.80362	5.07564	2.81414	1.49269
ADRA1D	0.603004	1.69403	2.80932	1.49022
GRB7	15.3554	43.0308	2.80232	1.48662
CITED4	1.20912	3.38726	2.80143	1.48616
CRAT	6.39262	17.8845	2.79768	1.48423
CCDC24	1.00685	2.81469	2.79554	1.48313
ATG2A	3.00217	8.3924	2.79544	1.48308
BDH1	2.03979	5.70173	2.79525	1.48298
ST20	0.599212	1.67203	2.79038	1.48046
GPR89A	0.737518	2.05755	2.78983	1.48018
ORM1	93.1859	259.677	2.78666	1.47853
CFDP1	61.312	170.825	2.78616	1.47828
TICAM1	2.60001	7.24226	2.78547	1.47792
C12orf76	6.4371	17.8888	2.77902	1.47457
NR4A1	5.06259	14.0598	2.7772	1.47363
ACSF2	20.8515	57.9013	2.77684	1.47344
TUSC3	1.11756	3.10296	2.77655	1.47329
BRI3	50.2586	139.478	2.77521	1.4726
ZNRF1	11.4844	31.8671	2.77482	1.47239
FOSL2	6.08591	16.8613	2.77055	1.47017
RAP1GAP	7.11326	19.6589	2.7637	1.4666
ERI3-IT1	0.579675	1.60135	2.7625	1.46597
SLC13A5	21.8864	60.4491	2.76195	1.46569
GRAMD3	1.87213	5.17069	2.76193	1.46568
TUBA4A	8.85373	24.4309	2.75939	1.46435
APOA2	3824.24	10550.2	2.75877	1.46403
AQP7P3	0.449454	1.23944	2.75766	1.46344
CASC19	0.604152	1.66604	2.75765	1.46344
DLGAP4-AS1	0.509598	1.40529	2.75764	1.46344
TNFSF12	3.63754	10.0093	2.75167	1.46031
LOC101927481	1.23499	3.38997	2.74494	1.45677
PANK4	6.55887	18.0018	2.74465	1.45662
FOSL1	5.83239	16.0015	2.74356	1.45605
SNTA1	2.54089	6.96199	2.73998	1.45417
ZNF22	0.535434	1.46695	2.73974	1.45404
TMEM191B	0.40924	1.12006	2.73693	1.45256
UBXN6	13.0581	35.7071	2.73448	1.45127
C12orf57	57.9151	158.335	2.73392	1.45097
RBPMS	30.5492	83.4601	2.73199	1.44995
FAM131A	5.40958	14.7654	2.72949	1.44863
TPST2	5.47248	14.9097	2.72449	1.44598
C19orf71	1.04251	2.83382	2.71827	1.44269
CLU	43.927	119.393	2.71799	1.44254
C6orf136	10.7823	29.2339	2.71129	1.43898
SLC38A3	10.7357	29.1061	2.71115	1.43891
TTC39A	2.19157	5.93805	2.7095	1.43802
KIAA1191	32.2812	87.4315	2.70843	1.43746
TBC1D10A	3.56995	9.6575	2.70522	1.43575
PAWR	17.3446	46.8918	2.70354	1.43485
FUZ	3.31193	8.9525	2.70311	1.43462
IMPDH1	12.238	33.0481	2.70045	1.4332
HCFC1R1	10.2566	27.6941	2.70012	1.43303
PROZ	2.82781	7.63325	2.69935	1.43261
RAB9A	8.43956	22.7602	2.69685	1.43127
DRAP1	33.0004	88.9925	2.69671	1.4312
AGPAT9	10.2942	27.7603	2.69669	1.43119
LRRC75B	4.88665	13.161	2.69326	1.42935
TGIF1	26.3951	71.0387	2.69136	1.42834
PELI3	0.507832	1.36358	2.6851	1.42498
CD302	5.9312	15.921	2.68428	1.42454
RAB11B-AS1	1.42826	3.83316	2.6838	1.42428
SERPINC1	42.8323	114.893	2.68239	1.42352
HDAC11	4.43887	11.9043	2.68183	1.42322
BMF	2.7696	7.42698	2.68161	1.4231
S1PR2	1.8289	4.90163	2.6801	1.42229
NPIPA5	0.413005	1.10638	2.67885	1.42162
IFI27L1	5.69686	15.2591	2.67851	1.42143
PDZK1	3.15059	8.43793	2.67821	1.42127
IFI6	1.30949	3.50488	2.67652	1.42036
RABAC1	37.9449	101.522	2.67551	1.41981
LOC100996437	0.722623	1.93281	2.67471	1.41938
TNFRSF25	0.419341	1.11899	2.66845	1.416
GAS5	243.66	649.747	2.66661	1.41501
GLTP	5.53029	14.7293	2.66339	1.41326
ZNF32-AS1	1.69385	4.50422	2.65916	1.41097
LOC101928069	0.454972	1.20984	2.65915	1.41097
CTF1	0.467636	1.24283	2.65769	1.41017
PAM16	49.3289	130.984	2.65532	1.40889
RAB4B	4.4228	11.7398	2.65438	1.40838
FST	13.6005	36.0873	2.65338	1.40783
HMGCL	10.9492	29.0328	2.65159	1.40686
BAIAP2L1	8.79822	23.3274	2.65138	1.40674
TPRN	6.02675	15.9758	2.65082	1.40644
C9orf89	11.1648	29.5865	2.64998	1.40598
CCL15	16.8655	44.6092	2.645	1.40327
CDKN2D	4.60126	12.1684	2.64458	1.40304
MSANTD3	11.8013	31.1538	2.63986	1.40046
YPEL5	9.59667	25.3256	2.639	1.39999
EPB41L4A-AS1	9.73576	25.6565	2.63528	1.39796
CSNK1E	24.0657	63.389	2.634	1.39725
RPL39	1680.82	4427.09	2.63389	1.39719
CASKIN1	2.1363	5.62577	2.63342	1.39694
ANAPC11	54.3623	142.941	2.62941	1.39474
MAD2L2	20.9081	54.8908	2.62534	1.3925
CCM2	4.37675	11.4887	2.62494	1.39228
UNC119	6.36647	16.6975	2.62272	1.39107
KLF5	1.65627	4.34367	2.62256	1.39098
MEP1A	2.46501	6.45987	2.62063	1.38991
TSKU	11.9063	31.1685	2.61782	1.38836
GNG5	81.9598	214.516	2.61733	1.3881
SPDYC	6.89295	18.0325	2.61608	1.38741
UBALD2	18.3637	48.0378	2.61591	1.38731
ISG20	3.66657	9.58571	2.61435	1.38645
ZNF720	2.72732	7.12929	2.61403	1.38627
ONECUT1	1.30404	3.40611	2.61197	1.38514
RGS10	37.7975	98.7119	2.6116	1.38493
FETUB	0.85218	2.22529	2.61129	1.38476
GPSM1	3.35556	8.75506	2.60912	1.38356
ZHX1-C8orf76	1.08225	2.82206	2.60759	1.38271
LOC100652768	1.70843	4.4531	2.60655	1.38214
GATSL3	1.11566	2.90079	2.60007	1.37855
SLC22A18	10.6104	27.558	2.59726	1.37699
MYL12A	157.155	408.036	2.59639	1.37651
ADGRG1	0.507167	1.3167	2.59619	1.37639
LPPR2	2.3588	6.12381	2.59615	1.37638
NDUFV2	170.517	442.676	2.59608	1.37634
SLC4A11	3.21029	8.31967	2.59156	1.37382
CRIP1	21.8591	56.6041	2.5895	1.37267
AP1M2	14.1436	36.6107	2.5885	1.37212
TMEM258	180.659	467.614	2.58838	1.37205
IFT20	46.7447	120.777	2.58376	1.36947
MGST3	10.2986	26.5756	2.58051	1.36765
HAGH	25.2201	65.0368	2.57877	1.36668
FADS3	3.98235	10.2639	2.57735	1.36589
ALMS1-IT1	0.531473	1.36709	2.57227	1.36304
TNK2	2.03449	5.22056	2.56603	1.35954
TSPAN7	9.20661	23.5931	2.56263	1.35762
RAB12	12.2696	31.4409	2.5625	1.35755
PIK3IP1-AS1	0.670146	1.71603	2.56068	1.35653
NDUFS8	45.356	116.126	2.56032	1.35633
HPCAL1	26.3296	67.3656	2.55855	1.35533
DSCR8	19.6256	50.1919	2.55747	1.35472
NDUFA3	60.2917	154.165	2.55699	1.35444
MIR4435-2HG	84.821	216.672	2.55446	1.35302
C12orf73	4.11906	10.4896	2.5466	1.34857
C1orf229	0.462111	1.17632	2.54554	1.34797
IL17D	0.881287	2.23933	2.54098	1.34538
PWWP2B	2.4276	6.1636	2.53897	1.34424
TGFB1I1	2.60196	6.59796	2.53577	1.34242
ST6GALNAC6	8.45265	21.4299	2.53529	1.34215
RASSF7	6.89397	17.4777	2.53522	1.34211
CLDN6	8.49567	21.5367	2.53502	1.342
CDIPT-AS1	2.35035	5.95239	2.53255	1.34059
FHL2	19.5042	49.3954	2.53255	1.34059
EGFL7	0.465501	1.1789	2.53254	1.34059
LDHD	1.88048	4.76104	2.53182	1.34018
GPSM3	3.22996	8.17359	2.53055	1.33945
QPCT	1.26644	3.20457	2.53038	1.33935
RPL35A	1351.21	3418.79	2.53017	1.33923
TOPORS-AS1	6.49205	16.4128	2.52814	1.33808
VILL	0.819732	2.07123	2.52672	1.33726
ANG	24.4143	61.6182	2.52386	1.33563
HIF1A-AS2	14.6627	36.9743	2.52166	1.33437
CD55	11.9847	30.194	2.51938	1.33307
SNORA73B	78.6543	198.146	2.5192	1.33297
DRAM2	10.2446	25.8056	2.51895	1.33282
SCARNA2	2.59265	6.52793	2.51786	1.3322
TMEM8B	0.480676	1.21018	2.51766	1.33208
SIGIRR	1.07562	2.70683	2.51653	1.33144
SH2D2A	0.904163	2.27436	2.51543	1.33081
LENG9	4.51811	11.3511	2.51236	1.32904
CORO1A	2.43231	6.10636	2.51052	1.32799
PQLC2	4.94978	12.4236	2.50993	1.32765
RALGDS	3.5776	8.97833	2.5096	1.32746
ADGRG3	2.54266	6.37749	2.5082	1.32665
PHF11	3.24259	8.12694	2.50631	1.32557
EIF4EBP3	3.66714	9.19083	2.50627	1.32554
GKAP1	1.46145	3.66197	2.50571	1.32522
GJA9-MYCBP	0.477679	1.19676	2.50536	1.32502
PLIN4	0.882604	2.20783	2.5015	1.32279
TAF10	32.5608	81.2816	2.4963	1.31979
FAM171A2	1.25194	3.12492	2.49606	1.31965
HJURP	14.0495	35.0602	2.49548	1.31932
GSTM3	5.12427	12.7868	2.49534	1.31924
NACAP1	0.878079	2.19082	2.49501	1.31905
CYP27A1	41.1145	102.552	2.4943	1.31864
TAGLN3	0.464303	1.15524	2.48812	1.31505
POLR2G	25.3024	62.9431	2.48763	1.31477
TNFRSF14	1.43204	3.5594	2.48555	1.31356
RHOC	52.0485	129.217	2.48263	1.31187
CTSD	78.0489	193.703	2.48182	1.3114
BLOC1S1-RDH5	0.529149	1.31318	2.48168	1.31132
NDUFV3	18.3747	45.5957	2.48144	1.31118
CPEB1	1.06683	2.64702	2.4812	1.31104
MYL9	72.7779	180.57	2.48111	1.31099
ENDOG	6.07842	15.0707	2.47938	1.30998
ULK1	4.6996	11.6472	2.47834	1.30937
MOB2	7.68979	19.0577	2.47831	1.30936
MPZL3	8.08921	20.0381	2.47714	1.30867
CRYAB	3.6461	9.02323	2.47476	1.30729
MOSPD3	6.84621	16.9333	2.47338	1.30649
IL32	84.8349	209.621	2.47093	1.30505
ITIH5	1.14075	2.81815	2.47044	1.30477
EGFL8	2.56394	6.32863	2.46832	1.30353
RHBDD2	10.7794	26.5848	2.46626	1.30232
ANKRA2	5.34604	13.1846	2.46624	1.30231
ARHGAP40	1.30281	3.21049	2.46428	1.30117
FAM231D	0.620793	1.52864	2.4624	1.30006
TIMP2	6.84067	16.8111	2.45752	1.2972
MTURN	1.26674	3.11211	2.45679	1.29677
CCNB1IP1	39.6365	97.342	2.45587	1.29623
TRAF3IP2	2.10706	5.17379	2.45545	1.29599
DHRS4L2	2.89324	7.08674	2.44941	1.29244
HPN	25.5219	62.5104	2.44928	1.29236
TSPO	36.5334	89.3505	2.44572	1.29026
APOE	550.51	1345.51	2.44412	1.28931
PMS2P3	1.14469	2.79441	2.44119	1.28759
CHST7	3.7954	9.26263	2.44049	1.28717
THAP3	5.02868	12.2702	2.44004	1.28691
RBP4	379.846	926.251	2.43849	1.28599
MASP1	0.969364	2.36138	2.43601	1.28452
CGREF1	7.63939	18.5919	2.43369	1.28314
SQSTM1	67.7855	164.737	2.43027	1.28112
SLC5A10	0.720046	1.74986	2.43021	1.28108
SYTL1	1.3974	3.39554	2.4299	1.2809
AIFM2	26.9118	65.3559	2.42852	1.28008
LOC101928303	1.53168	3.71917	2.42816	1.27987
SAT2	14.4631	35.0581	2.42397	1.27737
KIAA0513	0.545446	1.32111	2.42207	1.27624
MTRNR2L9	1133.69	2745.26	2.42153	1.27592
CLTB	30.6225	74.0861	2.41934	1.27461
LOC654342	7.95269	19.2283	2.41784	1.27372
CKM	2.1928	5.30183	2.41784	1.27372
EMD	18.399	44.3515	2.41054	1.26936
PCOLCE	8.69723	20.9639	2.41041	1.26928
CHIC2	10.4459	25.1776	2.41029	1.2692
GMDS	33.3718	80.4153	2.40968	1.26884
MT1X	35.1773	84.731	2.40868	1.26825
ATP6V0B	49.255	118.594	2.40776	1.26769
CYP4F3	3.26197	7.84499	2.40499	1.26603
ETFDH	3.63342	8.73738	2.40473	1.26587
MTRNR2L8	698.394	1679.19	2.40436	1.26565
XRCC6BP1	2.54597	6.10819	2.39916	1.26253
RPL22L1	13.7334	32.9363	2.39826	1.26199
NUDT8	3.11035	7.45848	2.39796	1.2618
DMPK	3.09163	7.4083	2.39624	1.26077
ZFAS1	256.283	613.45	2.39364	1.25921
TM4SF19-TCTEX1D2	1.57926	3.77764	2.39203	1.25824
LOC728392	2.41688	5.77972	2.3914	1.25785
MACROD1	8.71404	20.8159	2.38878	1.25627
CD151	46.6415	111.391	2.38824	1.25595
TMEM120A	16.8662	40.2752	2.38792	1.25576
GLYATL1	0.565101	1.34835	2.38603	1.25461
C5AR1	1.26415	3.015	2.385	1.25399
ISG15	46.9994	111.964	2.38224	1.25232
GCKR	10.6478	25.3423	2.38005	1.25099
FAH	25.3466	60.2189	2.37582	1.24842
UBL5	264.351	627.821	2.37495	1.2479
LGALS3	38.0229	90.2412	2.37334	1.24692
ST6GALNAC4	14.6553	34.7742	2.37281	1.24659
SYP	6.51846	15.4593	2.37162	1.24587
CAMTA1	35.0833	83.1787	2.37089	1.24543
CMC1	36.3127	86.0374	2.36935	1.24449
ISL2	4.35648	10.3146	2.36765	1.24345
MPC1	24.032	56.8883	2.36719	1.24318
GPX4	250.25	592.066	2.3659	1.24239
OR7E14P	1.17237	2.77114	2.36371	1.24105
PMM1	16.8727	39.8821	2.36371	1.24105
UPK1A-AS1	0.494241	1.16824	2.36371	1.24105
SPX	2.05544	4.85845	2.3637	1.24105
VAMP2	3.66753	8.66895	2.3637	1.24105
LINC01023	0.940517	2.2231	2.3637	1.24105
TMEM187	1.99632	4.7187	2.3637	1.24105
SNORD27	234.194	553.564	2.3637	1.24105
WNT11	0.720398	1.7028	2.36369	1.24104
REC8	1.1292	2.669	2.36362	1.241
EVI5L	0.775501	1.83261	2.36313	1.2407
MOGAT3	5.77844	13.6498	2.36219	1.24013
P2RX5	7.25556	17.1244	2.36018	1.23889
SERF2	71.7035	168.955	2.3563	1.23652
C19orf60	6.73332	15.8407	2.35258	1.23425
CDK18	7.28408	17.1241	2.35089	1.23321
KLF9	5.0921	11.9672	2.35015	1.23275
ADORA2B	10.6706	25.0681	2.34927	1.23221
MUSTN1	1.20965	2.84126	2.34883	1.23194
BEAN1	0.795007	1.86682	2.34818	1.23154
CHRNE	1.5437	3.62337	2.3472	1.23094
RNASEK	73.4441	172.33	2.34641	1.23046
TMEM189	17.5051	41.0592	2.34556	1.22993
TMEM184A	2.86576	6.7217	2.34552	1.22991
PSMG4	22.6505	53.1272	2.34552	1.22991
HHIPL2	3.12179	7.31831	2.34427	1.22914
RAMP2	4.76791	11.1711	2.34298	1.22834
HSPB11	49.1168	115.01	2.34156	1.22747
C11orf80	1.5852	3.70575	2.33772	1.2251
SQRDL	16.771	39.182	2.33629	1.22422
TMEM60	13.2801	31.0032	2.33456	1.22315
ZNF746	4.77533	11.145	2.33387	1.22272
MEGF9	3.6631	8.54354	2.33233	1.22177
RPL9	1450.37	3382.1	2.33189	1.2215
C10orf25	3.49827	8.14724	2.32893	1.21967
LMBR1L	6.16836	14.3539	2.32702	1.21848
CAPN2	9.61987	22.383	2.32675	1.21831
PHPT1	28.1992	65.6072	2.32656	1.2182
RPL28	420.576	977.866	2.32506	1.21727
IZUMO4	0.900297	2.09274	2.3245	1.21692
MBNL2	16.4947	38.3197	2.32315	1.21608
CTU1	2.87759	6.68083	2.32168	1.21517
FBXO25	10.9862	25.4796	2.31924	1.21365
NOSTRIN	1.25638	2.91303	2.31859	1.21325
FAM162A	99.591	230.73	2.31678	1.21212
NANOS1	1.39211	3.21899	2.31231	1.20933
SNN	1.40241	3.2404	2.31059	1.20826
SNORD47	1138.69	2630.34	2.30997	1.20787
INAFM1	6.1602	14.2288	2.3098	1.20776
SLC26A6	18.5478	42.8216	2.30872	1.20709
PHYKPL	2.78336	6.41649	2.3053	1.20496
LAIR2	1.14362	2.6363	2.30522	1.20491
MTHFS	4.21112	9.70688	2.30506	1.2048
APOC2	235.076	541.575	2.30383	1.20403
YBX2	1.34136	3.08713	2.30149	1.20257
LRG1	13.7598	31.6662	2.30136	1.20248
SMDT1	7.69149	17.6964	2.30078	1.20212
KLF15	2.16009	4.96949	2.30059	1.20201
CD68	8.22078	18.9069	2.29989	1.20157
CBLB	2.76794	6.35957	2.29758	1.20012
SLC6A12	0.564847	1.29646	2.29524	1.19865
LOC100996447	1.11862	2.56396	2.29207	1.19665
PLK2	1.96824	4.51	2.29139	1.19622
NUP50-AS1	7.3618	16.8684	2.29134	1.19619
SPSB1	5.86505	13.4288	2.28963	1.19512
CACFD1	1.8127	4.14936	2.28905	1.19475
SPTSSB	0.87996	2.01154	2.28594	1.19279
MSRB3	2.71876	6.2144	2.28575	1.19267
FHIT	1.66899	3.81355	2.28494	1.19216
KLHL5	6.76723	15.4606	2.28463	1.19196
UQCC2	25.4766	58.1897	2.28404	1.19159
KLHL24	2.58263	5.89866	2.28397	1.19155
RPL37A	4153.29	9476.81	2.28176	1.19015
LOC642236	1.20716	2.75384	2.28126	1.18983
GRINA	23.6182	53.8669	2.28074	1.1895
OPN1SW	1.11625	2.54195	2.27722	1.18728
SMPDL3A	7.71465	17.5446	2.27419	1.18535
ZNF628	1.17578	2.66865	2.26968	1.18249
TLE1	6.10266	13.8375	2.26745	1.18107
NTAN1	29.3986	66.6243	2.26624	1.1803
NAT14	14.2721	32.3293	2.26521	1.17964
PPP2R5B	2.15081	4.86922	2.2639	1.17881
HLA-H	6.84814	15.487	2.26149	1.17727
CYP4F12	6.72261	15.192	2.25984	1.17622
WNK4	5.29122	11.9568	2.25974	1.17616
C17orf100	3.46668	7.83331	2.2596	1.17607
C6orf48	123.568	279.105	2.25872	1.1755
IRF1	1.96151	4.43037	2.25865	1.17546
LOC344887	3.89506	8.79627	2.25831	1.17525
SIK1	16.2932	36.7862	2.25776	1.17489
LOC728730	3.25134	7.337	2.25661	1.17416
CDH1	0.8656	1.95245	2.2556	1.17351
ENTPD2	9.04545	20.3897	2.25414	1.17258
ANKRD1	64.9428	146.355	2.2536	1.17223
RPS21	1617.95	3645.45	2.25313	1.17193
DHRS12	4.0755	9.17889	2.25221	1.17134
ATP5J	106.935	240.761	2.25147	1.17087
EIF1	295.908	666.187	2.25133	1.17078
OVGP1	1.81519	4.07886	2.24707	1.16805
PEMT	12.2728	27.5775	2.24704	1.16803
TRAPPC4	25.3403	56.8963	2.24529	1.1669
CRYL1	28.9737	65.0255	2.24429	1.16626
CDK10	1.57719	3.538	2.24323	1.16558
ZNF580	6.47163	14.5005	2.24063	1.1639
LOC100506844	3.24565	7.2649	2.23835	1.16244
CCL14	1.93474	4.32818	2.23709	1.16162
C14orf2	57.4795	128.554	2.23652	1.16126
SCARNA9	5.85692	13.0749	2.23238	1.15859
PTS	28.7751	64.1932	2.23086	1.1576
CORO6	0.887835	1.98053	2.23074	1.15752
TRAF4	29.0733	64.7974	2.22876	1.15624
BCL6	16.9158	37.6556	2.22606	1.15449
COBL	1.25845	2.80106	2.2258	1.15432
QSOX1	7.68395	17.098	2.22516	1.15391
FCHO1	3.70141	8.23585	2.22506	1.15384
DNAJC19	12.6216	28.0785	2.22464	1.15357
RAB40B	5.02418	11.1727	2.22379	1.15302
MYL12B	177.239	393.974	2.22284	1.1524
RPL37	294.361	653.52	2.22013	1.15064
ISOC2	49.3772	109.49	2.21742	1.14888
COX10	4.71441	10.4444	2.21542	1.14758
PROSER2	5.42905	12.0237	2.2147	1.14711
PALMD	5.39242	11.9222	2.21092	1.14465
CPN1	5.4573	12.0654	2.21087	1.14462
MARVELD3	2.67301	5.90892	2.21059	1.14443
PROCR	4.98183	11.0115	2.21033	1.14426
TMEM205	29.8181	65.9062	2.21027	1.14423
SMIM11	17.1014	37.7774	2.20902	1.14341
LINC00152	33.2539	73.4132	2.20766	1.14252
TRAF3IP2-AS1	3.15581	6.96572	2.20727	1.14226
PINK1	3.31967	7.31969	2.20495	1.14074
NFYB	3.68252	8.11649	2.20406	1.14016
NTHL1	18.8965	41.5991	2.20142	1.13843
HIP1R	4.14481	9.12315	2.2011	1.13823
ORMDL3	67.0646	147.521	2.19969	1.1373
TTC39C	3.00439	6.59936	2.19657	1.13525
OST4	369.968	812.644	2.19653	1.13522
ADGRE5	2.22426	4.88468	2.19609	1.13494
PTRH1	6.73268	14.7841	2.19587	1.13479
PNPLA2	27.5456	60.4773	2.19553	1.13457
SEMA4A	0.550542	1.20837	2.19487	1.13414
TSNARE1	1.47016	3.22613	2.19441	1.13383
SERGEF	9.18712	20.1536	2.19368	1.13335
TMSB10	1175.4	2578.42	2.19365	1.13334
MRPL33	183.912	403.407	2.19348	1.13322
C2-AS1	2.09391	4.58848	2.19135	1.13182
NDUFAF6	4.98934	10.9304	2.19075	1.13143
HGD	76.3293	167.073	2.18884	1.13017
NIPSNAP1	112.71	246.658	2.18843	1.1299
PLEKHN1	1.01972	2.23079	2.18765	1.12938
RPL36A	389.414	851.866	2.18756	1.12932
BCL3	4.17855	9.13174	2.18538	1.12789
RHOB	65.6301	143.328	2.18388	1.12689
MAP1LC3B2	1.00775	2.19879	2.18188	1.12557
SNORA51	54.4182	118.734	2.18188	1.12557
MIR647	214.746	468.55	2.18188	1.12557
NPDC1	9.6509	21.0303	2.1791	1.12373
SPIN2B	1.0288	2.24078	2.17805	1.12304
ORM2	88.5784	192.877	2.17747	1.12265
DMTN	13.0504	28.4147	2.1773	1.12254
GSTO1	231.737	504.283	2.1761	1.12175
FLJ46906	1.71022	3.71761	2.17376	1.12019
PARL	23.3661	50.7906	2.17369	1.12014
ZC3H12A	3.51694	7.63742	2.17161	1.11876
GCLM	16.2734	35.3216	2.17051	1.11803
PALM	2.72567	5.91588	2.17043	1.11798
FAM24B	5.31401	11.5326	2.17023	1.11784
BUD31	26.3997	57.2923	2.17019	1.11782
PLD3	24.0686	52.2155	2.16944	1.11733
TXN	267.456	579.894	2.16818	1.11649
TSPAN13	7.84038	16.9908	2.16709	1.11576
MECP2	7.48488	16.215	2.16637	1.11528
RPS13	1044.16	2260.38	2.16478	1.11422
PFDN4	43.7974	94.8089	2.16472	1.11418
TNNC1	13.2102	28.5936	2.16451	1.11404
FAAP20	35.0236	75.7889	2.16394	1.11366
BTG3	18.5883	40.2213	2.1638	1.11356
C17orf49	18.9612	40.9941	2.162	1.11237
EML2	9.01291	19.4746	2.16074	1.11153
LOC100507291	1.53132	3.30756	2.15994	1.11099
TUBB2B	5.63195	12.1553	2.15828	1.10988
AAMDC	21.8304	47.0927	2.15721	1.10916
DNAJC1	7.97079	17.1791	2.15526	1.10786
NDUFA7	44.0238	94.7709	2.15272	1.10616
SUV420H2	1.87303	4.03102	2.15214	1.10577
SLC8B1	1.99301	4.28544	2.15024	1.10449
CD19	1.30656	2.80905	2.14996	1.10431
CYB5A	168.237	361.699	2.14994	1.10429
C15orf61	5.90107	12.6851	2.14963	1.10409
MAL2	17.3135	37.2077	2.14906	1.1037
RPL27	2347.41	5041.71	2.14778	1.10284
CCDC28A	9.17411	19.7034	2.14772	1.1028
FAM3A	4.70255	10.0953	2.14677	1.10217
ENG	4.84225	10.395	2.14673	1.10214
ADAMTSL4	3.35913	7.21025	2.14646	1.10196
FAM117A	6.18318	13.255	2.14372	1.10012
DNPH1	48.2492	103.386	2.14275	1.09946
CEBPB	26.5494	56.8781	2.14235	1.09919
NBL1	21.5232	46.0833	2.1411	1.09835
RAC3	20.1884	43.1827	2.13899	1.09693
PRAP1	14.7525	31.5291	2.1372	1.09572
C8G	14.5032	30.9899	2.13676	1.09543
DFNA5	7.69628	16.4203	2.13354	1.09325
TFR2	6.99115	14.9068	2.13224	1.09237
PBXIP1	9.96435	21.2455	2.13215	1.09231
SURF2	4.27295	9.11044	2.13212	1.09229
ZER1	4.42872	9.44243	2.13209	1.09227
MYL6	325.561	693.297	2.12955	1.09055
ZNF419	1.3005	2.76893	2.12913	1.09026
ADRBK1	15.1057	32.1454	2.12803	1.08952
UPK3BL	2.79595	5.94906	2.12774	1.08932
ADAMTS1	0.601997	1.28065	2.12734	1.08905
SNORA6	25.9348	55.172	2.12733	1.08905
OSER1	19.3461	41.1556	2.12733	1.08905
NDUFB5	85.2731	181.104	2.12381	1.08666
MAP2K2	47.1963	100.045	2.11976	1.0839
MXD1	2.37442	5.03294	2.11965	1.08383
SNORA10	117.764	249.562	2.11917	1.0835
MAFK	8.73391	18.505	2.11875	1.08322
AOC2	1.13727	2.40898	2.11821	1.08285
TMEM219	42.3186	89.6048	2.11739	1.08228
DHCR24	76.2429	161.402	2.11694	1.08198
ZNF579	4.85767	10.2812	2.11649	1.08167
C6orf1	6.1953	13.1038	2.11512	1.08074
CLN8	4.07769	8.62257	2.11457	1.08037
ANKRD65	2.5223	5.33349	2.11453	1.08034
MXD4	9.99676	21.131	2.11378	1.07983
PHLDA2	10.4705	22.0975	2.11045	1.07755
DCXR	79.3328	167.399	2.11009	1.0773
CDC26	30.7001	64.7479	2.10905	1.07659
ABHD8	4.06493	8.57121	2.10858	1.07627
TSPAN33	4.9204	10.3579	2.10509	1.07388
ANAPC10	4.69486	9.87651	2.10369	1.07292
TRAPPC1	22.7185	47.759	2.10221	1.07191
AK1	5.96053	12.5266	2.10159	1.07148
LPCAT4	14.3258	30.0976	2.10094	1.07103
HEBP2	30.8416	64.7618	2.09982	1.07027
RBM24	7.64593	16.0512	2.09931	1.06992
ADCK3	36.6315	76.889	2.09899	1.06969
PHF1	12.3245	25.8454	2.09707	1.06838
KREMEN2	1.45792	3.05481	2.09532	1.06717
CLDND2	0.695435	1.45701	2.09511	1.06702
COX7A2	172.733	361.792	2.09452	1.06662
HSD17B8	3.50793	7.34616	2.09416	1.06637
PDLIM7	14.8746	31.1311	2.0929	1.06551
VAMP8	92.983	194.587	2.09272	1.06538
RMRP	47.6743	99.5938	2.08905	1.06284
P2RX4	3.72504	7.78011	2.0886	1.06253
ALDH3A2	24.3442	50.8437	2.08853	1.06249
NUDT2	11.7228	24.4593	2.08647	1.06107
MDS2	0.50277	1.04859	2.08563	1.06048
NINJ1	37.2206	77.6154	2.08528	1.06024
RPL21	88.308	184.032	2.08398	1.05934
UPK3A	2.84164	5.92011	2.08334	1.0589
RPS27A	1241.81	2587.04	2.08328	1.05886
SLC27A2	6.29867	13.1199	2.08296	1.05864
PECR	42.6283	88.7554	2.08208	1.05802
ASGR1	236.915	493.241	2.08193	1.05792
FBXO22-AS1	51.89	108.029	2.08188	1.05789
SH3GLB2	7.45095	15.5052	2.08097	1.05726
RBPMS2	6.1729	12.8393	2.07995	1.05655
FGF17	0.614292	1.27677	2.07844	1.0555
MIEN1	52.0471	108.169	2.07829	1.0554
B2M	215.766	448.397	2.07816	1.05531
F11	0.950061	1.97431	2.07809	1.05526
PCGF1	11.5809	24.0544	2.07708	1.05455
CFB	48.9063	101.485	2.07509	1.05317
UBA7	1.85525	3.84866	2.07447	1.05274
ADPRM	1.8893	3.91847	2.07403	1.05244
RPS25	1790.91	3713.75	2.07367	1.05218
PQLC1	21.3198	44.2007	2.07322	1.05188
WSB2	16.241	33.6663	2.07292	1.05166
AKAP12	21.5584	44.6678	2.07194	1.05099
RARA	5.35904	11.0983	2.07095	1.05029
RPL23A	1263.37	2614.98	2.06984	1.04952
HIST1H1E	0.50275	1.03981	2.06824	1.04841
MRPL34	42.4362	87.7681	2.06824	1.0484
RNF19B	8.74556	18.0873	2.06817	1.04835
MAPK3	21.2704	43.9891	2.06809	1.0483
PHLDA3	8.75189	18.0964	2.06771	1.04804
ERICH6-AS1	0.961633	1.98565	2.06487	1.04605
STK11	18.5382	38.2479	2.06319	1.04488
S100A6	14.7885	30.511	2.06316	1.04485
MTRNR2L1	177.09	365.232	2.06241	1.04433
GPX3	58.6339	120.876	2.06154	1.04372
CEP85L	0.692484	1.42656	2.06006	1.04269
ISCA2	5.61687	11.5532	2.05688	1.04045
RPS4Y1	374.382	769.57	2.05557	1.03954
INTS6-AS1	0.960297	1.97379	2.0554	1.03942
YIPF2	12.6989	26.1011	2.05538	1.03941
TBC1D8	22.4238	46.0878	2.05531	1.03935
MSH5-SAPCD1	2.704	5.55102	2.05289	1.03766
ATP5E	467.094	958.504	2.05206	1.03707
CDR2L	4.45953	9.14993	2.05177	1.03687
CREBRF	1.2846	2.63499	2.05121	1.03648
CYBA	130.012	266.457	2.04948	1.03526
FLYWCH2	8.66539	17.7408	2.04732	1.03373
VRK3	13.3792	27.39	2.04721	1.03366
ABCC3	12.5996	25.7883	2.04676	1.03334
RPL13AP5	1252.12	2561.3	2.04557	1.0325
SNORD35B	293.642	599.435	2.04138	1.02954
NR0B2	19.0242	38.821	2.04061	1.029
TYMP	1.1873	2.42278	2.04058	1.02898
TXNRD1	118.652	242.03	2.03983	1.02845
WDSUB1	5.1207	10.4451	2.03978	1.02841
ART4	3.42038	6.97557	2.03941	1.02815
ARRDC4	1.46792	2.99319	2.03907	1.02791
BIN1	0.833328	1.6989	2.03869	1.02764
WBP2	33.2621	67.7773	2.03767	1.02692
WASH1	0.700488	1.42676	2.03681	1.02631
SBNO2	10.3565	21.0883	2.03624	1.02591
PKN1	22.4025	45.6149	2.03615	1.02585
ZNF296	2.14856	4.37088	2.03433	1.02455
ATP6V0C	89.5033	182.075	2.03428	1.02452
STX1A	1.34296	2.73065	2.03331	1.02383
TMEM11	9.40951	19.124	2.03241	1.02319
RHOF	18.1943	36.9748	2.03222	1.02306
ABHD12	17.6844	35.893	2.02964	1.02123
CDC34	67.9956	137.96	2.02895	1.02074
VIMP	20.359	41.2949	2.02834	1.0203
PPP2R5A	8.07367	16.3693	2.02749	1.0197
ZYX	21.296	43.1658	2.02694	1.01931
IFITM2	44.7504	90.6813	2.02638	1.0189
MSMB	0.920725	1.86542	2.02603	1.01866
DOC2A	2.96921	6.01307	2.02514	1.01802
PEX16	4.46821	9.04786	2.02494	1.01788
MFSD6	0.757719	1.53427	2.02485	1.01782
DBNDD1	13.7098	27.7453	2.02376	1.01704
F10	22.0363	44.5722	2.02267	1.01626
RASSF1	5.38937	10.9003	2.02256	1.01618
SLC25A28	6.55755	13.2432	2.01953	1.01402
FADS6	1.20346	2.43035	2.01947	1.01398
SEMA3F	2.52044	5.08912	2.01914	1.01374
SNX33	4.80481	9.67636	2.01389	1.00999
WBP1	15.0478	30.2897	2.0129	1.00927
IGSF8	11.2765	22.6959	2.01267	1.00911
DVL1	25.4649	51.2241	2.01156	1.00831
NDUFA1	244.677	492.122	2.01131	1.00814
P2RY11	1.46328	2.94247	2.01087	1.00782
ARRDC1	5.77909	11.6172	2.01021	1.00735
YIF1A	53.0162	106.562	2.00999	1.00719
TMEM161A	12.5335	25.1839	2.00933	1.00671
ACADS	12.4785	25.0674	2.00885	1.00637
RPS15A	2099.19	4216.18	2.00848	1.0061
UBE2B	15.7444	31.6161	2.00809	1.00582
PPARD	6.53794	13.126	2.00767	1.00552
POLR2F	18.6105	37.3172	2.00517	1.00372
MAP3K3	3.32074	6.65843	2.0051	1.00368
SERHL2	0.888514	1.78086	2.00431	1.00311
PIGL	8.01047	16.0517	2.00384	1.00277
GUK1	50.8785	101.942	2.00364	1.00262
SERINC2	5.14461	10.307	2.00346	1.00249
IL34	0.906046	1.81513	2.00335	1.00242
PTRHD1	30.9597	61.9993	2.00258	1.00186
RPLP1	2472.29	4949.11	2.00183	1.00132
SMIM20	15.2952	30.613	2.00148	1.00107
CCDC107	3.47562	6.95538	2.00119	1.00086
TMEM175	2.48343	4.96936	2.00101	1.00073
SLC39A4	34.9457	69.9189	2.00079	1.00057
TESK2	1.51685	3.03456	2.00057	1.00041
CXorf40B	4.94922	9.90066	2.00045	1.00032
NUPR1L	0.799166	1.59838	2.00006	1.00004
OSER1-AS1	3.32064	6.64138	2.00003	1.00002
STRN3	29.2921	14.6443	0.49994	-1.00017
LOC339803	5.84394	2.92158	0.499933	-1.00019
OFD1	4.49043	2.24464	0.499872	-1.00037
SCAF8	11.3944	5.69547	0.499848	-1.00044
DAG1	29.1902	14.5894	0.499805	-1.00056
TTC23	2.66429	1.3314	0.49972	-1.00081
ZNF19	1.42824	0.713704	0.499709	-1.00084
DDX21	134.073	66.9711	0.499512	-1.00141
SF3B3	25.9863	12.9787	0.499444	-1.00161
DCP2	7.48082	3.73601	0.499412	-1.0017
ZNF749	2.47394	1.23498	0.499196	-1.00232
VANGL1	2.05029	1.02348	0.499188	-1.00235
ZNF786	1.27883	0.638347	0.499165	-1.00241
POLA2	3.85869	1.92587	0.499099	-1.0026
DNAJB4	22.3387	11.149	0.499089	-1.00263
SATL1	1.12444	0.561101	0.499005	-1.00287
POU5F1	3.65299	1.82268	0.498956	-1.00302
FLVCR1	4.60429	2.297	0.498883	-1.00323
STEAP3-AS1	1.60688	0.801628	0.498872	-1.00326
MCMBP	23.8225	11.8843	0.498869	-1.00327
AP1S2	3.68055	1.83511	0.498597	-1.00405
VPS35	43.2401	21.556	0.498519	-1.00428
CROCCP3	1.77673	0.885606	0.498447	-1.00449
NSF	14.8072	7.37922	0.498354	-1.00476
SVIL	4.23803	2.11126	0.49817	-1.00529
STAG3L5P-PVRIG2P-PILRB	8.81291	4.39022	0.498158	-1.00533
LOC100288069	7.27874	3.62335	0.497799	-1.00636
LOC101928837	3.19489	1.59027	0.497754	-1.00649
SNORD88B	299.013	148.795	0.497621	-1.00688
EXOC7	23.3281	11.6047	0.497456	-1.00736
DIEXF	2.72988	1.3579	0.497421	-1.00746
GON4L	4.19842	2.08808	0.497349	-1.00767
CCDC163P	2.67625	1.33094	0.497315	-1.00777
SMC6	13.0039	6.46698	0.497311	-1.00778
MYO5B	2.81874	1.40169	0.497275	-1.00788
RAD52	6.61059	3.28722	0.497266	-1.00791
KIAA0196	7.28702	3.6235	0.497254	-1.00795
UHRF1BP1	9.91641	4.92948	0.497103	-1.00838
FOXA1	11.0805	5.50629	0.496935	-1.00887
DCAF5	4.13792	2.05627	0.496933	-1.00888
MPV17L	7.57119	3.76163	0.496835	-1.00916
ZNF552	3.47845	1.72743	0.496609	-1.00982
STMN1	120.369	59.7724	0.496576	-1.00991
XRN2	52.4409	26.0212	0.4962	-1.011
MLEC	61.8168	30.6683	0.496116	-1.01125
LHFPL2	11.1505	5.53153	0.496079	-1.01136
DEPTOR	2.24163	1.11175	0.495956	-1.01172
SASS6	4.75797	2.35946	0.495896	-1.01189
CCNE2	2.27743	1.1291	0.495778	-1.01223
TCP11L1	4.41959	2.19071	0.495682	-1.01251
MIPOL1	3.92375	1.94471	0.495625	-1.01268
TCTE3	1.38968	0.688746	0.495615	-1.01271
DARS	44.5623	22.0813	0.495515	-1.013
ALG13	4.1803	2.0708	0.495371	-1.01342
UBA3	29.142	14.4345	0.495316	-1.01358
SREBF1	10.9923	5.44458	0.495309	-1.0136
MED7	9.72471	4.81572	0.495204	-1.0139
NOP58	56.471	27.9636	0.495185	-1.01396
ZNF721	4.20476	2.08145	0.495022	-1.01443
TM4SF19-AS1	15.5903	7.71708	0.494992	-1.01452
BOC	1.5923	0.78797	0.494863	-1.0149
SETD2	8.32816	4.12091	0.494816	-1.01503
PAQR8	31.6962	15.6819	0.494756	-1.01521
IFT80	4.58535	2.26844	0.494715	-1.01533
NET1	26.0064	12.8648	0.494678	-1.01544
NRP1	8.08291	3.99839	0.494672	-1.01546
EIF4G2	157.35	77.8191	0.494561	-1.01578
PRDM10	2.04466	1.01081	0.494366	-1.01635
C19orf48	37.6189	18.5969	0.49435	-1.0164
CERS6	9.20855	4.55129	0.494246	-1.0167
FAM76B	3.29303	1.62737	0.494186	-1.01687
WBP11	33.2548	16.4313	0.494103	-1.01712
TMEM38B	6.66197	3.29065	0.493945	-1.01758
ANKRD52	13.9767	6.90136	0.493776	-1.01807
SLC44A1	7.64518	3.77479	0.493748	-1.01815
UBR2	9.11015	4.49763	0.493694	-1.01831
KIF3B	10.869	5.36409	0.493522	-1.01881
2021-09-06	9.3372	4.60809	0.493519	-1.01882
TFAM	21.2895	10.5053	0.49345	-1.01902
SSRP1	68.8804	33.9881	0.493436	-1.01906
XPO5	21.4081	10.5631	0.493416	-1.01912
FARP2	6.80012	3.35468	0.493327	-1.01939
IVNS1ABP	24.8857	12.2745	0.493235	-1.01965
NAPRT	1.5587	0.768357	0.492947	-1.02049
NFATC2IP	17.104	8.43053	0.492898	-1.02064
LAT	1.36919	0.674836	0.492872	-1.02071
FAM73A	1.6752	0.825205	0.492601	-1.02151
SNX30	4.08683	2.01283	0.492516	-1.02176
TRMT2B	4.6077	2.26893	0.492421	-1.02203
YWHAG	108.243	53.2964	0.492377	-1.02216
KIAA0895	2.04687	1.00781	0.492366	-1.0222
ASPSCR1	123.62	60.8629	0.492339	-1.02228
ZNF346	2.89544	1.4251	0.492188	-1.02272
LYSMD4	3.56957	1.7564	0.492048	-1.02313
VPS26A	31.2773	15.3899	0.492047	-1.02313
LARP4	19.4274	9.55891	0.492032	-1.02317
KRAS	7.45356	3.6671	0.491993	-1.02329
AKAP2	2.68565	1.32106	0.491896	-1.02358
ZMYND8	23.3312	11.4721	0.491706	-1.02413
ZNF280C	1.09465	0.537982	0.491465	-1.02484
LDHA	698.757	343.372	0.491404	-1.02502
TAP2	17.7544	8.72345	0.49134	-1.02521
RBL2	14.0554	6.90503	0.491272	-1.0254
BCKDHB	7.2972	3.58439	0.491201	-1.02562
CAPZA2	43.9257	21.5727	0.491118	-1.02586
MED1	20.5901	10.1089	0.490959	-1.02632
TSR1	23.2545	11.4104	0.490675	-1.02716
CCDC47	45.4575	22.3037	0.49065	-1.02724
EPB41L5	13.5987	6.66902	0.490416	-1.02792
SRSF11	47.4478	23.2662	0.490354	-1.02811
CTNNB1	117.578	57.6436	0.490258	-1.02839
VPS9D1-AS1	2.12116	1.0399	0.490251	-1.02841
NCAPD2	32.2802	15.8189	0.49005	-1.029
ITPR3	10.5872	5.18747	0.489976	-1.02922
RBSN	5.32308	2.60761	0.489869	-1.02953
ZNF529	4.29408	2.10309	0.489765	-1.02984
SLC9A8	2.18222	1.06853	0.489653	-1.03017
CYP20A1	2.63106	1.28827	0.489639	-1.03021
MYH3	1.16804	0.5719	0.489624	-1.03025
PPAT	26.2506	12.8439	0.48928	-1.03127
LOC100287015	2.05391	1.0049	0.489262	-1.03132
UNC119B	12.354	6.04199	0.489072	-1.03188
UNG	40.8427	19.975	0.489071	-1.03188
SNORD76	1127.92	551.598	0.48904	-1.03198
ANTXR2	5.4274	2.65392	0.488986	-1.03214
BRPF3	11.0413	5.39763	0.488858	-1.03251
AASS	8.77367	4.28877	0.488823	-1.03262
POLI	3.1263	1.52805	0.488773	-1.03276
EWSR1	151.706	74.1482	0.488762	-1.03279
C16orf62	2.12374	1.0379	0.488713	-1.03294
RAPH1	5.75641	2.81316	0.4887	-1.03298
BBS5	13.8624	6.76953	0.488338	-1.03405
DDX58	1.78572	0.871983	0.488309	-1.03413
2021-09-07	19.6073	9.57321	0.488247	-1.03432
ACAD9	9.27143	4.52645	0.488215	-1.03441
APCDD1	1.42434	0.695301	0.488157	-1.03458
AMIGO3	1.61781	0.789744	0.488156	-1.03459
PTBP2	2.97132	1.45001	0.488002	-1.03504
EFCAB7	1.71627	0.837521	0.487989	-1.03508
COMMD8	9.92106	4.83784	0.487633	-1.03613
KCNIP2	2.02263	0.986014	0.487491	-1.03655
SRSF6	39.1774	19.0982	0.48748	-1.03658
SEPHS2	70.4175	34.3235	0.487429	-1.03674
SNAP23	37.7997	18.4245	0.487425	-1.03675
C3orf38	4.23351	2.063	0.487302	-1.03711
NCKAP1	44.4952	21.6816	0.48728	-1.03718
IFT172	4.84613	2.36091	0.487174	-1.03749
IFNAR1	6.63584	3.23274	0.487164	-1.03752
SUCO	9.3317	4.54405	0.486948	-1.03816
MFAP3	7.4478	3.62536	0.486769	-1.03869
MIR6753	30.5514	14.8677	0.486645	-1.03906
CLASP1	11.0541	5.3782	0.486534	-1.03939
SORL1	14.061	6.83737	0.486265	-1.04019
FBXO38	8.04576	3.91227	0.486252	-1.04022
HNRNPA3	146.374	71.1368	0.485993	-1.04099
MAPK1	42.6584	20.7313	0.485984	-1.04102
C8orf58	1.90517	0.925832	0.485958	-1.0411
MIR17HG	1.88096	0.914027	0.485936	-1.04116
NUP210	17.5091	8.50474	0.485733	-1.04177
DDX42	55.4385	26.9269	0.485708	-1.04184
SPG20	8.60632	4.17957	0.48564	-1.04204
MAP3K9	1.19917	0.582329	0.48561	-1.04213
HERC2	3.54534	1.72163	0.485604	-1.04215
LAP3	45.1203	21.9067	0.485518	-1.0424
PFKFB2	2.61097	1.26761	0.485494	-1.04247
SPAST	9.32169	4.52546	0.485476	-1.04253
ZNF398	1.80323	0.875266	0.485388	-1.04279
METTL1	12.7102	6.16937	0.485387	-1.04279
FAN1	4.61947	2.24218	0.485376	-1.04283
ATP6V1C1	11.757	5.70547	0.485283	-1.0431
DDX17	82.7971	40.1743	0.485214	-1.04331
PLAGL1	3.1633	1.53484	0.485202	-1.04334
CCNO	3.64579	1.76892	0.485195	-1.04336
SRGAP1	2.62464	1.27277	0.484931	-1.04415
GTF2E1	9.01579	4.37193	0.484919	-1.04418
RBM5	21.3786	10.3635	0.48476	-1.04466
PRPF38A	18.0921	8.77015	0.48475	-1.04469
INCENP	10.3727	5.02802	0.484736	-1.04473
GPALPP1	9.69049	4.69731	0.484734	-1.04473
SRRM1	28.0087	13.5752	0.484678	-1.0449
SMAD5	9.74407	4.7219	0.484592	-1.04516
AEBP2	5.41679	2.62361	0.484348	-1.04588
STAG3L5P	1.76757	0.855976	0.484267	-1.04613
TRMT10C	18.643	9.02714	0.484211	-1.04629
KCTD20	32.0789	15.5251	0.483966	-1.04702
FGFBP3	2.44408	1.18223	0.483712	-1.04778
RPS6KB1	12.1496	5.87545	0.483592	-1.04814
EVPL	7.11081	3.43817	0.483513	-1.04837
SLC7A10	2.76633	1.33748	0.483485	-1.04846
PRPF4	18.2909	8.84269	0.483448	-1.04857
INVS	4.39885	2.12654	0.483431	-1.04862
FAM200A	2.39754	1.1586	0.483245	-1.04917
ROBO1	33.1032	15.9905	0.48305	-1.04976
TMEM133	1.69425	0.81835	0.483016	-1.04986
SUPT20H	11.1381	5.37681	0.48274	-1.05068
NOL11	38.7089	18.6788	0.482545	-1.05126
CHTF8	25.817	12.4572	0.482519	-1.05134
RFX3	1.74881	0.843557	0.482361	-1.05182
C4orf46	4.83819	2.3327	0.482143	-1.05247
HILPDA	9.28826	4.47666	0.48197	-1.05299
TIMELESS	11.7098	5.64295	0.4819	-1.05319
CKAP2L	3.52904	1.70018	0.481768	-1.05359
FABP1	158.206	76.2168	0.481757	-1.05362
C5orf24	11.9675	5.7651	0.48173	-1.0537
SLC35A3	5.3411	2.57284	0.481706	-1.05378
SGCB	3.00407	1.44697	0.48167	-1.05388
GOSR1	16.9407	8.15829	0.481579	-1.05415
KIF1B	14.2309	6.85252	0.481524	-1.05432
ZNF281	8.01253	3.85759	0.481445	-1.05456
CPLX2	84.2819	40.5458	0.481074	-1.05567
SRFBP1	6.2046	2.98343	0.480842	-1.05637
HTATSF1P2	1.45074	0.697557	0.480828	-1.05641
PPP1R8	23.6987	11.3884	0.48055	-1.05724
ARL6IP1	130.101	62.5122	0.48049	-1.05742
DDX11	5.9896	2.87771	0.480451	-1.05754
PPM1L	2.09923	1.00853	0.480429	-1.05761
HNRNPH1	178.11	85.5435	0.480285	-1.05804
PIK3AP1	1.83307	0.880303	0.480234	-1.05819
HPS3	6.40736	3.07701	0.480231	-1.0582
EIF2B5-AS1	4.24534	2.0383	0.480126	-1.05851
RASSF8	1.25507	0.602552	0.480094	-1.05861
WSB1	69.864	33.5383	0.480051	-1.05874
NFXL1	5.70548	2.73816	0.479918	-1.05914
APOOL	4.89225	2.34675	0.479687	-1.05983
PHACTR4	12.4875	5.99002	0.479681	-1.05985
CASP2	6.37544	3.05815	0.479677	-1.05987
TYW1	4.21283	2.0207	0.479654	-1.05993
RABIF	3.59063	1.72218	0.479632	-1.06
RAD51B	1.45907	0.699431	0.479368	-1.0608
SH3BGRL	3.74632	1.79581	0.479353	-1.06084
ESRG	1.49309	0.715649	0.479307	-1.06098
SNTB1	27.2089	13.04	0.479255	-1.06113
HSPA8	533.894	255.832	0.479181	-1.06136
E2F7	1.13839	0.545436	0.479129	-1.06151
PRKY	2.05439	0.984316	0.479128	-1.06152
ZFR	29.6998	14.2252	0.478966	-1.062
INTS6	7.19392	3.44521	0.478906	-1.06219
CSRP2BP	2.65991	1.27367	0.47884	-1.06239
ARL6IP6	15.0091	7.18539	0.478736	-1.0627
MTMR1	3.09919	1.48367	0.478728	-1.06272
GFPT1	40.5383	19.3998	0.478555	-1.06324
FHOD1	10.3417	4.94881	0.47853	-1.06332
GGT5	7.28735	3.48719	0.478526	-1.06333
DDX6	27.1919	13.0084	0.478392	-1.06373
KMT2E-AS1	1.50496	0.719924	0.478368	-1.06381
DNAAF2	2.89731	1.38592	0.478347	-1.06387
XRCC5	146.567	70.0978	0.478265	-1.06412
PEX1	4.8249	2.30626	0.477991	-1.06494
CCND1	37.7003	18.0182	0.477933	-1.06512
NUP50	22.673	10.8358	0.477916	-1.06517
ATR	3.99514	1.90868	0.47775	-1.06567
URB2	4.59834	2.19615	0.477596	-1.06614
SLC35E2B	7.31162	3.49179	0.477567	-1.06622
CCDC150	4.11797	1.96656	0.477556	-1.06626
HOOK1	9.3766	4.47747	0.477515	-1.06638
SYNJ2BP	2.61259	1.24708	0.477335	-1.06693
THUMPD1	12.6742	6.04811	0.477199	-1.06734
CIRH1A	42.6803	20.3591	0.477014	-1.0679
BLOC1S5-TXNDC5	14.3151	6.82759	0.47695	-1.06809
ZCCHC3	29.0223	13.8415	0.476926	-1.06816
TNKS2	15.2878	7.28779	0.476706	-1.06883
ZNF507	4.30996	2.05446	0.476677	-1.06892
C12orf4	1.88542	0.89856	0.476583	-1.0692
RAB23	2.78417	1.32667	0.476505	-1.06944
STK36	7.26741	3.46287	0.476493	-1.06947
ATG2B	1.29111	0.615111	0.47642	-1.06969
TTBK1	1.83124	0.872348	0.47637	-1.06985
MED18	10.4515	4.97542	0.476048	-1.07082
TROVE2	12.1347	5.7744	0.475858	-1.0714
GALNT4	2.18607	1.04019	0.475826	-1.07149
DHFR	30.1249	14.3311	0.475723	-1.07181
PLAU	1.94881	0.926577	0.475458	-1.07261
SLC30A9	17.6739	8.4022	0.475402	-1.07278
AASDHPPT	14.6007	6.93914	0.475261	-1.07321
ANO6	32.0284	15.2205	0.475219	-1.07334
LIG1	11.1904	5.31667	0.47511	-1.07367
LOC100288123	1.74311	0.82789	0.47495	-1.07415
FAM98B	8.37025	3.97346	0.474712	-1.07487
USP40	11.4514	5.43584	0.474688	-1.07495
MED14	7.45234	3.53617	0.474505	-1.07551
STAC	1.41728	0.672139	0.474246	-1.07629
PRICKLE4	2.90306	1.37638	0.474114	-1.0767
PRPF38B	14.5648	6.9051	0.474095	-1.07675
ACAD11	21.6561	10.2655	0.474023	-1.07697
UGGT2	5.75333	2.72714	0.474011	-1.07701
DUSP19	1.38224	0.655161	0.473985	-1.07709
BLZF1	4.71315	2.23354	0.473895	-1.07736
HS6ST1	40.7785	19.3237	0.47387	-1.07744
FUBP1	62.8892	29.7991	0.473835	-1.07754
SERPINA10	8.44982	4.00311	0.473751	-1.0778
PLEKHA8	9.14352	4.33135	0.473707	-1.07793
TSTD2	5.77892	2.73737	0.473682	-1.07801
JAK2	2.09315	0.990647	0.47328	-1.07923
LYRM2	4.40845	2.08595	0.473171	-1.07957
MON2	5.424	2.56603	0.473088	-1.07982
LOC100129148	37.0924	17.5351	0.472741	-1.08088
TMEM184C	8.21797	3.88497	0.472741	-1.08088
LOC102724601	1.99577	0.943481	0.47274	-1.08088
LOC101928565	1.17318	0.554609	0.47274	-1.08088
PYCRL	2.90202	1.3719	0.47274	-1.08088
DISC1	3.77616	1.78431	0.47252	-1.08155
GNL3L	10.1724	4.80617	0.472472	-1.0817
GPATCH11	5.03875	2.37987	0.472314	-1.08218
WRN	5.28721	2.49636	0.472151	-1.08268
WDFY2	11.9155	5.62494	0.472069	-1.08293
TRPC1	2.03426	0.960251	0.472039	-1.08302
MTMR12	14.7844	6.97559	0.471821	-1.08369
GAN	2.10847	0.994107	0.471483	-1.08472
DSCC1	7.97904	3.76087	0.471344	-1.08515
LOC643406	3.34426	1.57616	0.471303	-1.08527
GDPD5	1.93388	0.910351	0.470738	-1.087
ESCO1	7.26997	3.42208	0.470714	-1.08708
SFXN2	9.58851	4.51336	0.470705	-1.0871
SOX4	6.87832	3.23689	0.470593	-1.08745
JADE1	5.81741	2.73755	0.470579	-1.08749
LINC00999	1.56173	0.734877	0.470553	-1.08757
MROH8	1.34383	0.632307	0.470526	-1.08765
LOC646762	1.85159	0.871127	0.470475	-1.08781
VEGFA	44.1159	20.743	0.470193	-1.08867
TCF7	6.69724	3.14838	0.470101	-1.08896
DDIAS	4.46317	2.09793	0.470054	-1.0891
EID2B	1.78615	0.8393	0.469893	-1.08959
PDCD11	25.1988	11.8347	0.469653	-1.09033
AMACR	6.85521	3.21898	0.469567	-1.0906
FARP1	57.3887	26.9476	0.469563	-1.09061
MTCP1	1.76238	0.827446	0.469505	-1.09079
ANKIB1	5.05622	2.37364	0.46945	-1.09096
HEATR5B	4.60557	2.16155	0.469334	-1.09131
TGFBR1	2.16722	1.0171	0.469311	-1.09138
NFYA	12.6035	5.91386	0.469224	-1.09165
CENPO	8.93486	4.19151	0.469119	-1.09198
CCAR1	23.1077	10.8381	0.469025	-1.09226
LOC642852	2.75848	1.2933	0.468845	-1.09282
CD2AP	20.3907	9.55994	0.468838	-1.09284
SEC24A	21.0413	9.86189	0.468692	-1.09329
SLC23A1	5.26468	2.46735	0.468661	-1.09338
PLK4	5.71171	2.67641	0.468583	-1.09362
SOAT2	8.11267	3.80133	0.468567	-1.09367
DNAJC15	11.3172	5.30087	0.468391	-1.09422
KMT2E	7.98744	3.74124	0.46839	-1.09422
DCAF17	8.2897	3.88235	0.468334	-1.09439
PRIM1	11.3761	5.32766	0.46832	-1.09443
PAH	103.187	48.3184	0.468261	-1.09462
HSPA12A	20.2264	9.47114	0.468256	-1.09463
TOX3	6.02387	2.82011	0.468156	-1.09494
CDC5L	12.313	5.7636	0.468091	-1.09514
TBC1D16	11.0606	5.17698	0.468056	-1.09525
ARHGEF11	5.60181	2.62091	0.467868	-1.09583
LOC102724814	8.51529	3.98201	0.467631	-1.09656
KIAA0100	41.9761	19.6179	0.467359	-1.0974
C18orf54	3.41771	1.59623	0.467047	-1.09836
C5orf66	1.32946	0.620888	0.467023	-1.09844
LINC00909	1.77134	0.826829	0.466782	-1.09918
HSPA4L	10.3747	4.84077	0.466594	-1.09976
LYN	3.30528	1.54219	0.466584	-1.09979
USP24	10.1522	4.73583	0.466483	-1.1001
CCDC14	5.69769	2.65603	0.466159	-1.10111
GPATCH8	12.7696	5.95263	0.466156	-1.10111
NME6	7.8041	3.63668	0.465996	-1.10161
LVCAT5	3.88715	1.81	0.465637	-1.10272
GAS2L3	2.19498	1.02157	0.465412	-1.10342
CHKA	42.1303	19.5938	0.465076	-1.10446
USP8	9.20362	4.27886	0.464911	-1.10497
ZNF142	3.74597	1.74127	0.464838	-1.1052
MCM7	66.7302	31.0148	0.464779	-1.10538
NCAPG2	19.5964	9.10593	0.464674	-1.10571
LRRC45	11.4037	5.29883	0.464659	-1.10576
ITSN2	7.27867	3.38123	0.46454	-1.10613
IFT46	2.45362	1.13923	0.464306	-1.10685
MED14OS	1.94725	0.904105	0.464298	-1.10688
NAT10	23.5063	10.9119	0.464212	-1.10715
BTBD16	4.07117	1.88962	0.464147	-1.10735
ATP6V0A2	3.37575	1.5659	0.463867	-1.10822
IPO4	54.8593	25.4429	0.463785	-1.10847
GSTA2	1.74008	0.806987	0.463764	-1.10854
CTPS1	28.0752	13.0175	0.463665	-1.10884
KIAA0101	28.3873	13.1578	0.46351	-1.10933
JMJD1C-AS1	2.19697	1.01823	0.46347	-1.10945
RRP7A	7.57779	3.51112	0.463344	-1.10985
LOC441242	1.62805	0.754303	0.463317	-1.10993
MED22	6.02037	2.78928	0.463307	-1.10996
SPCS3	32.4051	15.0101	0.463202	-1.11029
LOC101927045	1.8839	0.872544	0.463158	-1.11042
USP33	10.2485	4.74588	0.46308	-1.11067
TRIM14	12.9665	6.00449	0.463077	-1.11068
FANCF	4.22475	1.9546	0.462655	-1.11199
POLR3C	4.1999	1.94258	0.46253	-1.11238
GORAB	2.2742	1.05181	0.462497	-1.11249
OSGEPL1	5.03581	2.32888	0.462464	-1.11259
LINC01372	1.95795	0.905479	0.462463	-1.11259
HNRNPA1P33	1.65662	0.766125	0.462463	-1.11259
ZNF664	36.8802	17.047	0.462226	-1.11333
BMS1	16.2235	7.49863	0.462208	-1.11339
ERCC6	1.16242	0.537046	0.462007	-1.11401
ABCC6	11.3128	5.22632	0.461983	-1.11409
PHF20L1	4.41831	2.03962	0.461629	-1.11519
ORC3	14.7327	6.80012	0.461566	-1.11539
ZNF333	1.50272	0.6931	0.46123	-1.11644
SHH	1.77395	0.817651	0.460921	-1.11741
PIGN	6.95572	3.2056	0.460858	-1.11761
ORC5	7.01003	3.23062	0.460857	-1.11761
ZNF276	4.17515	1.92402	0.460827	-1.1177
KLB	12.2285	5.63503	0.460811	-1.11775
LOC257396	2.07493	0.956133	0.460803	-1.11778
TIA1	18.8176	8.67114	0.460799	-1.11779
MTF2	9.17247	4.22488	0.460604	-1.1184
GPAM	41.6718	19.1921	0.460554	-1.11856
EDEM1	15.5128	7.1411	0.460336	-1.11924
TTLL5	2.00448	0.92233	0.460134	-1.11987
USP27X	2.55569	1.1759	0.460111	-1.11995
DCAF16	18.0624	8.30971	0.460056	-1.12012
FAM72A	2.18063	1.0032	0.460051	-1.12014
ALKBH3	8.29116	3.8142	0.460032	-1.12019
PTAR1	7.78519	3.58106	0.459984	-1.12035
HNRNPLL	23.1745	10.6565	0.459837	-1.1208
LYSMD3	8.61041	3.95786	0.45966	-1.12136
GJC1	3.71757	1.70874	0.459639	-1.12143
NAGPA-AS1	1.27233	0.584775	0.45961	-1.12152
ZFP69	1.79267	0.823925	0.459608	-1.12153
DMXL1	1.96021	0.900834	0.45956	-1.12168
TTC14	14.9769	6.87828	0.459259	-1.12262
ZFP41	1.41298	0.648832	0.459194	-1.12282
PLS3	42.2767	19.4092	0.459099	-1.12312
ZNF638	15.9424	7.31845	0.459056	-1.12326
RGS3	14.5351	6.67194	0.459023	-1.12336
ATF7IP	3.78364	1.7366	0.458976	-1.12351
MOGAT2	2.58291	1.18513	0.458835	-1.12395
TXLNGY	13.2609	6.0836	0.458762	-1.12418
NAV2	8.34987	3.82989	0.458677	-1.12445
TRAM1	52.2057	23.9247	0.458278	-1.12571
CPNE3	16.7278	7.66596	0.458277	-1.12571
ZNF32	10.0582	4.60852	0.458185	-1.126
MAGT1	26.6453	12.2075	0.458148	-1.12611
RRP1B	21.6656	9.9253	0.458113	-1.12622
TNRC6C	1.27446	0.58382	0.458092	-1.12629
PRPF8	41.9194	19.2021	0.458072	-1.12635
PIP4K2B	17.4603	7.99715	0.458019	-1.12652
POLK	4.24261	1.94289	0.457947	-1.12675
ITGA10	3.72632	1.70615	0.457865	-1.12701
INTS3	7.24197	3.31465	0.4577	-1.12753
ZBTB38	10.2583	4.69412	0.457592	-1.12787
ASF1B	12.4322	5.68881	0.457587	-1.12788
WDR77	53.5343	24.4961	0.457578	-1.12791
LYPD1	2.73632	1.25131	0.457297	-1.1288
GOLGB1	12.0939	5.52896	0.457169	-1.1292
CCR7	1.89155	0.8644	0.45698	-1.1298
PTPN14	3.68938	1.68589	0.456958	-1.12987
MYO1B	29.3583	13.414	0.456907	-1.13003
TGS1	6.73322	3.07586	0.456819	-1.13031
WDFY1	25.8377	11.8018	0.456767	-1.13047
RAB36	2.87231	1.31175	0.456688	-1.13072
ACAP2	6.7812	3.09674	0.456665	-1.13079
FAM21C	3.04616	1.39093	0.456618	-1.13094
ANKMY1	3.31799	1.51459	0.456478	-1.13138
MTDH	18.3529	8.37477	0.456319	-1.13189
PI4K2B	16.127	7.35799	0.456253	-1.13209
CPSF7	21.3486	9.73879	0.456179	-1.13233
CUL4B	16.2996	7.43047	0.455868	-1.13331
WHSC1L1	9.98145	4.54843	0.455688	-1.13388
HAUS3	7.21425	3.28709	0.455638	-1.13404
SKP2	27.4329	12.4993	0.455632	-1.13406
COPA	54.728	24.9259	0.455451	-1.13463
THPO	3.42525	1.55967	0.455345	-1.13497
TSEN2	4.69796	2.13876	0.455253	-1.13526
LRP1	23.9554	10.9044	0.455196	-1.13544
EML6	5.01501	2.2828	0.455194	-1.13545
UBXN4	45.2442	20.5946	0.455188	-1.13547
PSMD5	18.1174	8.24662	0.455177	-1.1355
ABHD14A-ACY1	6.66339	3.03277	0.455139	-1.13562
TRIO	6.6214	3.01312	0.455058	-1.13588
YTHDF3	10.2942	4.68326	0.454942	-1.13625
METTL14	7.58882	3.45157	0.454823	-1.13662
PRPS2	12.9376	5.88373	0.454778	-1.13677
ZBTB21	1.50881	0.686148	0.454761	-1.13682
C4B_2	2.80973	1.27761	0.454709	-1.13698
SACM1L	11.8108	5.36997	0.454666	-1.13712
HIST1H4C	5.1024	2.31934	0.454559	-1.13746
SMAD1-AS1	4.86879	2.21315	0.454559	-1.13746
ADSS	25.461	11.5701	0.454424	-1.13789
PNRC2	56.4834	25.666	0.454399	-1.13797
GTF2H3	19.2034	8.72577	0.454387	-1.13801
DOLK	5.57338	2.53121	0.454161	-1.13873
SNRK	2.30209	1.04484	0.453866	-1.13966
ANKRD49	3.20502	1.45427	0.453748	-1.14004
HSPA13	14.9871	6.79907	0.453661	-1.14031
TNPO1	22.9706	10.4196	0.453606	-1.14049
TRIM21	2.42676	1.10054	0.453502	-1.14082
RINT1	11.361	5.14668	0.453013	-1.14238
PRPF40A	24.2139	10.9686	0.452988	-1.14246
FMO5	32.6474	14.7884	0.452973	-1.1425
RIPPLY3	1.12698	0.510096	0.452622	-1.14362
TBL1X	12.889	5.83244	0.452513	-1.14397
ME2	9.75578	4.41404	0.452454	-1.14416
CCDC144NL	1.90809	0.862238	0.451885	-1.14597
FIRRE	1.82263	0.823619	0.451885	-1.14597
AADAT	4.90886	2.21754	0.451742	-1.14643
ANAPC1	18.062	8.15676	0.451598	-1.14689
TMEM212	3.68628	1.66376	0.451338	-1.14772
KIAA1551	2.08325	0.939986	0.451211	-1.14812
MYO5C	6.57394	2.96504	0.451029	-1.14871
CDK8	7.94688	3.58404	0.451	-1.1488
C2CD3	3.59395	1.62058	0.450919	-1.14906
MCM3	124.407	56.0958	0.450905	-1.1491
FAM111A	1.94205	0.875503	0.450814	-1.1494
RBM27	10.5744	4.76653	0.450761	-1.14956
PAN3	5.66727	2.55409	0.450674	-1.14984
LOC100130744	3.67859	1.65735	0.450539	-1.15027
LPIN1	6.61924	2.98199	0.450503	-1.15039
NANOG	1.3806	0.62158	0.450225	-1.15128
EIF3A	127.926	57.5424	0.44981	-1.15261
VWA1	12.2013	5.48787	0.449777	-1.15272
WDR73	7.41895	3.33589	0.449644	-1.15314
RPGRIP1L	2.69732	1.21273	0.449606	-1.15327
AP3B1	26.632	11.9614	0.449136	-1.15477
PRKACB	2.15138	0.966122	0.449071	-1.15499
DDC	28.6165	12.8495	0.449024	-1.15514
ZNF148	2.73101	1.22577	0.448834	-1.15575
PANK1	4.65092	2.08713	0.448756	-1.156
ETV3	2.99482	1.34381	0.448711	-1.15614
ZMYND11	13.9637	6.26533	0.448687	-1.15622
C19orf54	6.26342	2.80976	0.448598	-1.1565
WNK1	16.8666	7.56585	0.44857	-1.1566
LINC00958	17.3693	7.79085	0.448541	-1.15669
ZMYM6	2.34995	1.05386	0.448461	-1.15695
C11orf30	3.23567	1.45075	0.448362	-1.15727
CLIP1	15.7764	7.07321	0.448341	-1.15733
KIAA1109	2.54592	1.14143	0.448337	-1.15734
LINC01291	2.43465	1.09143	0.44829	-1.15749
SPG11	4.64555	2.0821	0.448192	-1.15781
RAI14	11.2926	5.06029	0.448107	-1.15809
HTT	8.21964	3.68248	0.44801	-1.1584
IPO7	67.2476	30.122	0.447927	-1.15867
SLC16A1	62.7613	28.1109	0.447902	-1.15875
UBN2	3.21982	1.44215	0.447898	-1.15876
SOWAHC	17.375	7.78212	0.447892	-1.15878
SMARCC1	33.4003	14.9589	0.447867	-1.15886
DHX15	51.1078	22.8796	0.447673	-1.15948
ERICH4	7.70888	3.45045	0.447594	-1.15974
PXYLP1	4.56489	2.04187	0.447299	-1.16069
NOP9	23.8751	10.6696	0.446892	-1.162
C2orf48	1.29001	0.575959	0.446476	-1.16334
RSF1	8.48094	3.78641	0.446461	-1.16339
RBM25	20.2166	9.02393	0.446362	-1.16371
NUP205	20.2573	9.04022	0.44627	-1.16401
DPY19L4	4.10459	1.83165	0.446244	-1.16409
NOL12	5.9182	2.64064	0.44619	-1.16427
CTBP1-AS2	2.83908	1.26618	0.445983	-1.16494
NUP98	19.4945	8.68719	0.445623	-1.16611
ZNF773	1.65515	0.737541	0.445604	-1.16617
FAM156A	1.97134	0.878322	0.445546	-1.16635
NPIPB4	1.20895	0.538604	0.445514	-1.16646
ARMT1	27.3507	12.1811	0.445367	-1.16693
PDK3	2.65051	1.18009	0.445231	-1.16737
CFAP97	22.058	9.82016	0.445197	-1.16748
KCTD7	4.6861	2.08578	0.445099	-1.1678
KAT6B	3.3712	1.50031	0.445037	-1.168
SIPA1L1	1.96249	0.873082	0.444885	-1.1685
SIK2	4.39015	1.95283	0.444821	-1.1687
AGGF1	6.14648	2.73327	0.444689	-1.16913
GTF2H2B	5.18259	2.30379	0.444525	-1.16966
ODF2L	3.38233	1.50299	0.444365	-1.17018
TAF6L	4.87778	2.16745	0.444352	-1.17023
CENPL	2.59855	1.15461	0.444329	-1.1703
KIF2A	8.98634	3.99282	0.444321	-1.17033
SIKE1	14.8973	6.61537	0.444065	-1.17116
IGF2BP3	18.5467	8.23252	0.443881	-1.17176
PLA2G4B	1.96372	0.87153	0.443816	-1.17197
RPS6KA3	88.1391	39.1126	0.44376	-1.17215
RNF207	1.73791	0.771186	0.443743	-1.1722
USP34	14.3115	6.3502	0.443713	-1.1723
CYTH3	3.43677	1.52484	0.443684	-1.1724
C5orf15	37.6141	16.6738	0.443286	-1.17369
KIF7	3.57734	1.58546	0.443195	-1.17399
ALG1L2	1.27269	0.56405	0.443195	-1.17399
LOC101928020	1.3097	0.580452	0.443195	-1.17399
ANXA4	70.1254	31.0792	0.443195	-1.17399
LOC100134868	3.31726	1.47019	0.443194	-1.17399
GDF7	2.28424	1.01236	0.443193	-1.17399
TANGO6	5.41703	2.40002	0.443051	-1.17446
FOXO1	6.30193	2.79103	0.442885	-1.175
COL26A1	2.80769	1.24344	0.442869	-1.17505
COL21A1	39.6912	17.5665	0.442579	-1.17599
IPO5	61.3335	27.1355	0.442425	-1.17649
ANKRD42	2.11426	0.935276	0.442366	-1.17669
DCLRE1C	2.37106	1.04844	0.442182	-1.17729
ZNF275	3.3505	1.4814	0.442143	-1.17742
ADNP	12.5715	5.55579	0.441935	-1.17809
TWISTNB	8.1894	3.61877	0.441885	-1.17826
ASAP1	15.3155	6.76671	0.441821	-1.17847
NEO1	3.0905	1.36435	0.441466	-1.17963
C17orf51	3.66884	1.61948	0.441415	-1.17979
LOC102724009	5.34541	2.35954	0.441414	-1.17979
TMEM51	7.65214	3.37682	0.441291	-1.1802
DEPDC4	1.92154	0.84783	0.441224	-1.18042
SUZ12	18.391	8.11122	0.441043	-1.18101
FAM83D	14.4823	6.38616	0.440963	-1.18127
KDM5A	5.60807	2.47261	0.440902	-1.18147
ARL13B	4.21861	1.85967	0.440825	-1.18172
PLAGL2	13.8737	6.11444	0.440722	-1.18206
TRIP12	25.0389	11.0329	0.44063	-1.18236
NF1	9.21578	4.059	0.44044	-1.18298
ZFP36L1	23.5811	10.3841	0.440357	-1.18325
NFKB1	11.4194	5.02807	0.440309	-1.18341
PRC1	32.3562	14.2465	0.440302	-1.18343
KIF21A	11.3913	5.01505	0.440253	-1.1836
SIX1	2.34261	1.03099	0.440103	-1.18409
DHX34	6.38208	2.80866	0.440085	-1.18414
RAD54L	10.6056	4.66708	0.440058	-1.18423
RABGAP1L	5.87891	2.58673	0.440002	-1.18442
GUF1	12.5022	5.49879	0.439826	-1.185
ITGB2	8.33216	3.66443	0.439794	-1.1851
NPSR1-AS1	1.75666	0.772366	0.439679	-1.18548
UBLCP1	12.2023	5.3636	0.439556	-1.18588
ARID4B	6.20987	2.72884	0.439436	-1.18628
PDE12	8.98595	3.94741	0.439287	-1.18676
ZCCHC2	4.27965	1.87877	0.439001	-1.1877
NCAPH	7.39313	3.24538	0.438972	-1.1878
RAB42	7.43706	3.26408	0.438894	-1.18806
NUP35	13.7573	6.03729	0.438843	-1.18822
MSX1	88.252	38.7227	0.438774	-1.18845
NEURL2	1.91008	0.837811	0.438626	-1.18894
MCCC2	38.8527	17.0389	0.438551	-1.18918
CHSY1	4.66471	2.04503	0.438405	-1.18967
BIRC7	3.55176	1.55687	0.438338	-1.18989
HECTD4	2.89243	1.26776	0.438303	-1.19
CDC27	19.2215	8.42357	0.438237	-1.19022
DOCK4	7.76611	3.40255	0.438128	-1.19058
CDK13	5.16942	2.2647	0.438096	-1.19068
MFSD11	14.1559	6.20157	0.438091	-1.1907
RPRD2	4.94605	2.16648	0.438022	-1.19092
SGK2	6.41022	2.8077	0.438004	-1.19099
VPS4B	10.5968	4.6398	0.437849	-1.19149
PDE7A	3.2765	1.43446	0.437803	-1.19165
ATE1	16.8042	7.35661	0.437784	-1.19171
TARDBP	51.2397	22.4269	0.437686	-1.19203
SNRNP200	51.1404	22.3827	0.437672	-1.19208
BTBD3	8.30929	3.6366	0.437655	-1.19213
ABCF2	23.4075	10.2436	0.43762	-1.19225
EXOSC2	21.0104	9.19445	0.437614	-1.19227
WDR36	11.6998	5.11945	0.437567	-1.19242
HMBOX1	3.89923	1.70509	0.437289	-1.19334
QKI	15.7526	6.88686	0.437189	-1.19367
TET3	3.03583	1.32714	0.437159	-1.19377
ZBTB40	5.09374	2.22655	0.437115	-1.19392
NEK4	7.78773	3.40144	0.436769	-1.19506
FNIP2	4.77845	2.08686	0.436723	-1.19521
PCYOX1	33.9156	14.8011	0.43641	-1.19624
WAPAL	18.9731	8.27786	0.436295	-1.19663
MTX3	5.76632	2.51579	0.43629	-1.19664
IQCH-AS1	3.17338	1.38424	0.436204	-1.19693
NFE2L3	9.5933	4.18401	0.436139	-1.19714
PUS7	17.3064	7.54615	0.436032	-1.19749
LAMC1	37.1275	16.1871	0.435987	-1.19764
KIF18B	10.426	4.54506	0.435935	-1.19781
CEMIP	16.5461	7.21145	0.43584	-1.19813
DPH3P1	3.06371	1.33506	0.435766	-1.19838
MTRR	14.3502	6.25325	0.43576	-1.19839
TP53BP2	6.56349	2.86007	0.435754	-1.19841
CPSF3	37.7509	16.4458	0.43564	-1.19879
PAXIP1	6.49364	2.82875	0.435619	-1.19886
NHLRC2	4.90829	2.13814	0.435618	-1.19886
SMYD4	4.09548	1.78288	0.435329	-1.19982
CEP290	4.59671	2.00013	0.435122	-1.20051
MESDC2	18.387	7.99709	0.434932	-1.20114
USP13	7.69244	3.34551	0.434909	-1.20122
TFDP1	41.5541	18.0668	0.434778	-1.20165
KIF5A	4.08586	1.77578	0.434616	-1.20219
AP4E1	4.06914	1.7683	0.434564	-1.20236
TRO	4.70546	2.04457	0.43451	-1.20254
THADA	7.20172	3.12895	0.434473	-1.20266
FBXO5	12.2337	5.31423	0.434393	-1.20293
AMDHD1	2.94776	1.28038	0.434357	-1.20305
AGO1	7.53793	3.27404	0.434342	-1.2031
PRR14L	7.84346	3.40308	0.433875	-1.20465
SLC51A	3.07396	1.33362	0.433844	-1.20475
ADAL	6.50161	2.81997	0.433734	-1.20512
ACADM	31.1981	13.5274	0.433597	-1.20557
ISM2	10.3081	4.46817	0.433462	-1.20602
PRKD3	9.46912	4.1039	0.433398	-1.20623
MACF1	13.5664	5.87911	0.433358	-1.20637
DSP	104.83	45.3989	0.433072	-1.20732
CAPRIN1	48.3345	20.9309	0.433043	-1.20742
LOC642846	2.45958	1.06498	0.432993	-1.20759
TRUB1	13.8377	5.98933	0.432827	-1.20814
KIF4A	9.71333	4.20365	0.432771	-1.20832
P3H2-AS1	5.18309	2.24242	0.432642	-1.20876
DCLRE1B	4.02678	1.74151	0.432482	-1.20929
SGOL1	3.63662	1.57247	0.432399	-1.20957
C1orf226	7.24601	3.13151	0.43217	-1.21033
PABPN1	34.839	15.0563	0.432168	-1.21034
DHX8	15.8155	6.83187	0.431973	-1.21099
RFWD3	21.2462	9.17162	0.431683	-1.21196
CPSF6	14.2112	6.13201	0.431491	-1.2126
NAA50	29.796	12.8558	0.431461	-1.2127
CCDC18	1.65303	0.712909	0.431274	-1.21332
CEP120	4.3555	1.87809	0.4312	-1.21357
FAM184A	8.11626	3.49782	0.430965	-1.21436
MIS18A	15.7747	6.7966	0.430854	-1.21473
RBMX	75.3364	32.4491	0.430723	-1.21517
SUDS3	14.5248	6.2561	0.430718	-1.21518
ADD1	36.9944	15.9251	0.430473	-1.216
CKAP5	30.8716	13.2856	0.43035	-1.21642
FBF1	1.5901	0.684084	0.430214	-1.21687
SLC41A2	3.76718	1.619	0.429764	-1.21838
NANP	8.4148	3.61638	0.429764	-1.21838
SNORA67	79.3547	34.1038	0.429764	-1.21838
DYNC1H1	14.2549	6.1244	0.429635	-1.21882
CLPB	10.4097	4.47223	0.429621	-1.21886
CYB561D1	1.88307	0.80893	0.42958	-1.219
E2F5	8.48306	3.64356	0.42951	-1.21924
KLHL8	5.29836	2.27385	0.429161	-1.22041
ALKBH8	2.63973	1.1328	0.429135	-1.2205
PKP2	12.9381	5.55208	0.429126	-1.22053
ELK3	5.5286	2.37239	0.429112	-1.22057
SAP30	13.2591	5.6896	0.429109	-1.22058
[truncated: 1,723 more rows]
