# Supplementary material for: Suppression of Cell Tumorigenicity by Non-neural Pro-differentiation Factors via Inhibition of Neural Property in Tumorigenic Cells
Source: Front Cell Dev Biol. 2021 Sep 14;9:714383. doi: 10.3389/fcell.2021.714383 (PMC8476888; doi:10.3389/fcell.2021.714383)
Supplement: Supplementary file 4 [file Table_4.xlsx]

## Sheet: 工作表1
Putative target genes of FOXA3
HAL
ECT2
IFT20
S100P
APOA2
FABP1
CPS1
SSTR5
IL15RA
ANKRD1
NR0B2
EXOSC2
DHCR24
HPCAL1
ASXL2
TBL1X
GSTO1
SERPINA11
TGIF1
GRB7
CITED2
PPARGC1A
ANG
ZNF148
JUNB
MCM7
SERPINE1
LOC101928565
GDF15
DSP
TIA1
TDP1
ZNRF1
TBX3
FGL1
TTR
CYBA
SPAST
AGAP1-IT1
RPL7L1
ARFGEF2
LGR5
KIZ
BCL6
GHRL
DNAJC12
TP53INP2
C8B
MBTPS1
TMEM212
PLOD2
SLC44A1
MACROD1
NLRC4
TGFBR2
BPIFB2
FAM13A
USP54
NAT8
RMRP
CYP4F3
MSH2
TTC14
SYN3
MTF2
BDH1
CDK12
CFAP126
HGD
ZER1
NEURL2
OTUD1
CPSF4L
HM13-AS1
ANKRD65
VTN
RMDN2
DHX8
RPL37
SMG1
SGK3
LRP10
CTNNB1
ZNF585A
ISG20
HELZ
ST6GALNAC6
APOH
LOC100289230
PIM1
CPB2
G6PC
RPL27
DPY19L4
ATAD2
CCDC88A
SLC16A5
NOL11
GREB1
MAPK8IP2
APOF
RNU11
GCKR
USP34
RANBP2
LOC101927884
NDUFAF6
LPAR6
RNF43
TRUB1
ARMT1
SLC22A9
LNPEP
HAVCR1
NKD1
EXO1
RRP7A
AIFM2
SLC39A10
STAG2
ALB
VTA1
SNX29
TIGD2
U2SURP
TNFAIP3
TTC39C
PIKFYVE
RGS5
FOSL2
TM4SF5
YAP1
ZCCHC3
NEMP1
STK11
RBSN
FGG
PARL
DRAP1
PPM1H
EME2
OSER1
KIF16B
PIGK
EFR3A
ASB8
POLD4
HIST1H2BN
MIA2
DDX18
DLEU2
RHOBTB3
CEP350
SIK2
GOLT1A
HPX
PPARD
AVPI1
ALG10B
CEP120
ZMYND8
RBM45
HIST1H2BO
FANCD2
WNK4
NOC3L
ENC1
ZNF292
NUPR1
ESCO1
SLC26A2
CPN1
CEBPB
AXIN2
DNAJC19
BUB1B
ELK3
TNFSF4
ZSCAN12
CHST15
PDS5A
F11
SRFBP1
SAA4
RPS13
HP
ZC3H10
CUL4B
NDRG1
FADS1
OSMR-AS1
MOGAT3
ZKSCAN2
C12orf73
PIK3IP1
DDIT4
SRSF11
OST4
SULT2A1
STRN
EXOC2
ATF3
BMS1
TFB1M
WDFY1
XRN2
ZNF17
CYB5R4
LIN54
FBXO4
ORMDL3
ALG10
ADH6
NFATC2
SRSF3
SECISBP2L
ZBTB40
LEMD3
NAGPA-AS1
ARID2
LRP1
BTBD19
NFATC3
ARL6IP1
KRAS
HEBP2
SRGAP1
CYB5A
ZMYND11
HNRNPA3
DHRS3
C12orf76
LRRC75B
ABHD8
DISC1
C2CD5
KIF3B
MTG2
CCR7
ASPSCR1
TM4SF1-AS1
ACSL3
UGDH-AS1
ZCCHC2
PFKFB4
ASGR1
TRIM33
RAD50
GOLGA1
SCAF11
DGCR8
RBM25
OSR2
EMC3-AS1
CERS6
SLC35F5
MCM10
ERLIN2
MIS18BP1
BBS1
SHC2
ALDH3A2
MRPL34
GTF2H3
ANP32E
CHD9
NOP58
RLF
DLGAP4-AS1
SLC7A2
FUT8
ACAD9
PANK1
ANAPC11
KDM3B
SACM1L
SLC9A8
UGGT1
ICK
IFT46
FILIP1L
ADAT1
ATR
CHD8
ZMPSTE24
IFITM2
ZNF106
BPTF
ADGRG3
CCNT1
MIEN1
ORM2
RARA
MT2A
RAP1GAP
ZNF721
TUBB2A
TYMP
TTC26
C1GALT1
PIK3C2A
CCP110
RPL23A
MET
SRXN1
PRMT7
PTPN4
UBL5
STAM2
SCAF8
ZNF770
BMF
RRM1
PIGL
SSRP1
NDUFA7
CD68
MXRA7
ZNF326
CTR9
ABCD3
GCC2
SERPINA7
BAZ2B
RSF1
ABTB1
MBTPS2
COX7A2
HEATR5B
STAG1
ZKSCAN8
IPP
BATF2
IL6ST
CCND1
SYBU
RSBN1
GAN
PCBD2
ATF7IP
MYSM1
MTR
FBXO38
PKN2
KLB
SLC35A3
CFDP1
TPTE2P5
PHIP
KCTD20
NFYC-AS1
C1S
SEC24A
NET1
GOSR1
IARS
POLQ
EIF4EBP3
SMARCAD1
H3F3A
RANBP6
F10
VCAN
COX10
ST3GAL6
PTPN11
FNDC3B
SHH
FAM76B
CSPP1
RRP1B
TGS1
ISL2
ITIH3
POLK
PRPF38A
TMSB10
VRK3
MXD1
SYNCRIP
SRRT
SLC35D1
DMPK
EPRS
SLTM
SLC24A1
TMEM134
N4BP2L1
RRAS
ZFR
PLEKHA8
SNHG6
TGOLN2
FBXL17
DCAF17
ZHX2
GABPA
SRSF1
FOXA3
OSGIN1
ZNF529
CHDH
THAP8
NPSR1-AS1
JRK
TMED7
HSD17B2
FUT10
SYP
IL32
SDE2
WBP2
FAM135A
A1BG
LYSMD3
DIXDC1
KMT2A
SMIM15
USP14
PIK3R1
METAP1D
GADD45A
GABARAPL1
VPS36
MAD2L2
SCLT1
VRK2
SPATS2L
TOP1
NANP
SNORD121B
CAND1
ZC3H4
PABPN1
DNAJC10
RRP15
ZFYVE9
PRRC2C
PAH
CAAP1
ST20
HNRNPU
ZNF518A
GINS1
ZNRF3
TMEM51
KCNQ1OT1
ZNF184
PRDM10
SLC25A28
HAUS8
C5orf24
CDC5L
HEATR1
FAM122A
KNG1
ZNF181
DDX46
PCNT
MPHOSPH9
CFLAR-AS1
RHOF
PPP1R12B
THEM4
APOC2
ELOVL2
TRAM1
SLC30A6
ERCC6L2
ZNF799
URB2
CDK6
MIPEPP3
GPR39
WDFY2
IGSF23
CMC1
LINC00526
KIF21A
RFC3
ATP11A
PYROXD1
FUS
FAM83D
TRIP11
HYKK
CLTC
PDE11A
UBR1
CALD1
SLC13A5
TRMT10C
UBXN2B
KCTD14
SNX18
AFF1
NPDC1
ZNRF3-AS1
SNRNP200
DHX33
MATN3
DDX58
DDX17
C17orf49
EMP2
PLIN2
PLK3
LOC100288069
CCDC112
YPEL5
LINC01273
ITPR1
GTF2I
AZGP1
CLHC1
PPP2R5A
PPP1R8
EML2
EGR1
XRCC5
KIF1B
PTCH1
FAAP20
SPIN4
NCL
THADA
SOX6
DCBLD2
TJP2
IREB2
KCTD18
SNX30
SRRM1
GEMIN5
RPS15A
DDX6
RALGDS
HNRNPLL
IPO8
DSN1
KBTBD7
GADD45B
ZFHX3
RPL28
POLR1A
ATAD5
C22orf46
TESK2
ARMCX5
PPP6R3
VPS4B
RAD52
GNB1L
GPATCH8
PREPL
REV3L
STK38L
LOC101928837
ZFP36L1
PECR
GCLM
ZNF616
WDR35
AEBP2
CDCA2
DHX15
PEX12
JADE1
PDE7A
SDC4
IFT172
IPO11
KIF20B
ARHGAP18
ORC3
RPL22L1
DTL
ICE1
MIR17HG
DCAF5
FAM43A
ABCB10
GUK1
UBXN6
ETV3
EPB41L5
IDE
EXOC6B
KIAA0513
MAP3K3
YWHAG
MAP2K2
APPL1
SEPSECS-AS1
EXOC7
TBX6
NUP188
BBC3
MYCBP2
ESCO2
ZNF446
PLEKHG6
SPIN3
DSC2
ASCC3
RINT1
PINK1
NAT10
PCF11
RNF145
SUPT16H
PLEKHA8P1
RAD54L
FAM200A
LAP3
TPM3P9
PRKDC
SCD
USP53
JAK2
SERTAD1
SUDS3
VRK1
IGF2BP3
ZNF783
POLD3
SLC35B4
CENPO
PHF14
HOMEZ
ZNF503-AS2
NCAPG2
CLIC4
EVI5L
RPL21
TIAF1
TWISTNB
USP8
ACADM
NDC1
ATRIP
AKIRIN2
FDXACB1
ANKFY1
HNRNPA1L2
CTU1
SCRN2
LOC100129917
ZNF628
USP40
CCDC150
NBEAL1
TSPAN33
CYP27A1
C5orf51
RPS21
PSMG4
ZNF296
TBC1D8
BCAS1
ALPK2
BAIAP2L1
FTCDNL1
ZFP62
NFXL1
RPL35A
LOC283922
MSANTD3
PURB
CNOT1
TMX3
SLC18B1
DCP2
IGF2BP1
SLC35A5
NOL12
SRSF6
PIM3
CKAP2L
USP28
PPAT
AADAT
UBE4A
AP3B1
ERC1
TMEM19
TAF2
ZNF276
MARCKS
NDUFV2
CPSF7
DDC
TSTD2
MAP4K5
ZNF426
FAM169A
NUDT13
NEK9
ZNF789
CREBRF
ANKRA2
DLGAP1-AS1
HIGD1A
UBXN7
BEND3
ANKRD17
MIPOL1
ITGA6
TTLL5
SERGEF
SH2D4A
EEA1
XPO5
FRK
NOL8
GOT1
KALRN
FMO5
ARRB2
HES4
QPCT
RBL1
SHPRH
BTAF1
YIF1A
TRIM24
HDAC5
MTHFS
ZNF280C
RAB40B
ATM
CCDC28A
NFYB
NUGGC
CD55
LOC339803
HAUS6
RBBP9
NUP35
ZNF589
MXD4
HSH2D
ARFIP1
SLC35E3
PEMT
ZNF792
TFAM
CD14
HNRNPA2B1
NR4A1
HELB
ZNF579
PPP2R5B
ZNF891
IQGAP2
ARRDC4
FCHO1
SAT2
FAM161A
MTMR6
MPC1
VEGFA
SEL1L
PROX1
POLE
LOC285074
KRCC1
ATP2B1
GNPDA2
ZNF354B
EEF1E1-BLOC1S5
ENTPD8
WDR7
SLC16A13
RPL39
QKI
HOXA4
NAA40
ANAPC10
SDCBP2
ERCC6
APOE
FOS
ADSS
C7orf25
POLI
HSPBAP1
UHRF1BP1
FAM131A
PLXNA2
ACYP2
SENP1
TPRN
FMNL2
DDX42
FOXRED2
SUV39H2
TMEM37
ZNF594
DNPH1
SASS6
PWWP2B
ZNF268
WDR60
COL16A1
SREBF1
PDK1
MBNL3
SAT1
SPEN
ATP6V1C1
TOX3
KIAA1841
TMEM245
PPP1R9A
ZNF839
TBCEL
MARC2
ZNF202
CTSD
ARID1B
SLC50A1
CDK19
MON2
PNRC2
AGL
FBXO9
DNAJC15
SUCLG2-AS1
EWSR1
PRR14L
RNF6
AASDHPPT
EVPL
UBR3
MORN1
ZNF37BP
SLC40A1
PRELID2
CEP290
RHOC
PTPRG
THAP6
DOCK7
MTRR
LINC01137
RHBDD2
FGB
SKAP2
BZW1
CDC6
FGFR1
NR1I3
IFT88
SOS2
HIPK3
MAPK1
FANCI
CFAP69
EIF3A
ATP7A
GON4L
ZNF443
C5orf34
ZNF397
IVNS1ABP
TCP11L1
SDHAP3
ABCA1
FOXO1
ZFYVE1
NUP88
GALNT4
ZNF142
ZNF2
BCKDHB
CDKN2D
UEVLD
ZNF252P
ZNF367
TTPAL
MLH1
KIF18B
RND2
DDI2
FNIP2
TXNRD1
IKZF4
CDC26
ZNF620
TUG1
ZNF37A
CLTB
DHFR
NID1
ZFYVE16
PDE12
FSD1L
PROZ
SRSF10
TFR2
GLS2
TTC28
IFI6
IGF2R
INO80
KLHL5
ZSCAN16
CCDC186
ELF1
TNPO1
HMGCL
COL27A1
EDEM1
THAP7-AS1
ZNF551
MTDH
SRRM2-AS1
THOC2
ZNF333
ACE2
YTHDF3
WBP1
SEPHS2
ZNF584
PRMT3
RAI14
NEDD4
SLC23A1
SLCO4A1
DMTN
ZNF318
ZNF101
CLU
SMCO4
RBPMS-AS1
CYP1A1
RB1
TTC37
SLC39A14
LSM11
SH2D5
SGK2
SP4
SH3RF2
SFPQ
KIAA0895
XPO1
TP53TG1
ZBTB21
MAP4K4
SERINC5
TP53BP2
SLC25A25
ZNF180
CEP295
MAGT1
KIAA0100
FOSL1
ANKEF1
USP45
ZBTB37
TIPIN
USP1
SYNM
HSPA8
KCTD7
TSKU
METTL7B
RAPGEF6
TXN
CCAR1
RNF19B
CCDC24
CPSF6
DNAJB4
SLC10A5
ATP6V0C
PDS5B
HECTD4
BMP4
HPN
IRF1
ACAP2
CEP41
KPNA3
PPAN-P2RY11
USP9Y
ZSCAN26
PGAP1
SVIL
DNALI1
SCN1A
EMD
OTUD4
WASF1
MCMBP
MED1
EPB41L2
POLR2B
EZH2
NUP160
CHSY1
RBM5
LOC102723729
CLINT1
RABAC1
CLOCK
UBA3
GPX4
WDR25
ADD1
SNORD71
GFPT1
CCDC138
WDR73
CYB561D1
TCF7
TBC1D4
TSNARE1
IGDCC3
FRYL
YTHDC2
ENDOG
ALKBH3
ZW10
LUC7L2
FUBP3
SLC4A7
SIKE1
SUCO
NEK4
ANXA4
RBBP4
CIDEC
RPS10-NUDT3
DUSP19
ZBTB6
DARS2
WBP11
CDC27
RAB42
ASH1L
PCYT1A
MAPK3
DCDC2
PFAS
CDK13
GAB1
SETX
PHLDA3
RC3H2
DCLRE1C
SCYL3
BMPR1A
ACVR2B
DDIAS
TMEM209
DMXL1
EIF5
VPS26A
TSEN2
ABCB4
ONECUT1
OIP5
TTC23
MTAP
FANCF
ENPP1
TRIB2
VPS13B
RAB26
GPR89A
GOPC
RFC5
NAF1
ZNF778
POLE2
NEK8
APC
SMARCC1
ASAP1
UBN2
MED6
PDZK1
GPX3
NAA50
MYH10
FLJ20021
THRB
MLEC
ASB7
GORAB
GSK3B
TAF6L
CSTF2
TVP23C-CDRT4
PLCH1
ZNF510
MED14
FRS2
SNAI1
LRCH3
EXOC5
EIF4G2
PPP3CB-AS1
ZNF614
TMEM60
TMEM219
SMYD4
CAMTA1
ANKRD42
PIGM
STARD4
NUP205
ZIM2
RASD1
CHD6
ZBTB11-AS1
KIF11
OSGEPL1
SLC25A46
ALG13
LRG1
FARP2
PAN3
DPY19L3
CHKA
TMEM120A
STXBP6
BAZ1B
NAT1
CCDC14
CAPRIN1
NDUFV3
TAF10
ZNF749
LTN1
NCKAP1
ANAPC1
SSX2IP
SNTB1
MAP3K9
SUPT20H
WDR41
NUDT8
TRPM7
ORM1
ZMYND15
ADAM22
SBNO2
MASP1
TRAPPC11
ANLN
MZF1-AS1
WNK1
PHF11
TOE1
ZNF286A
GLCE
TTC12
KLHL24
LPIN1
CTPS1
MTMR12
SNAP23
AASS
BRCA2
RFX3
CEP83
KLHL23
BBS5
KIAA1191
LUZP1
RPS4Y1
UTP14A
LYRM2
MYL12A
KCTD13
ZNF213-AS1
MNS1
ZNF121
CCDC159
RNF128
ARHGAP26
PHPT1
POGLUT1
CENPE
PHF20L1
SERPINC1
NRIP1
MCM9
STT3B
IFIT5
PRC1
NIPSNAP1
AK1
ARL15
KCTD21-AS1
RGS3
PAWR
GAS2L3
CADM1
TICRR
CBX2
KDM8
MAN1A2
PXYLP1
TMEM234
UVSSA
CC2D1B
INAFM1
CEP78
ADAR
FKBP1B
LYSMD4
ERV3-1
AKAP11
VPS37D
GPR3
BRIP1
MAP3K1
RAPH1
C15orf41
POMK
THPO
SLC36A1
RNASEK
NCR3LG1
ZBTB33
ELF3
NAGS
KIF2A
MBNL2
BRPF3
MARCH2
SLC27A2
ZNF600
ROR1
ZNF566
ZNF234
PRKACB
MYL6
LIN28B
LYRM7
LMBR1
FAM98A
UBA7
SPATA33
FRMD3
ATG2B
PRPF38B
FOSB
RPL36A
ZNF573
EID2
CENPF
PLA2G12B
STOM
DENND3
UBLCP1
ZNF746
DIAPH3
ZBTB14
FBXO28
SLC2A2
TMEM131
MB21D2
BLZF1
SIX1
SMC6
DHX9
PMS2P3
ZAP70
ERCC4
MCM3AP-AS1
SMARCA5
TP53RK
TNFRSF19
C17orf99
PSPC1
RFWD3
TBC1D8B
MCM3
SEMA6C
ARL6
HSPA13
PHACTR4
SLC30A9
LAMC1
TONSL
CRYBG3
OBSL1
MAB21L3
MALT1
HOOK1
APOC1
CDC7
FAM156A
DIS3L
DMKN
NDUFS8
GTF2IP20
DYRK3
ITPR2
PALMD
TMPPE
ZNF587
SMC2
MYCL
PGF
LINC00920
HIST1H3B
LMNB1
PEX16
SLC26A6
TET2
ZNF283
ZNF695
TRAF3IP1
PFKFB3
RELB
ZNF552
HNRNPM
TNS2
SLC13A3
PIAS1
MTURN
RBMX
POLA1
TMPO
ZNF440
LRR1
NYAP1
ASAP2
CITED4
CAPZA2
ST7L
TMEM45A
SAMHD1
ZNF496
TRAF4
KIDINS220
MED13
ZNF260
DYNC1H1
TPX2
MIS18A
SPATA5
CSNK1E
LDHD
DICER1
RBM27
MRPL33
UBALD2
HMGA2
HGFAC
RELN
CEP162
ATG2A
SH3BGR
PGM2
LIG1
IPO5P1
CPNE3
RPLP1
ENAH
HILPDA
FLYWCH2
MOCS3
CCNB1IP1
MYO5B
ADD3
NEU3
SIPA1L1
KCNIP2
FRAS1
ENTPD2
KIF14
TXLNGY
ZNF75D
SCML1
JDP2
SGPL1
ATP11C
SETBP1
MEP1A
SAP30
ACAD11
FXYD2
ADRA1D
ZNF267
DHX29
DHX34
RAD51B
SOAT2
RAB12
SHQ1
ZNF625
ANKRD50
ABLIM1
C11orf80
CPD
BRI3
CEACAM1
MOB1B
TRMT10A
RABGAP1L
GLYR1
FNDC3A
ATXN7L1
MAFF
LOC100134868
CEMIP
IFT80
GRB14
IL1R1
CRYL1
ZBTB11
CDC42BPA
ART4
ZBED8
PCDHB2
KHDRBS3
NCAPH
GPER1
SLC38A3
ARHGEF11
SLC37A2
MED7
CLASP2
SYTL1
CLCN4
RPS6KA3
PANX2
NFE2L3
ISM2
TSHZ1
CDK8
CRACR2B
ZNF398
ZNF12
RFX7
EPO
NFATC2IP
GINS4
ANGEL2
NEMF
ABCC3
FER
FAM184A
ADAMTSL4
FRRS1
POLR2G
TRPT1
CKAP5
CRIP1
EDEM3
PROSER3
GBP2
FBXO16
IFIH1
ARHGEF40
OTUD3
LFNG
MOB3C
USP33
HJURP
CCM2
CTDSPL2
VPS13A
THAP3
DENND5B
SFT2D2
PLK2
LNP1
HELLS
TRIM14
SUOX
ARHGAP29
TRAPPC6A
PMM1
PLS3
EIF1AX
TAF1
ZNF419
IFT22
DMXL2
AKR1C3
IL12A
ZRANB2
MEF2D
QSER1
LRRC45
MAP2K6
SLC8B1
CDKN1A
ANKRD52
CASP2
TRIM2
PDE4DIP
UTP20
FAXDC2
FARP1
BUB1
B3GNT3
OAS3
MIB1
ENTPD7
LPCAT4
PLIN4
ISG15
RNF144A
PER1
DDX12P
C17orf100
LINC01023
DTX4
BIRC7
LINC00909
APOOL
FIRRE
CA3-AS1
PRAP1
KIF27
GDPD5
FBXO25
UACA
PHYH
FAM126A
SORL1
AMER1
KSR1
DENND4C
DCBLD1
RP2
LOC728392
HS6ST1
XRCC2
CNTRL
ME2
ZNF704
CLIP1
KLHL8
SHCBP1
CHD4
CHM
ZNF114
LOC100287015
PCOLCE
CAMSAP1
ZNF587B
C12orf4
TMEM87B
CASP8
BLM
PLK4
CTD-3080P12.3
DOC2A
MICAL2
PTPN14
PTBP2
FZD3
TBC1D10A
PAQR8
PLIN5
ADAL
ZRANB3
FAM117A
LOC101928303
USP13
KMT2C
OFD1
CLCN5
PTS
PNPLA2
DSCC1
DDX3X
AMMECR1
PCYT1B
AP1S2
MCM6
MCM5
ANKIB1
C12orf66
DYRK2
SH3PXD2A
TTBK2
MT1X
ERICH6-AS1
MREG
ZBED3
NT5M
SNX22
ZNF395
MYL12B
UCN2
MIR497HG
TNS1
ADGRG6
TNFSF10
TNFSF14
SLC4A11
ZNF841
JOSD2
MEGF9
DPYSL2
TIMP2
CBLB
RAB23
TRIO
LRRCC1
FUZ
FLT3LG
HOXA-AS2
ABHD15
ZNF641
HPS3
RAB3A
RNFT1
QSOX1
ZFP69
BRWD3
FHL2
MSX1
LINC01399
NF1
SATB2
HCAR3
BCOR
SCML2
OPTN
DNM1
COLCA2
LRBA
TET3
FAT1
POLA2
OSBPL11
ZNF14
DNA2
ZNF281
CDR2L
TMEM258
TFPI
TOP2A
RTN4RL2
ZNF107
ABCC4
MMS22L
BBS10
FAM171A2
CEBPD
MYO5C
PCAT7
FBXL14
ZWINT
MDM1
ZNF431
CAPN2
HSPA4L
SAPCD2
VPS35
ROCK1
ACADS
UGGT2
NFKB1
ZNF32
PI4K2B
COL2A1
ZFP82
XPO4
SUZ12
TFDP1
FKBP5
SLC12A2
SLK
SNRNP48
DEPTOR
LY96
PPP2R1B
C19orf48
DNAL1
ELF5
CHAC2
ZNF619
USP6NL
HACD2
MSANTD4
RND1
RNF207
ZNF638
S100A14
TOR1AIP1
ZNF556
LOC257396
ZNF513
PDLIM7
ZSWIM5
FST
IRX3
STXBP5
KIAA0754
PBXIP1
OLFML3
SPIN2B
H2AFY2
PLEKHH1
PHTF1
MIR616
CLCF1
TAF9B
CTTNBP2NL
PDP1
CSTA
NEK1
ZNF346
TMEM184C
ARL8A
ZNF322
MED13L
CHST7
FAM3A
LOC441242
NEO1
GXYLT2
UPK1A-AS1
CLDN6
MOSPD3
ATRX
PRKY
C4orf48
SIGIRR
NAV2
SNORA73B
LIN9
GPSM1
SMIM1
CDC45
PLA2G2A
TBC1D16
DAG1
MGST3
WDSUB1
POLR2F
LINC01572
ADNP
PDXP
FGFR1OP2
PALM
MEF2B
BSCL2
LRP11
TRAF3IP2
CEP152
EFHD1
ULK1
SNTA1
ADAM10
PROSER2
PALLD
ARFGEF1
TES
VANGL1
ANKRD9
LMLN
TMCC1-AS1
RBPMS
PPARG
TM6SF2
SLC25A47
PPTC7
SPX
MLKL
BOC
FAM199X
MECP2
TMEM161A
CORO1A
HFE
PRMT6
TICAM1
ASPDH
SOX5
SLC10A7
BCL3
TP53BP1
RASGRF2
ING2
DEPDC1
SNHG25
ZNF70
PIK3CD-AS2
LOX
IZUMO4
NAT14
RNVU1-19
CDA
KDM2B
PBRM1
CES1
SPOCK2
ATP6V0A2
CDC34
SNRK
LGALS1
MPP6
ACSF2
PAQR6
KBTBD8
GPR157
ZMYM4
DBNDD1
TYW1
NBPF3
ESPL1
GLTP
ZNF362
UNC119
CCDC183-AS1
CDC14A
CORO6
EML2-AS1
RGCC
ARPIN
TMEM91
DVL1
ZNF773
ZMYM2
WDR72
PDK3
MID1IP1
VAMP2
TNK2
CTF1
CREB3L2
E2F7
ISM1
ZSCAN29
CPEB3
SP110
TMEM62
GDF7
MIR3614
ASPM
ZNF572
LOC554206
P3H2-AS1
KIF3A
FHOD1
NXPH4
DUSP13
C1orf229
C5orf56
NRP1
ST7-AS1
APOL1
MIER3
STAP2
VWA1
IFT81
ALMS1
TLDC2
KAAG1
NDUFA3
FAM13C
SLC35E2B
SACS
UBQLN2
FANCB
ZFY
MYBPHL
ARL13B
GINS2
PDE8A
RBM24
SLC5A3
PIGA
CYP2S1
PKP2
NR1I2
PPM1L
HTT
UHRF1
CDKN2A
DNASE1L1
REST
TUBA4A
MT1E
GGT5
HIF1A-AS2
NACC2
CRIP3
TSR1
MAL2
CACNB4
ZDHHC20
INCENP
GPX8
ZC3HAV1L
SNORD50A
HCAR1
BLVRB
FNDC4
PAK1
RAD21-AS1
ZMYM1
SLC48A1
ITPR3
C5AR1
SERHL2
LIN7B
WSB2
GALK1
ITPRIPL1
NME6
BAIAP2L2
MYO1A
MARVELD3
TMEM52
GPATCH2L
CENPI
FAM122B
MORC4
GKAP1
EHD2
ZNF222
TARDBP
NRTN
CD2AP
KREMEN2
RHOD
ZNF514
CEP135
TMEM67
NRARP
ABHD14A-ACY1
MFSD6
ROCK2
FLJ46906
MUSTN1
SNORD35B
CBL
PTAR1
HAGHL
DOCK5
SLC51A
NPHP3-ACAD11
SPSB1
CGNL1
SBK2
MKI67
GRINA
MAST1
CAMSAP2
SLC35G1
UNG
FAM111A
MAFK
TGFBR1
ALG1L2
CHD7
SERPING1
ATE1
BTBD3
PELI3
RHBDL1
GNL3L
GNMT
NBL1
VILL
FIGNL1
SOX4
SMPDL3A
SLC29A2
GAD1
DUSP18
TUBB2B
NPTXR
PARD6G-AS1
LYN
TRIM45
ITGA10
SRSF8
NUP210
AP4E1
ZNF786
ZNF92
SESN3
HUNK
CDK18
TTC39A
PRKCA
KRIT1
BIN1
BMI1
CCDC93
RTN2
KCNJ10
[truncated: 178 more rows]
