# Supplementary material for: Suppression of Cell Tumorigenicity by Non-neural Pro-differentiation Factors via Inhibition of Neural Property in Tumorigenic Cells
Source: Front Cell Dev Biol. 2021 Sep 14;9:714383. doi: 10.3389/fcell.2021.714383 (PMC8476888; doi:10.3389/fcell.2021.714383)
Supplement: Supplementary file 5 [file Table_5.xlsx]

## Sheet: 工作表1
HHEX_TARGET_GENES
> Genes containing one or more binding sites for UniProt:Q03014 (HHEX) in their promoter region (TSS -1000,+100 bp) as identified by GTRD version 19.10 ChIP-seq harmonization.
A2M
AADACP1
AANAT
ABCC5
ABCF3
AC026462.3
ACAT2
ACE2
ACKR2
ACO2
ACSL6
ADAP2
ADAT2
ADH4
ADHFE1
ADIPOR2
ADK
ADNP
AFG1L
AFP
AGA
AGAP1-IT1
AGO3
AGPAT1
AGT
AHCTF1
AHI1
AHSG
AJ009632.2
AJUBA
AKAP9
AKT1S1
ALAS1
ALDH3A2
ALDH6A1
ALDH9A1
ALG10B
ALG1L
ALKBH3
ALOXE3
ALS2CL
AMACR
AMBP
AMBRA1
ANAPC13
ANGPTL8
ANKFY1
ANKRD24
ANKS4B
ANLN
AOC4P
AP1S3
APOA1
APOA2
APOC3
APOF
ARHGAP24
ARHGEF1
ARHGEF2
ARHGEF2-AS1
ARID1A
ARL6IP6
ARMC7
ARMT1
ARSB
ARSF
ASB1
ASB16-AS1
ASGR2
ASPSCR1
ATAD3A
ATP2B4
ATP6V1D
ATXN2L
AURKA
AXIN2
BARHL1
BBOX1
BCL9
BDH1
BLOC1S2
BPHL
BPIFB2
BRCA1
BRD2
BUD31
C10orf88
C11orf74
C11orf91
C12orf65
C14orf119
C15orf61
C16orf72
C17orf97
C19orf38
C19orf54
C2
C20orf96
C2CD2L
C2CD5
C2orf49
C3orf38
C4BPB
C8A
CAAP1
CACYBP
CAGE1
CALU
CAMSAP2
CAPZA2
CASC11
CATSPERG
CBX1
CBY1
CCDC107
CCDC126
CCDC137
CCDC151
CCDC163
CCDC191
CCDC192
CCDC28A
CCDC51
CCDC58
CCDC59
CCL20
CCN2
CCNG2
CCT4
CDC73
CDK2AP2
CDK5RAP1
CDK7
CDKL3
CENPO
CENPU
CERT1
CFAP61
CFAP74
CGGBP1
CGRRF1
CHCHD2
CHD6
CHMP1A
CHMP4B
CHMP7
CIDECP1
CISD2
CLDN14
CLDN7
CLIC1
CMBL
CMC2
CNOT4
CNOT8
CNST
CNTD2
COA5
COG3
COG6
COG8
COL4A3
COMMD1
COPS2
COPS7A
COQ10B
CORO7
COX15
COX18
COX19
COX6A1
CRB1
CRK
CRNKL1
CSAD
CSTF1
CTSA
CUL5
CUTC
CXCL2
CXXC1
CYB5R4
CYP2R1
CYP7A1
DAAM1
DAGLB
DAPK2
DCAF11
DCAF7
DCP1A
DCTN6
DCUN1D4
DCXR
DCXR-DT
DDX19B
DDX46
DDX50
DDX54
DDX55
DEAF1
DENND4A
DGAT2
DGKA
DHRS11
DIP2B
DLC1
DM1-AS
DMGDH
DMXL2
DNAI1
DNAJA3
DNAJB1
DNAJB12
DNAJB1P1
DNAJC2
DOCK6
DPAGT1
DPP9
DRAIC
DSP
DSTYK
DUSP6
EEF1AKMT2
EEF1AKNMT
EEPD1
EFL1
EFNA1
EIF1B
EIF1B-AS1
EIF2AK4
EIF2B4
EIF2S1
EIF2S2P5
EIF4A2
EIF4E2
EIF4G2
ELF2
ELMOD3
ELOA
ELP6
EME2
EML6
ENC1
ENO1
ENO1-AS1
EPM2AIP1
EPS8
EPS8L2
ESF1
ESPL1
ESR2
ESYT2
ETV4
EVI5
EXOSC10
EXOSC10-AS1
EXOSC3
F10
F2
F2RL1
FADS1
FAM161A
FAM186A
FAM200A
FAM227A
FAM3B
FANCD2
FARP2
FBXO24
FBXO33
FBXO34
FBXO38
FBXW11
FEZF1
FEZF1-AS1
FGA
FGFR1OP2
FITM2
FKBP11
FLYWCH2
FMC1
FMC1-LUC7L2
FNBP1P1
FNTB
FOXN3
FTO
FUS
FUT5
FXYD5
FZD3
G3BP1
G6PC
GABARAP
GALK2
GALNT3
GALT
GANC
GAPDH
GAR1
GARS-DT
GAS5
GATA4
GATAD2A
GATC
GCHFR
GDF15
GEMIN5
GEMIN8P4
GGA1
GLOD4
GLRA1
GLRX
GLT8D1
GLTPD2
GMNN
GNG4
GNS
GORASP2
GPATCH11
GPD2
GPI
GPR63
GPRC5C
GPRC5D-AS1
GPX2
GRB7
GSTA4
GSTCD
GTDC1
GTF2H4
GTF3C3
GTPBP3
GUK1
GVQW2
H3-3B
H4C5
HACD3
HAL
HAX1
HCG20
HDLBP
HEATR1
HEATR5A
HEATR5B
HEG1
HERC1
HILPDA
HK1
HLA-DMA
HLCS
HM13
HMG20A
HMGB1
HMGB1P8
HMGB3P22
HMGN2
HMGN2P46
HMGXB3
HNMT
HNRNPA1P30
HNRNPD
HPN
HRG
HSPB11
HTR5A
HUS1
HYAL4
HYPK
ID2-AS1
IDH1
IDH1-AS1
IL1RN
IMPA2
INHBE
INTS12
INTS13
INTS5
IP6K2
IPO11
IPO4
IPP
IQCH-AS1
IQGAP1
IRS1
ITGB5
JARID2-AS1
KANSL1
KAZALD1
KDM3A
KDM4C
KDM8
KIAA0100
KIAA0895
KIAA1217
KIAA1328
KLF5
KLHDC8B
KLHL9
KNTC1
KRTAP3-1
KYAT3
LAPTM4A
LAPTM4A-DT
LARP1
LARP7
LCAT
LDLR
LDLRAD4
LEAP2
LGMN
LGR5
LIN52
LINC00242
LINC00271
LINC01101
LINC01124
LINC01144
LINC01146
LINC01270
LINC01635
LINC01703
LINC01820
LINC01977
LINC02097
LINC02410
LINC02418
LINC02428
LINC-PINT
LMBR1
LMO7
LOX
LPCAT3
LPXN
LRCH4
LRIG1
LRRC42
LRRC8E
LSM8
LTBP1
LTBP3
LUC7L2
LUCAT1
LYRM7
LZTS3
M6PR
MAGOHB
MAP3K5
MAP3K8
MAPK8IP2
MASP1
MDC1
MDH1
MDM4
MDP1
MED13
MED8
MEIS1
MEP1A
METTL15
METTL17
METTL25
METTL3
MFSD11
MGST2
MIA2
MIF
MIGA2
MIR300
MIR3189
MIR375
MIR3912
MIR4437
MIR4638
MIR5696
MIR5707
MIR7-3
MIR7-3HG
MLH1
MLLT3
MMACHC
MMADHC
MMP15
MOB4
MOGAT3
MORF4L1
MOSPD3
MPHOSPH9
MPI
MPP1
MPV17L2
MRM3
MRPL16
MRPL20
MRPL32
MRPL44
MRPL57
MRPS14
MRPS15
MRPS27
MRPS31
MRPS31P5
MRPS34
MSH5
MSH5-SAPCD1
MSX2
MTAP
MTF2
MTMR11
MTSS1
MUC12-AS1
MYH9
MZF1-AS1
N4BP1
N6AMT1
NABP1
NAIF1
NAPA
NBEAL1
NBN
NBPF1
NBR1
NBR2
NCBP2
NCBP2AS2
NCOA3
NCOR1
NDC1
NDUFAF1
NDUFAF4P1
NDUFAF5
NDUFS2
NEDD9
NEURL2
NEURL4
NFAT5
NFE2L2
NFIX
NFKBIA
NFKBIB
NIBAN1
NIBAN3
NIP7
NLGN1
NLN
NPM1
NR1D1
NR2F1
NRDE2
NRP1
NT5C3A
NUDT17
NUF2
NUP153
NUP210L
NUS1
NXN
OAZ2
OCIAD1
OLA1
OLFM1
ORC2
ORMDL1
OSBP
OSBPL6
PAM16
PARK7
PARP9
PART1
PCAT14
PCBP2
PCGF1
PCGF5
PCIF1
PCK1
PCM1
PDAP1
PDE4A
PDGFRB
PDK1
PDK4
PEAK1
PEF1
PEF1-AS1
PEX3
PHF12
PHF5A
PHF8
PI4K2A
PIK3R1
PIP5K1C
PIPOX
PISD
PIWIL2
PKM
PLD1
PLEKHA6
PLG
PLK3
PLPBP
PLXNB1
PMM2
PMS1
PNLIPRP1
PNO1
PNPLA6
PNPLA8
POLK
POLR2H
POR
POU6F1
POU6F2
PPFIA3
PPOX
PPP1CC
PPP2CA
PPP2R3B
PPP2R3C
PPP2R5E
PRKAB2
PRKCI
PRKCSH
PRMT3
PRORP
PRPF3
PRR14L
PRUNE2
PSD4
PSMA2
PSMA3-AS1
PSMC2
PSMD3
PSTK
PTCH1
PTP4A2
PTRH2
PTRHD1
PWWP2A
PXN-AS1
QTRT2
RAB11A
RAB11FIP3
RAB27B
RAB31
RAB4B
RAB4B-EGLN2
RAB5IF
RABGGTA
RAD51
RAD51-AS1
RAD54B
RAET1K
RAPGEF6
RASA1
RASSF1
RASSF1-AS1
RASSF4
RASSF5
RBFOX2
RBM23
RBM28
RBM45
RBMXL1
RBPJ
RCAN1
RCL1
RCN1
RER1
RETSAT
RFX3
RFX3-AS1
RGN
RGS20
RGS5
RIF1
RIOK1
RMND1
RMRP
RN7SK
RNA5SP60
RNASEH2B
RNF10
RNF111
RNF130
RNF138
RNF14
RNF149
RNF19B
RNF220
RNF6
RNU11
RNU4-2
RNU7-27P
RNVU1-15
RNY4P10
ROCK1
RPF1
RPGRIP1L
RPL13A
RPL23
RPL23A
RPL27
RPL27A
RPL34P29
RPL39P40
RPL5
RPL8
RPLP0
RPLP1
RPS15A
RPS7
RREB1
RRS1-AS1
RSPH3
RSRC2
RSRP1
RTTN
RUFY1
RXRB
SACS
SAE1
SARM1
SBDS
SCAMP2
SCAPER
SCARF2
SCFD1
SCN4A
SCRT1
SCUBE1
SDR39U1
SEC14L5
SEC22B
SEC23A-AS1
SEC23B
SEC31A
SEH1L
SELENOP
SEMA4C
SEPTIN2
SEPTIN8
SERINC4
SERPINA11
SERPINB9P1
SERPINE1
SERPINF1
SESN3
SETD5
SF3A3
SF3B5
SFI1
SFN
SFXN5
SGF29
SGK1
SGO2
SH2B1
SH2D6
SH3YL1
SHFL
SIAH1
SIRT2
SIRT6
SKA3
SLC11A2
SLC13A3
SLC13A5
SLC16A1
SLC16A13
SLC16A1-AS1
SLC25A12
SLC25A23
SLC25A25
SLC25A42
SLC27A5
SLC35A3
SLC38A10
SLC38A6
SLC39A4
SLC45A4
SLC4A1AP
SLC7A5P2
SLC7A6
SLC8A1-AS1
SMARCD2
SMG1P3
SMG5
SMG7
SMG7-AS1
SMIM13
SNAP23
SNAP25-AS1
SNAPIN
SNORD118
SNORD13
SNORD2
SNORD42B
SNORD49A
SNRPA
SNRPA1
SNRPB
SNRPB2
SNX17
SOD2
SORBS2
SORBS3
SORT1
SP5
SPAG7
SPAG9
SPATA1
SPATA33
SPCS1
SPECC1
SPRED2
SPRY1
SRARP
SRC
SRCAP
SREBF2
SRI
SRSF2
SSBP1
SSTR5
SSTR5-AS1
STAM2
STAT1
STAT3
STAT6
STK10
STMN3
STX16
STX16-NPEPL1
STX18
STX3
STYK1
SUMF2
SUN3
SUPT7L
SWT1
SYBU
SYPL1
SZT2
TACO1
TAF1
TAF6L
TANK
TARS2
TBC1D17
TBC1D19
TBC1D22B
TBC1D23
TBC1D8
TBC1D9
TBL1X
TBX15
TBX3
TBX6
TCP11L2
TDRD3
TECR
TEFM
TENT5A
TESK2
TF
TFB2M
TFF1
TFF3
TFG
TFRC
TGFBI
THADA
THAP7
THAP7-AS1
TIGD1
TIGD6
TIMELESS
TIMM22
TIPARP
TIPARP-AS1
TK1
TLE3
TLE4
TMA7
TMCO6
TMED1
TMED4
TMEM101
TMEM106C
TMEM18
TMEM186
TMEM18-DT
TMEM217
TMEM248
TMEM258
TMEM267
TMEM39A
TMEM52
TMEM79
TMEM87A
TMUB2
TNFRSF21
TNPO1
TNRC18
TOB2
TOMM40
TOR1AIP1
TPH2
TPRG1L
TPT1
TPT1-AS1
TRAPPC3
TRIAP1
TRIB1
TRIM41
TRIM44
TRIM52
TRIM52-AS1
TRMT1L
TRMT61B
TSSC4
TTC27
TTC3
TTC32
TTI2
TTLL13P
TTR
TUFM
TUT1
TVP23B
TWISTNB
TYW1
U2AF2
UAP1
UBE2B
UBE2D3
UBE2M
UBE2O
UBE3C
UGGT1
UGT2A3
UGT2B10
UGT2B25P
UGT2B27P
UNC50
UNC93B1
UNK
UPP2-IT1
UQCRC1
USF3
USP38
USP53
USPL1
UTRN
VARS1
VARS2
VMP1
VNN3
VPS51
VTI1A
VTN
VWC2L
WDPCP
WDR25
WDR36
WDR38
WDR6
WDR92
WEE2-AS1
WNK1
WNK4
WSB2
YIF1A
YWHAEP7
ZBED5
ZBED5-AS1
ZBTB10
ZBTB37
ZBTB38
ZBTB40
ZCCHC8
ZCWPW1
ZDHHC12
ZDHHC18
ZDHHC6
ZFHX3
ZFP62
ZFP91
ZFP91-CNTF
ZGRF1
ZKSCAN2
ZMPSTE24
ZMYM1
ZNF106
ZNF23
ZNF250
ZNF318
ZNF326
ZNF335
ZNF341-AS1
ZNF384
ZNF484
ZNF501
ZNF592
ZNF594
ZNF684
ZNHIT3
ZNRD2
ZNRD2-AS1
ZSCAN29
ZSCAN9
ZYX
